# Supplementary material for: A whole genome duplication drives the genome evolution of Phytophthora betacei, a closely related species to Phytophthora infestans
Source: BMC Genomics. 2021 Nov 5;22:795. doi: 10.1186/s12864-021-08079-y (PMC8571832; doi:10.1186/s12864-021-08079-y)
Supplement: Supplementary file 4 — Additional file 4 [file 12864_2021_8079_MOESM4_ESM.txt]

SUPPLEMENTARY FILE 1 – List of search terms used for effector gene search per category

CRNs search terms:
Crinkler
CRN
PTHR33129
PTHR24362

Cutinases search terms:
Cutinase
PF01083
IPR000675

Elicitins search terms:
Elicitin
IPR002200
IPR036470
PF00964

NLPs search terms:
NLP
IPR008701
PF05630
Necrosis inducing
NPP1

Phytotoxins search terms:
Phytotoxin
PF09461
IPR018570
PcF

Protease inhibitors search terms:
Cystatin
IPR000010
IPR027214
IPR018073
IPR020381
IPR002350
Kazal
PF00050
PF07648
Cathepsin
IPR013201
EPIC
protease inhibitor

RXLRs search terms:
RXLR
IPR031825
PF16810

Other effectors search terms:
Avirulence
Effector
Avr
