# Supplementary material for: A whole genome duplication drives the genome evolution of Phytophthora betacei, a closely related species to Phytophthora infestans
Source: BMC Genomics. 2021 Nov 5;22:795. doi: 10.1186/s12864-021-08079-y (PMC8571832; doi:10.1186/s12864-021-08079-y)
Supplement: Supplementary file 5 — Additional file 5 [file 12864_2021_8079_MOESM5_ESM.xlsx]

## Sheet: CATAStrophy_results
Genome	Nomenclature system	Class	RCD value for the class
Phytophthora betacei P8084	nomenclature1	biotroph	1
Phytophthora betacei P8084	nomenclature1	symbiont	0.88868
Phytophthora betacei P8084	nomenclature1	saprotroph	0.776396
Phytophthora betacei P8084	nomenclature1	hemibiotroph	0.174291
Phytophthora betacei P8084	nomenclature1	necrotroph	0
Phytophthora betacei P8084	nomenclature2	monomertroph	1
Phytophthora betacei P8084	nomenclature2	saprotroph	0.862021
Phytophthora betacei P8084	nomenclature2	polymertroph	0.54572
Phytophthora betacei P8084	nomenclature2	mesotroph	0.470589
Phytophthora betacei P8084	nomenclature2	vasculartroph	0
Phytophthora betacei P8084	nomenclature3	monomertroph2	1
Phytophthora betacei P8084	nomenclature3	monomertroph3	0.961654
Phytophthora betacei P8084	nomenclature3	monomertroph1	0.942259
Phytophthora betacei P8084	nomenclature3	saprotroph	0.870272
Phytophthora betacei P8084	nomenclature3	mesotroph_extracellular	0.75152
Phytophthora betacei P8084	nomenclature3	polymertroph_broad	0.579994
Phytophthora betacei P8084	nomenclature3	polymertroph_narrow	0.43293
Phytophthora betacei P8084	nomenclature3	mesotroph_intracellular	0.217909
Phytophthora betacei P8084	nomenclature3	vasculartroph	0
Phytophthora infestans RC1-10	nomenclature1	biotroph	1
Phytophthora infestans RC1-10	nomenclature1	symbiont	0.88868
Phytophthora infestans RC1-10	nomenclature1	saprotroph	0.776396
Phytophthora infestans RC1-10	nomenclature1	hemibiotroph	0.174291
Phytophthora infestans RC1-10	nomenclature1	necrotroph	0
Phytophthora infestans RC1-10	nomenclature2	monomertroph	1
Phytophthora infestans RC1-10	nomenclature2	saprotroph	0.862021
Phytophthora infestans RC1-10	nomenclature2	polymertroph	0.54572
Phytophthora infestans RC1-10	nomenclature2	mesotroph	0.470589
Phytophthora infestans RC1-10	nomenclature2	vasculartroph	0
Phytophthora infestans RC1-10	nomenclature3	monomertroph2	1
Phytophthora infestans RC1-10	nomenclature3	monomertroph3	0.961654
Phytophthora infestans RC1-10	nomenclature3	monomertroph1	0.942259
Phytophthora infestans RC1-10	nomenclature3	saprotroph	0.870272
Phytophthora infestans RC1-10	nomenclature3	mesotroph_extracellular	0.75152
Phytophthora infestans RC1-10	nomenclature3	polymertroph_broad	0.579994
Phytophthora infestans RC1-10	nomenclature3	polymertroph_narrow	0.43293
Phytophthora infestans RC1-10	nomenclature3	mesotroph_intracellular	0.217909
Phytophthora infestans RC1-10	nomenclature3	vasculartroph	0
Phytophthora infestans T30-4	nomenclature1	biotroph	1
Phytophthora infestans T30-4	nomenclature1	symbiont	0.88868
Phytophthora infestans T30-4	nomenclature1	saprotroph	0.776396
Phytophthora infestans T30-4	nomenclature1	hemibiotroph	0.174291
Phytophthora infestans T30-4	nomenclature1	necrotroph	0
Phytophthora infestans T30-4	nomenclature2	monomertroph	1
Phytophthora infestans T30-4	nomenclature2	saprotroph	0.862021
Phytophthora infestans T30-4	nomenclature2	polymertroph	0.54572
Phytophthora infestans T30-4	nomenclature2	mesotroph	0.470589
Phytophthora infestans T30-4	nomenclature2	vasculartroph	0
Phytophthora infestans T30-4	nomenclature3	monomertroph2	1
Phytophthora infestans T30-4	nomenclature3	monomertroph3	0.961654
Phytophthora infestans T30-4	nomenclature3	monomertroph1	0.942259
Phytophthora infestans T30-4	nomenclature3	saprotroph	0.870272
Phytophthora infestans T30-4	nomenclature3	mesotroph_extracellular	0.75152
Phytophthora infestans T30-4	nomenclature3	polymertroph_broad	0.579994
Phytophthora infestans T30-4	nomenclature3	polymertroph_narrow	0.43293
Phytophthora infestans T30-4	nomenclature3	mesotroph_intracellular	0.217909
Phytophthora infestans T30-4	nomenclature3	vasculartroph	0
