# Supplementary material for: A whole genome duplication drives the genome evolution of Phytophthora betacei, a closely related species to Phytophthora infestans
Source: BMC Genomics. 2021 Nov 5;22:795. doi: 10.1186/s12864-021-08079-y (PMC8571832; doi:10.1186/s12864-021-08079-y)
Supplement: Supplementary file 6 — Additional file 6 [file 12864_2021_8079_MOESM6_ESM.xlsx]

## Sheet: Sheet1
Virulence-related gene type	P. betacei P8084	P. infestans RC1-10	P. infestans T30-4
Crinkler	149	132	203
Cutinase	7	4	4
Elicitin	88	77	65
NLP	100	64	53
Other	47	39	33
Phytotoxin	22	20	21
Protease inhibitor	63	40	36
RxLR	201	107	107
