# Supplementary material for: A whole genome duplication drives the genome evolution of Phytophthora betacei, a closely related species to Phytophthora infestans
Source: BMC Genomics. 2021 Nov 5;22:795. doi: 10.1186/s12864-021-08079-y (PMC8571832; doi:10.1186/s12864-021-08079-y)
Supplement: Supplementary file 7 — Additional file 7 [file 12864_2021_8079_MOESM7_ESM.xlsx]

## Sheet: Sheet1
GO Term	Biological Function	Count of terms
GO:0008150	biological_process	1669
GO:0008152	metabolic process	1211
GO:0009987	cellular process	918
GO:0044237	cellular metabolic process	875
GO:0043170	macromolecule metabolic process	727
GO:0044238	primary metabolic process	589
GO:0006807	nitrogen compound metabolic process	534
GO:0065007	biological regulation	507
GO:0016070	RNA metabolic process	403
GO:0050896	response to stimulus	392
GO:0046483	heterocycle metabolic process	328
GO:0006725	cellular aromatic compound metabolic process	326
GO:0051234	establishment of localization	283
GO:0006810	transport	281
GO:0006139	nucleobase-containing compound metabolic process	280
GO:0016043	cellular component organization	234
GO:0006082	organic acid metabolic process	232
GO:0006396	RNA processing	231
GO:0019538	protein metabolic process	206
GO:0032502	developmental process	194
GO:0006464	cellular protein modification process	189
GO:0051179	localization	186
GO:0032501	multicellular organismal process	185
GO:0006793	phosphorus metabolic process	169
GO:0007154	cell communication	159
GO:0006508	proteolysis	150
GO:0006412	translation	140
GO:0051641	cellular localization	134
GO:0006996	organelle organization	122
GO:0044255	cellular lipid metabolic process	119
GO:0015031	protein transport	118
GO:0005975	carbohydrate metabolic process	115
GO:0006629	lipid metabolic process	113
GO:0042254	ribosome biogenesis	105
GO:0043412	macromolecule modification	100
GO:0016192	vesicle-mediated transport	92
GO:0051186	cofactor metabolic process	88
GO:0007049	cell cycle	85
GO:0006518	peptide metabolic process	82
GO:0043603	cellular amide metabolic process	81
GO:0006811	ion transport	75
GO:0051704	multi-organism process	67
GO:0000003	reproduction	62
GO:0009117	nucleotide metabolic process	62
GO:0034622	cellular macromolecular complex assembly	58
GO:0006259	DNA metabolic process	57
GO:0022607	cellular component assembly	55
GO:0065003	macromolecular complex assembly	48
GO:0032989	cellular component morphogenesis	45
GO:0006928	movement of cell or subcellular component	44
GO:0051276	chromosome organization	38
GO:0005976	polysaccharide metabolic process	36
GO:0009116	nucleoside metabolic process	36
GO:0050877	neurological system process	31
GO:0006260	DNA replication	28
GO:0006281	DNA repair	26
GO:0051301	cell division	26
GO:0006091	generation of precursor metabolites and energy	25
GO:0007005	mitochondrion organization	25
GO:0016032	viral process	25
GO:0002376	immune system process	24
GO:0040007	growth	24
GO:0045333	cellular respiration	24
GO:0000280	nuclear division	21
GO:0006457	protein folding	21
GO:0051640	organelle localization	20
GO:0007059	chromosome segregation	19
GO:0015931	nucleobase-containing compound transport	19
GO:0040011	locomotion	19
GO:0006066	alcohol metabolic process	17
GO:0051604	protein maturation	17
GO:0016050	vesicle organization	16
GO:0042180	cellular ketone metabolic process	16
GO:0008643	carbohydrate transport	15
GO:0016049	cell growth	15
GO:0022411	cellular component disassembly	14
GO:0006766	vitamin metabolic process	13
GO:0044419	interspecies interaction between organisms	13
GO:0009308	amine metabolic process	12
GO:0048284	organelle fusion	12
GO:0006865	amino acid transport	11
GO:0006818	hydrogen transport	10
GO:0007033	vacuole organization	10
GO:0015849	organic acid transport	10
GO:0046903	secretion	10
GO:0006081	cellular aldehyde metabolic process	9
GO:0006914	autophagy	9
GO:0007031	peroxisome organization	9
GO:0008283	cell proliferation	9
GO:0009225	nucleotide-sugar metabolic process	9
GO:0071555	cell wall organization	9
GO:0001775	cell activation	8
GO:0006323	DNA packaging	8
GO:0007155	cell adhesion	8
GO:0019748	secondary metabolic process	8
GO:0022406	membrane docking	7
GO:0045229	external encapsulating structure organization	7
GO:0006354	DNA-templated transcription, elongation	6
GO:0006730	one-carbon metabolic process	6
GO:0006869	lipid transport	6
GO:0015893	drug transport	6
GO:0031023	microtubule organizing center organization	6
GO:0031647	regulation of protein stability	6
GO:0043094	cellular metabolic compound salvage	6
GO:0048469	cell maturation	6
GO:0051258	protein polymerization	6
GO:0008015	blood circulation	5
GO:0015979	photosynthesis	5
GO:0042044	fluid transport	5
GO:0051261	protein depolymerization	5
GO:0006119	oxidative phosphorylation	4
GO:0006662	glycerol ether metabolic process	4
GO:0016458	gene silencing	4
GO:0017144	drug metabolic process	4
GO:0042440	pigment metabolic process	4
GO:0051181	cofactor transport	4
GO:0001816	cytokine production	3
GO:0006936	muscle contraction	3
GO:0007030	Golgi organization	3
GO:0007586	digestion	3
GO:0015074	DNA integration	3
GO:0032392	DNA geometric change	3
GO:0043101	purine-containing compound salvage	3
GO:0050878	regulation of body fluid levels	3
GO:0000746	conjugation	2
GO:0006805	xenobiotic metabolic process	2
GO:0008655	pyrimidine-containing compound salvage	2
GO:0009404	toxin metabolic process	2
GO:0015976	carbon utilization	2
GO:0042908	xenobiotic transport	2
GO:0043473	pigmentation	2
GO:0046950	cellular ketone body metabolic process	2
GO:0048511	rhythmic process	2
GO:0048771	tissue remodeling	2
GO:0050817	coagulation	2
GO:0051606	detection of stimulus	2
GO:0006997	nucleus organization	1
GO:0007029	endoplasmic reticulum organization	1
GO:0009372	quorum sensing	1
GO:0009914	hormone transport	1
GO:0010118	stomatal movement	1
GO:0015791	polyol transport	1
GO:0015837	amine transport	1
GO:0030431	sleep	1
GO:0032196	transposition	1
GO:0042133	neurotransmitter metabolic process	1
GO:0042445	hormone metabolic process	1
GO:0042710	biofilm formation	1
GO:0042886	amide transport	1
GO:0043449	cellular alkene metabolic process	1
GO:0046794	transport of virus	1
GO:0050879	multicellular organismal movement	1
GO:0051189	prosthetic group metabolic process	1
GO:0051703	intraspecies interaction between organisms	1
