# Supplementary material for: A whole genome duplication drives the genome evolution of Phytophthora betacei, a closely related species to Phytophthora infestans
Source: BMC Genomics. 2021 Nov 5;22:795. doi: 10.1186/s12864-021-08079-y (PMC8571832; doi:10.1186/s12864-021-08079-y)
Supplement: Supplementary file 8 — Additional file 8 [file 12864_2021_8079_MOESM8_ESM.xlsx]

## Sheet: Sheet1
GO Term	Biological Function	Count of terms
GO:0008150	biological_process	42
GO:0008152	metabolic process	32
GO:0044237	cellular metabolic process	18
GO:0043170	macromolecule metabolic process	16
GO:0009987	cellular process	15
GO:0006807	nitrogen compound metabolic process	12
GO:0005975	carbohydrate metabolic process	10
GO:0006810	transport	9
GO:0044238	primary metabolic process	9
GO:0051234	establishment of localization	9
GO:0006082	organic acid metabolic process	7
GO:0006725	cellular aromatic compound metabolic process	7
GO:0016070	RNA metabolic process	7
GO:0032501	multicellular organismal process	7
GO:0050896	response to stimulus	7
GO:0005976	polysaccharide metabolic process	6
GO:0032502	developmental process	6
GO:0046483	heterocycle metabolic process	6
GO:0065007	biological regulation	6
GO:0006139	nucleobase-containing compound metabolic process	5
GO:0051704	multi-organism process	4
GO:0006396	RNA processing	3
GO:0006464	cellular protein modification process	3
GO:0006629	lipid metabolic process	3
GO:0006996	organelle organization	3
GO:0016043	cellular component organization	3
GO:0044255	cellular lipid metabolic process	3
GO:0051179	localization	3
GO:0000003	reproduction	2
GO:0006412	translation	2
GO:0006508	proteolysis	2
GO:0006865	amino acid transport	2
GO:0019538	protein metabolic process	2
GO:0042044	fluid transport	2
GO:0042254	ribosome biogenesis	2
GO:0051186	cofactor metabolic process	2
GO:0002376	immune system process	1
GO:0006259	DNA metabolic process	1
GO:0006518	peptide metabolic process	1
GO:0006730	one-carbon metabolic process	1
GO:0006793	phosphorus metabolic process	1
GO:0006805	xenobiotic metabolic process	1
GO:0006811	ion transport	1
GO:0007154	cell communication	1
GO:0008643	carbohydrate transport	1
GO:0015031	protein transport	1
GO:0015849	organic acid transport	1
GO:0022411	cellular component disassembly	1
GO:0022607	cellular component assembly	1
GO:0032196	transposition	1
GO:0032989	cellular component morphogenesis	1
GO:0043412	macromolecule modification	1
GO:0043603	cellular amide metabolic process	1
GO:0045229	external encapsulating structure organization	1
GO:0051276	chromosome organization	1
GO:0051301	cell division	1
GO:0051641	cellular localization	1
GO:0071555	cell wall organization	1
