# Supplementary material for: A whole genome duplication drives the genome evolution of Phytophthora betacei, a closely related species to Phytophthora infestans
Source: BMC Genomics. 2021 Nov 5;22:795. doi: 10.1186/s12864-021-08079-y (PMC8571832; doi:10.1186/s12864-021-08079-y)
Supplement: Supplementary file 9 — Additional file 9 [file 12864_2021_8079_MOESM9_ESM.xlsx]

## Sheet: tblastn
Prot	Contig	Long	Coverage	Identity	Hi	Species
EEY65613.1	contig00009438	Long: 389	0.0514139	1	0.0977995	Phytophthora infestans RC1-10												RC1-10	P8084
EEY54322.1	contig00008278	Long: 354	0.0677966	0.95833	0.126635	Phytophthora infestans RC1-10											Searched proteins	1726	1726
EEY65869.1	contig00001362	Long: 198	0.0858586	1	0.15814	Phytophthora infestans RC1-10											Total matched	1706	#REF!
EEY67781.1	contig00008395	Long: 379	0.0949868	0.94444	0.172613	Phytophthora infestans RC1-10											Hi >60%	1669	#REF!
EEY57031.1	contig00007947	Long: 411	0.153285	0.95238	0.264068	Phytophthora infestans RC1-10
EEY53231.1	contig00002787	Long: 385	0.163636	0.94211	0.278841	Phytophthora infestans RC1-10
EEY69693.1	contig00002685	Long: 253	0.201581	0.70588	0.313605	Phytophthora infestans RC1-10
EEY68848.1	contig00009007	Long: 152	0.210526	1	0.347826	Phytophthora infestans RC1-10
EEY53260.1	contig00009264	Long: 187	0.245989	0.65306	0.357368	Phytophthora infestans RC1-10
EEY60032.1	contig00009488	Long: 194	0.231959	0.955555	0.3733	Phytophthora infestans RC1-10
EEY58087.1	contig00007943	Long: 185	0.232432	1	0.377193	Phytophthora infestans RC1-10
EEY61362.1	contig00007806	Long: 231	0.268398	0.734863	0.39319	Phytophthora infestans RC1-10
EEY59569.1	contig00007926	Long: 156	0.25641	1	0.408163	Phytophthora infestans RC1-10
EEY59582.1	contig00007926	Long: 182	0.258242	1	0.41048	Phytophthora infestans RC1-10
EEY68825.1	contig00009007	Long: 167	0.269461	1	0.424528	Phytophthora infestans RC1-10
EEY63650.1	contig00008920	Long: 529	0.31758	0.691123	0.435187	Phytophthora infestans RC1-10
EEY61873.1	contig00009532	Long: 326	0.309816	0.923267	0.463947	Phytophthora infestans RC1-10
EEY69445.1	contig00000171	Long: 150	0.306667	0.97826	0.466952	Phytophthora infestans RC1-10
EEY61472.1	contig00009164	Long: 470	0.385106	0.62637	0.476964	Phytophthora infestans RC1-10
EEY68767.1	contig00009897	Long: 265	0.316981	1	0.481375	Phytophthora infestans RC1-10
EEY61405.1	contig00001084	Long: 170	0.347059	0.89831	0.500681	Phytophthora infestans RC1-10
EEY69190.1	contig00008276	Long: 253	0.339921	0.98837	0.505865	Phytophthora infestans RC1-10
EEY66286.1	contig00009014	Long: 127	0.377953	0.8125	0.515916	Phytophthora infestans RC1-10
EEY53174.1	contig00008279	Long: 300	0.35	0.990478	0.517229	Phytophthora infestans RC1-10
EEY58525.1	contig00001843	Long: 423	0.404255	0.72857	0.519989	Phytophthora infestans RC1-10
EEY53572.1	contig00007974	Long: 209	0.358852	0.94667	0.520427	Phytophthora infestans RC1-10
EEY70447.1	contig00008063	Long: 291	0.412371	0.7362	0.528635	Phytophthora infestans RC1-10
EEY56145.1	contig00009930	Long: 365	0.39726	0.820109	0.535247	Phytophthora infestans RC1-10
EEY69067.1	contig00008074	Long: 300	0.46	0.66429	0.543585	Phytophthora infestans RC1-10
EEY67618.1	contig00008253	Long: 311	0.405145	0.857146	0.550219	Phytophthora infestans RC1-10
EEY64742.1	contig00008276	Long: 253	0.383399	1	0.554286	Phytophthora infestans RC1-10
EEY53537.1	contig00007972	Long: 240	0.445833	0.75362	0.560237	Phytophthora infestans RC1-10
EEY68748.1	contig00000885	Long: 400	0.405	0.98148	0.573394	Phytophthora infestans RC1-10
EEY58069.1	contig00001362	Long: 203	0.453202	0.793479	0.576902	Phytophthora infestans RC1-10
EEY69280.1	contig00007899	Long: 161	0.409938	0.98485	0.578909	Phytophthora infestans RC1-10
EEY69302.1	contig00007899	Long: 436	0.458716	0.81224	0.58631	Phytophthora infestans RC1-10
EEY57280.1	contig00008842	Long: 324	0.459877	0.844964	0.595596	Phytophthora infestans RC1-10
EEY66021.1	contig00008381	Long: 334	0.461078	0.875539	0.60405	Phytophthora infestans RC1-10
EEY67602.1	contig00008253	Long: 140	0.442857	0.983869	0.610788	Phytophthora infestans RC1-10
EEY69177.1	contig00008276	Long: 310	0.445161	0.992751	0.614689	Phytophthora infestans RC1-10
EEY66265.1	contig00007951	Long: 439	0.453303	0.963472	0.616534	Phytophthora infestans RC1-10
EEY62530.1	contig00007994	Long: 303	0.528053	0.772682	0.627364	Phytophthora infestans RC1-10
EEY65305.1	contig00008426	Long: 339	0.480826	0.940076	0.636234	Phytophthora infestans RC1-10
EEY60873.1	contig00004165	Long: 235	0.514894	0.83803	0.637872	Phytophthora infestans RC1-10
EEY57249.1	contig00008842	Long: 287	0.665505	0.67677	0.67109	Phytophthora infestans RC1-10
EEY63982.1	contig00008577	Long: 129	0.527132	0.94118	0.675777	Phytophthora infestans RC1-10
EEY64108.1	contig00009533	Long: 583	0.574614	0.85341	0.686797	Phytophthora infestans RC1-10
EEY62013.1	contig00000849	Long: 279	0.598566	0.80621	0.687042	Phytophthora infestans RC1-10
EEY67779.1	contig00008395	Long: 120	0.591667	0.83099	0.691199	Phytophthora infestans RC1-10
EEY61536.1	contig00008127	Long: 440	0.590909	0.8409	0.694081	Phytophthora infestans RC1-10
EEY54721.1	contig00008687	Long: 125	0.536	0.98507	0.694245	Phytophthora infestans RC1-10
EEY65839.1	contig00001370	Long: 322	0.63354	0.787858	0.702322	Phytophthora infestans RC1-10
EEY60993.1	contig00007773	Long: 150	0.546667	0.987806	0.703826	Phytophthora infestans RC1-10
EEY53243.1	contig00009264	Long: 205	0.629268	0.81126	0.708768	Phytophthora infestans RC1-10
EEY58786.1	contig00000542	Long: 120	0.85	0.61111	0.711026	Phytophthora infestans RC1-10
EEY56725.1	contig00008355	Long: 268	0.63806	0.81731	0.716646	Phytophthora infestans RC1-10
EEY57034.1	contig00007947	Long: 373	0.565684	0.985784	0.718857	Phytophthora infestans RC1-10
EEY69855.1	contig00104024	Long: 175	0.565714	1	0.722628	Phytophthora infestans RC1-10
EEY70055.1	contig00008301	Long: 260	0.657692	0.805592	0.724168	Phytophthora infestans RC1-10
EEY56460.1	contig00009395	Long: 254	0.570866	1	0.726817	Phytophthora infestans RC1-10
EEY59815.1	contig00003332	Long: 116	0.775862	0.68595	0.728141	Phytophthora infestans RC1-10
EEY58932.1	contig00007771	Long: 271	0.774908	0.688428	0.729112	Phytophthora infestans RC1-10
EEY61300.1	contig00009037	Long: 195	0.579487	1	0.733766	Phytophthora infestans RC1-10
EEY65955.1	contig00008379	Long: 117	0.581197	1	0.735135	Phytophthora infestans RC1-10
EEY53427.1	contig00008525	Long: 279	0.713262	0.760831	0.736279	Phytophthora infestans RC1-10
EEY64140.1	contig00009533	Long: 264	0.590909	0.987182	0.739292	Phytophthora infestans RC1-10
EEY57596.1	contig00008165	Long: 322	0.596273	1	0.747082	Phytophthora infestans RC1-10
EEY54858.1	contig00008628	Long: 184	0.73913	0.757615	0.748258	Phytophthora infestans RC1-10
EEY60416.1	contig00008417	Long: 160	0.8875	0.6503	0.750606	Phytophthora infestans RC1-10
EEY53590.1	contig00007974	Long: 367	0.629428	0.930115	0.750784	Phytophthora infestans RC1-10
EEY64509.1	contig00007805	Long: 504	0.704365	0.805401	0.751502	Phytophthora infestans RC1-10
EEY65344.1	contig00008095	Long: 182	0.763736	0.74012	0.751743	Phytophthora infestans RC1-10
EEY64056.1	contig00008577	Long: 247	0.801619	0.710188	0.753139	Phytophthora infestans RC1-10
EEY66113.1	contig00007955	Long: 266	1	0.60753	0.755855	Phytophthora infestans RC1-10
EEY68372.1	contig00000903	Long: 570	0.891228	0.656318	0.755944	Phytophthora infestans RC1-10
EEY69122.1	contig00009549	Long: 214	0.869159	0.66957	0.75642	Phytophthora infestans RC1-10
EEY52924.1	contig00005071	Long: 372	0.954301	0.628552	0.757907	Phytophthora infestans RC1-10
EEY60771.1	contig00008929	Long: 569	0.680141	0.859608	0.759415	Phytophthora infestans RC1-10
EEY58143.1	contig00009453	Long: 304	0.848684	0.688701	0.760369	Phytophthora infestans RC1-10
EEY68949.1	contig00008389	Long: 299	0.943144	0.63732	0.760643	Phytophthora infestans RC1-10
EEY60415.1	contig00008417	Long: 164	1	0.614576	0.761284	Phytophthora infestans RC1-10
EEY55079.1	contig00004111	Long: 103	0.825243	0.71186	0.76437	Phytophthora infestans RC1-10
EEY62229.1	contig00002612	Long: 500	0.924	0.652654	0.764977	Phytophthora infestans RC1-10
EEY67010.1	contig00001235	Long: 547	1	0.619507	0.765056	Phytophthora infestans RC1-10
EEY56651.1	contig00000447	Long: 63	0.730159	0.80435	0.765461	Phytophthora infestans RC1-10
EEY57437.1	contig00009499	Long: 509	0.982318	0.629758	0.767485	Phytophthora infestans RC1-10
EEY58541.1	contig00007844	Long: 122	1	0.62295	0.767676	Phytophthora infestans RC1-10
EEY61643.1	contig00008135	Long: 434	1	0.623728	0.768267	Phytophthora infestans RC1-10
EEY60120.1	contig00007893	Long: 396	1	0.626727	0.770538	Phytophthora infestans RC1-10
EEY61131.1	contig00007777	Long: 347	0.985591	0.63257	0.770573	Phytophthora infestans RC1-10
EEY67801.1	contig00007777	Long: 347	0.985591	0.633443	0.77122	Phytophthora infestans RC1-10
EEY54308.1	contig00008276	Long: 219	1	0.627743	0.771305	Phytophthora infestans RC1-10
EEY65575.1	contig00008879	Long: 308	1	0.628646	0.771986	Phytophthora infestans RC1-10
EEY55891.1	contig00008591	Long: 288	0.819444	0.730035	0.77216	Phytophthora infestans RC1-10
EEY65244.1	contig00009809	Long: 83	1	0.629122	0.772345	Phytophthora infestans RC1-10
EEY64185.1	contig00009533	Long: 156	0.916667	0.66822	0.77297	Phytophthora infestans RC1-10
EEY57885.1	contig00000784	Long: 215	0.711628	0.847105	0.773479	Phytophthora infestans RC1-10
EEY65780.1	contig00007990	Long: 499	0.993988	0.634632	0.774664	Phytophthora infestans RC1-10
EEY64462.1	contig00009076	Long: 419	1	0.63333	0.775508	Phytophthora infestans RC1-10
EEY69191.1	contig00008276	Long: 392	1	0.63352	0.77565	Phytophthora infestans RC1-10
EEY54703.1	contig00008617	Long: 519	1	0.633706	0.77579	Phytophthora infestans RC1-10
EEY58870.1	contig00000063	Long: 400	0.98	0.642299	0.776001	Phytophthora infestans RC1-10
EEY61223.1	contig00001865	Long: 217	0.903226	0.681353	0.776756	Phytophthora infestans RC1-10
EEY57723.1	contig00008868	Long: 292	0.856164	0.71215	0.777545	Phytophthora infestans RC1-10
EEY65316.1	contig00009387	Long: 736	0.804348	0.753596	0.778146	Phytophthora infestans RC1-10
EEY59727.1	contig00008020	Long: 160	0.70625	0.867258	0.778516	Phytophthora infestans RC1-10
EEY69097.1	contig00104041	Long: 75	0.64	1	0.780488	Phytophthora infestans RC1-10
EEY59855.1	contig00003332	Long: 517	1	0.640146	0.780597	Phytophthora infestans RC1-10
EEY69394.1	contig00007899	Long: 627	0.668262	0.941647	0.781742	Phytophthora infestans RC1-10
EEY53790.1	contig00003755	Long: 395	1	0.6432	0.782863	Phytophthora infestans RC1-10
EEY54413.1	contig00008787	Long: 312	0.644231	1	0.783626	Phytophthora infestans RC1-10
EEY61490.1	contig00008127	Long: 366	0.863388	0.717486	0.783704	Phytophthora infestans RC1-10
EEY54876.1	contig00008628	Long: 251	0.645418	1	0.784504	Phytophthora infestans RC1-10
EEY65382.1	contig00009272	Long: 314	1	0.645884	0.784847	Phytophthora infestans RC1-10
EEY67476.1	contig00001638	Long: 586	0.820819	0.752567	0.785213	Phytophthora infestans RC1-10
EEY53735.1	contig00009533	Long: 265	0.649057	0.994187	0.785378	Phytophthora infestans RC1-10
EEY64117.1	contig00009533	Long: 365	0.967123	0.661208	0.78543	Phytophthora infestans RC1-10
EEY55709.1	contig00008377	Long: 476	1	0.647104	0.785748	Phytophthora infestans RC1-10
EEY68953.1	contig00007938	Long: 358	1	0.647998	0.786406	Phytophthora infestans RC1-10
EEY60118.1	contig00007893	Long: 332	1	0.64805	0.786445	Phytophthora infestans RC1-10
EEY59857.1	contig00003332	Long: 535	1	0.649088	0.787208	Phytophthora infestans RC1-10
EEY55862.1	contig00002026	Long: 105	0.8	0.77528	0.787446	Phytophthora infestans RC1-10
EEY53918.1	contig00009042	Long: 570	1	0.649423	0.787455	Phytophthora infestans RC1-10
EEY58024.1	contig00007943	Long: 67	1	0.65049	0.788239	Phytophthora infestans RC1-10
EEY59172.1	contig00009431	Long: 228	1	0.650515	0.788257	Phytophthora infestans RC1-10
EEY68839.1	contig00009005	Long: 439	0.712984	0.882309	0.788661	Phytophthora infestans RC1-10
EEY66878.1	contig00000680	Long: 460	0.96087	0.67079	0.790045	Phytophthora infestans RC1-10
EEY65329.1	contig00008092	Long: 175	1	0.65306	0.790123	Phytophthora infestans RC1-10
EEY59158.1	contig00009431	Long: 139	0.654676	1	0.791304	Phytophthora infestans RC1-10
EEY67181.1	contig00009257	Long: 265	0.992453	0.65822	0.791498	Phytophthora infestans RC1-10
EEY62999.1	contig00008096	Long: 118	0.661017	0.98718	0.791826	Phytophthora infestans RC1-10
EEY53806.1	contig00008338	Long: 396	0.992424	0.659938	0.79273	Phytophthora infestans RC1-10
EEY54300.1	contig00008276	Long: 361	0.944598	0.683789	0.793308	Phytophthora infestans RC1-10
EEY56388.1	contig00008112	Long: 358	1	0.658126	0.793819	Phytophthora infestans RC1-10
EEY58917.1	contig00007842	Long: 320	1	0.65871	0.794244	Phytophthora infestans RC1-10
EEY53434.1	contig00008525	Long: 474	1	0.661275	0.796105	Phytophthora infestans RC1-10
EEY53432.1	contig00008525	Long: 450	1	0.661678	0.796397	Phytophthora infestans RC1-10
EEY55271.1	contig00005776	Long: 272	1	0.663154	0.797465	Phytophthora infestans RC1-10
EEY53435.1	contig00008525	Long: 492	1	0.664049	0.798112	Phytophthora infestans RC1-10
EEY64449.1	contig00009078	Long: 420	1	0.664385	0.798355	Phytophthora infestans RC1-10
EEY63783.1	contig00001355	Long: 242	1	0.665343	0.799046	Phytophthora infestans RC1-10
EEY61243.1	contig00008205	Long: 223	0.730942	0.883756	0.800118	Phytophthora infestans RC1-10
EEY63075.1	contig00008209	Long: 298	0.916107	0.71044	0.800271	Phytophthora infestans RC1-10
EEY52923.1	contig00005071	Long: 378	0.952381	0.690123	0.800314	Phytophthora infestans RC1-10
EEY58867.1	contig00007846	Long: 384	1	0.667299	0.800455	Phytophthora infestans RC1-10
EEY62014.1	contig00000849	Long: 333	0.990991	0.671612	0.800626	Phytophthora infestans RC1-10
EEY64157.1	contig00009533	Long: 107	1	0.669232	0.801844	Phytophthora infestans RC1-10
EEY54064.1	contig00009702	Long: 898	0.670379	0.998338	0.802131	Phytophthora infestans RC1-10
EEY56463.1	contig00009395	Long: 404	0.943069	0.69797	0.802216	Phytophthora infestans RC1-10
EEY53181.1	contig00009210	Long: 172	0.912791	0.716133	0.802591	Phytophthora infestans RC1-10
EEY70583.1	contig00007828	Long: 294	1	0.671182	0.803243	Phytophthora infestans RC1-10
EEY54348.1	contig00008278	Long: 292	0.85274	0.75923	0.803273	Phytophthora infestans RC1-10
EEY54210.1	contig00004991	Long: 576	0.758681	0.8575	0.805069	Phytophthora infestans RC1-10
EEY57974.1	contig00008242	Long: 109	1	0.674467	0.80559	Phytophthora infestans RC1-10
EEY66825.1	contig00007818	Long: 140	0.764286	0.852117	0.805815	Phytophthora infestans RC1-10
EEY53503.1	contig00103818	Long: 101	1	0.675001	0.805971	Phytophthora infestans RC1-10
EEY63238.1	contig00008716	Long: 768	1	0.67544	0.806284	Phytophthora infestans RC1-10
EEY58330.1	contig00008377	Long: 186	1	0.675455	0.806295	Phytophthora infestans RC1-10
EEY53981.1	contig00008046	Long: 562	1	0.675462	0.8063	Phytophthora infestans RC1-10
EEY55634.1	contig00003163	Long: 222	0.968468	0.69084	0.806428	Phytophthora infestans RC1-10
EEY54244.1	contig00009851	Long: 324	1	0.675859	0.806582	Phytophthora infestans RC1-10
EEY60001.1	contig00104029	Long: 459	0.873638	0.749565	0.80686	Phytophthora infestans RC1-10
EEY54354.1	contig00008278	Long: 247	1	0.67628	0.806882	Phytophthora infestans RC1-10
EEY58206.1	contig00008369	Long: 262	0.958015	0.698242	0.807757	Phytophthora infestans RC1-10
EEY65896.1	contig00001456	Long: 428	1	0.678932	0.808767	Phytophthora infestans RC1-10
EEY58751.1	contig00003977	Long: 354	0.694915	0.96816	0.80909	Phytophthora infestans RC1-10
EEY66235.1	contig00007953	Long: 232	0.767241	0.857682	0.809945	Phytophthora infestans RC1-10
EEY55487.1	contig00002514	Long: 426	0.884977	0.74681	0.810044	Phytophthora infestans RC1-10
EEY57059.1	contig00103892	Long: 288	0.996528	0.682389	0.810069	Phytophthora infestans RC1-10
EEY58874.1	contig00007846	Long: 320	1	0.68125	0.810409	Phytophthora infestans RC1-10
EEY57008.1	contig00008384	Long: 248	0.987903	0.68699	0.810415	Phytophthora infestans RC1-10
EEY59454.1	contig00001838	Long: 519	1	0.682627	0.811383	Phytophthora infestans RC1-10
EEY57809.1	contig00008326	Long: 286	1	0.68415	0.812457	Phytophthora infestans RC1-10
EEY60958.1	contig00009762	Long: 236	1	0.684293	0.812558	Phytophthora infestans RC1-10
EEY57518.1	contig00009516	Long: 700	1	0.684956	0.813026	Phytophthora infestans RC1-10
EEY60692.1	contig00001369	Long: 222	0.954955	0.70805	0.813174	Phytophthora infestans RC1-10
EEY66613.1	contig00000997	Long: 651	0.949309	0.713027	0.814375	Phytophthora infestans RC1-10
EEY53433.1	contig00008525	Long: 484	1	0.68948	0.816204	Phytophthora infestans RC1-10
EEY69846.1	contig00002403	Long: 330	1	0.690601	0.816989	Phytophthora infestans RC1-10
EEY59455.1	contig00001838	Long: 575	1	0.690863	0.817172	Phytophthora infestans RC1-10
EEY66612.1	contig00000997	Long: 689	0.940493	0.723024	0.817544	Phytophthora infestans RC1-10
EEY56602.1	contig00103731	Long: 1017	0.765978	0.878491	0.818386	Phytophthora infestans RC1-10
EEY60954.1	contig00002761	Long: 666	1	0.693262	0.818848	Phytophthora infestans RC1-10
EEY68942.1	contig00008389	Long: 493	0.997972	0.697801	0.82132	Phytophthora infestans RC1-10
EEY65107.1	contig00010044	Long: 635	0.743307	0.91992	0.822237	Phytophthora infestans RC1-10
EEY54603.1	contig00001052	Long: 180	0.955556	0.722516	0.822854	Phytophthora infestans RC1-10
EEY65193.1	contig00001942	Long: 253	0.928854	0.73896	0.823096	Phytophthora infestans RC1-10
EEY61023.1	contig00007773	Long: 472	0.855932	0.792944	0.823235	Phytophthora infestans RC1-10
EEY55622.1	contig00009990	Long: 110	0.727273	0.95	0.823848	Phytophthora infestans RC1-10
EEY64692.1	contig00002551	Long: 370	0.872973	0.780731	0.824279	Phytophthora infestans RC1-10
EEY68736.1	contig00000885	Long: 591	0.971235	0.716171	0.824425	Phytophthora infestans RC1-10
EEY55018.1	contig00009632	Long: 261	1	0.701417	0.824509	Phytophthora infestans RC1-10
EEY53807.1	contig00009089	Long: 301	1	0.701821	0.824788	Phytophthora infestans RC1-10
EEY53508.1	contig00009308	Long: 469	0.810235	0.840111	0.824902	Phytophthora infestans RC1-10
EEY69181.1	contig00008276	Long: 234	0.995726	0.705829	0.826083	Phytophthora infestans RC1-10
EEY60241.1	contig00009430	Long: 303	1	0.703729	0.826104	Phytophthora infestans RC1-10
EEY54969.1	contig00009629	Long: 59	1	0.703985	0.826281	Phytophthora infestans RC1-10
EEY53884.1	contig00008751	Long: 370	1	0.70476	0.826814	Phytophthora infestans RC1-10
EEY53808.1	contig00009089	Long: 381	0.963255	0.724261	0.826834	Phytophthora infestans RC1-10
EEY65831.1	contig00008155	Long: 496	1	0.704791	0.826836	Phytophthora infestans RC1-10
EEY54896.1	contig00008626	Long: 174	1	0.704994	0.826975	Phytophthora infestans RC1-10
EEY65664.1	contig00009179	Long: 221	0.809955	0.844737	0.82698	Phytophthora infestans RC1-10
EEY59951.1	contig00002088	Long: 802	0.876559	0.782996	0.82714	Phytophthora infestans RC1-10
EEY61354.1	contig00007806	Long: 484	0.878099	0.782069	0.827307	Phytophthora infestans RC1-10
EEY54895.1	contig00008626	Long: 406	1	0.705766	0.827506	Phytophthora infestans RC1-10
EEY63519.1	contig00008947	Long: 262	0.942748	0.737685	0.827705	Phytophthora infestans RC1-10
EEY67546.1	contig00009100	Long: 213	0.99061	0.7109	0.827764	Phytophthora infestans RC1-10
EEY61491.1	contig00008127	Long: 101	0.881188	0.7807	0.827906	Phytophthora infestans RC1-10
EEY61062.1	contig00007775	Long: 191	1	0.706503	0.828012	Phytophthora infestans RC1-10
EEY70021.1	contig00003083	Long: 199	0.949749	0.734309	0.828248	Phytophthora infestans RC1-10
EEY57110.1	contig00103852	Long: 459	0.880174	0.782805	0.828639	Phytophthora infestans RC1-10
EEY54809.1	contig00008411	Long: 266	0.947368	0.73723	0.829193	Phytophthora infestans RC1-10
EEY59616.1	contig00008018	Long: 429	0.825175	0.833268	0.829202	Phytophthora infestans RC1-10
EEY58602.1	contig00008504	Long: 440	0.709091	1	0.829787	Phytophthora infestans RC1-10
EEY58500.1	contig00009406	Long: 311	1	0.70948	0.830054	Phytophthora infestans RC1-10
EEY56528.1	contig00009394	Long: 257	0.727626	0.967918	0.830745	Phytophthora infestans RC1-10
EEY65887.1	contig00001456	Long: 493	0.991886	0.715221	0.831134	Phytophthora infestans RC1-10
EEY58604.1	contig00008504	Long: 310	1	0.712904	0.832392	Phytophthora infestans RC1-10
EEY62291.1	contig00000736	Long: 250	0.928	0.754893	0.832543	Phytophthora infestans RC1-10
EEY54356.1	contig00008278	Long: 107	1	0.71333	0.832683	Phytophthora infestans RC1-10
EEY53688.1	contig00002181	Long: 146	0.739726	0.953704	0.833196	Phytophthora infestans RC1-10
EEY57890.1	contig00003555	Long: 461	1	0.714504	0.833482	Phytophthora infestans RC1-10
EEY55946.1	contig00008038	Long: 270	0.840741	0.826356	0.833487	Phytophthora infestans RC1-10
EEY54517.1	contig00008855	Long: 428	1	0.714875	0.833734	Phytophthora infestans RC1-10
EEY64336.1	contig00007875	Long: 220	0.809091	0.860189	0.833858	Phytophthora infestans RC1-10
EEY63076.1	contig00007882	Long: 392	0.994898	0.718619	0.834486	Phytophthora infestans RC1-10
EEY57840.1	contig00002903	Long: 196	1	0.71784	0.835747	Phytophthora infestans RC1-10
EEY61425.1	contig00001084	Long: 323	1	0.71875	0.836364	Phytophthora infestans RC1-10
EEY63501.1	contig00008947	Long: 371	1	0.719882	0.837129	Phytophthora infestans RC1-10
EEY61823.1	contig00009532	Long: 314	1	0.720547	0.837579	Phytophthora infestans RC1-10
EEY67079.1	contig00009055	Long: 397	1	0.721015	0.837895	Phytophthora infestans RC1-10
EEY63885.1	contig00001901	Long: 370	1	0.721623	0.838305	Phytophthora infestans RC1-10
EEY67761.1	contig00008395	Long: 396	0.987374	0.728826	0.838625	Phytophthora infestans RC1-10
EEY67183.1	contig00009257	Long: 376	0.723404	1	0.839506	Phytophthora infestans RC1-10
EEY54310.1	contig00008276	Long: 152	1	0.723685	0.839695	Phytophthora infestans RC1-10
EEY63414.1	contig00008311	Long: 262	1	0.72376	0.839746	Phytophthora infestans RC1-10
EEY58871.1	contig00000063	Long: 330	0.978788	0.735361	0.83979	Phytophthora infestans RC1-10
EEY65682.1	contig00007994	Long: 118	1	0.72393	0.83986	Phytophthora infestans RC1-10
EEY61147.1	contig00000850	Long: 536	1	0.724076	0.839958	Phytophthora infestans RC1-10
EEY53984.1	contig00000913	Long: 548	1	0.72465	0.840344	Phytophthora infestans RC1-10
EEY57477.1	contig00009775	Long: 406	0.997537	0.726066	0.840423	Phytophthora infestans RC1-10
EEY69271.1	contig00007899	Long: 613	0.982055	0.734572	0.840474	Phytophthora infestans RC1-10
EEY57214.1	contig00103752	Long: 239	1	0.72517	0.840694	Phytophthora infestans RC1-10
EEY54922.1	contig00008626	Long: 230	1	0.725458	0.840888	Phytophthora infestans RC1-10
EEY53613.1	contig00007975	Long: 425	0.981176	0.736391	0.84134	Phytophthora infestans RC1-10
EEY60548.1	contig00007861	Long: 246	0.886179	0.801081	0.841484	Phytophthora infestans RC1-10
EEY69329.1	contig00007899	Long: 492	1	0.726767	0.841766	Phytophthora infestans RC1-10
EEY65519.1	contig00104013	Long: 72	1	0.72727	0.842103	Phytophthora infestans RC1-10
EEY61594.1	contig00008131	Long: 210	1	0.728056	0.84263	Phytophthora infestans RC1-10
EEY61870.1	contig00009532	Long: 270	1	0.728208	0.842732	Phytophthora infestans RC1-10
EEY64508.1	contig00007805	Long: 701	0.734665	0.98835	0.842832	Phytophthora infestans RC1-10
EEY69208.1	contig00008276	Long: 254	0.830709	0.857002	0.843651	Phytophthora infestans RC1-10
EEY67995.1	contig00103863	Long: 430	0.953488	0.7567	0.843772	Phytophthora infestans RC1-10
EEY68066.1	contig00008037	Long: 116	0.965517	0.75	0.844221	Phytophthora infestans RC1-10
EEY70058.1	contig00008942	Long: 179	1	0.730547	0.844296	Phytophthora infestans RC1-10
EEY64603.1	contig00008040	Long: 249	0.730924	1	0.844548	Phytophthora infestans RC1-10
EEY66478.1	contig00000607	Long: 151	0.993377	0.735	0.844876	Phytophthora infestans RC1-10
EEY61295.1	contig00009037	Long: 217	0.953917	0.758254	0.844905	Phytophthora infestans RC1-10
EEY54346.1	contig00008278	Long: 437	0.983982	0.74041	0.844993	Phytophthora infestans RC1-10
EEY65980.1	contig00008379	Long: 647	1	0.73187	0.845179	Phytophthora infestans RC1-10
EEY65886.1	contig00001456	Long: 504	1	0.732066	0.845309	Phytophthora infestans RC1-10
EEY69259.1	contig00007899	Long: 410	1	0.732624	0.845681	Phytophthora infestans RC1-10
EEY65608.1	contig00009438	Long: 283	1	0.733444	0.846227	Phytophthora infestans RC1-10
EEY58570.1	contig00008010	Long: 555	1	0.733939	0.846557	Phytophthora infestans RC1-10
EEY55707.1	contig00008377	Long: 400	0.9625	0.755821	0.846731	Phytophthora infestans RC1-10
EEY58187.1	contig00009968	Long: 177	1	0.73469	0.847056	Phytophthora infestans RC1-10
EEY59121.1	contig00103866	Long: 111	1	0.7351	0.847329	Phytophthora infestans RC1-10
EEY70305.1	contig00009024	Long: 306	0.735294	1	0.847458	Phytophthora infestans RC1-10
EEY55798.1	contig00000447	Long: 134	1	0.73649	0.848251	Phytophthora infestans RC1-10
EEY63318.1	contig00104005	Long: 385	1	0.73653	0.848278	Phytophthora infestans RC1-10
EEY63261.1	contig00008716	Long: 310	0.945161	0.769846	0.848543	Phytophthora infestans RC1-10
EEY69633.1	contig00008389	Long: 513	1	0.737279	0.848774	Phytophthora infestans RC1-10
EEY53328.1	contig00009571	Long: 142	1	0.737318	0.8488	Phytophthora infestans RC1-10
EEY55061.1	contig00008114	Long: 860	1	0.737469	0.8489	Phytophthora infestans RC1-10
EEY69685.1	contig00001201	Long: 125	0.968	0.75694	0.849558	Phytophthora infestans RC1-10
EEY67355.1	contig00004261	Long: 82	1	0.73874	0.849742	Phytophthora infestans RC1-10
EEY61063.1	contig00007775	Long: 209	1	0.738749	0.849747	Phytophthora infestans RC1-10
EEY56648.1	contig00000447	Long: 118	0.864407	0.83607	0.850002	Phytophthora infestans RC1-10
EEY70023.1	contig00009168	Long: 198	1	0.740099	0.85064	Phytophthora infestans RC1-10
EEY66298.1	contig00001693	Long: 154	0.74026	1	0.850746	Phytophthora infestans RC1-10
EEY63515.1	contig00008947	Long: 206	0.941748	0.776924	0.851432	Phytophthora infestans RC1-10
EEY66948.1	contig00007880	Long: 767	0.920469	0.792199	0.851531	Phytophthora infestans RC1-10
EEY65346.1	contig00001888	Long: 197	0.84264	0.86079	0.851618	Phytophthora infestans RC1-10
EEY67864.1	contig00007805	Long: 379	1	0.741616	0.851641	Phytophthora infestans RC1-10
EEY69071.1	contig00009585	Long: 65	0.753846	0.979593	0.85202	Phytophthora infestans RC1-10
EEY60034.1	contig00009488	Long: 128	1	0.742855	0.852458	Phytophthora infestans RC1-10
EEY69851.1	contig00104024	Long: 238	0.861345	0.843905	0.852536	Phytophthora infestans RC1-10
EEY58390.1	contig00008377	Long: 559	1	0.743059	0.852592	Phytophthora infestans RC1-10
EEY58784.1	contig00002382	Long: 327	0.883792	0.824683	0.853215	Phytophthora infestans RC1-10
EEY60970.1	contig00000679	Long: 569	1	0.744262	0.853383	Phytophthora infestans RC1-10
EEY55250.1	contig00007913	Long: 144	1	0.74432	0.853421	Phytophthora infestans RC1-10
EEY59853.1	contig00003332	Long: 271	0.826568	0.882351	0.853549	Phytophthora infestans RC1-10
EEY60553.1	contig00007861	Long: 167	0.94012	0.78191	0.853747	Phytophthora infestans RC1-10
EEY67780.1	contig00008395	Long: 336	0.943452	0.780224	0.85411	Phytophthora infestans RC1-10
EEY57727.1	contig00008868	Long: 299	0.993311	0.750344	0.854899	Phytophthora infestans RC1-10
EEY59889.1	contig00103728	Long: 239	1	0.746946	0.855145	Phytophthora infestans RC1-10
EEY67769.1	contig00008395	Long: 284	1	0.747769	0.855684	Phytophthora infestans RC1-10
EEY66192.1	contig00007953	Long: 523	0.992352	0.752372	0.855858	Phytophthora infestans RC1-10
EEY69663.1	contig00008730	Long: 295	0.908475	0.809151	0.855941	Phytophthora infestans RC1-10
EEY58933.1	contig00007771	Long: 172	1	0.748398	0.856095	Phytophthora infestans RC1-10
EEY65817.1	contig00008155	Long: 312	1	0.749064	0.856531	Phytophthora infestans RC1-10
EEY59823.1	contig00003332	Long: 222	1	0.749289	0.856679	Phytophthora infestans RC1-10
EEY65790.1	contig00007990	Long: 161	1	0.749485	0.856806	Phytophthora infestans RC1-10
EEY61639.1	contig00008135	Long: 263	1	0.749629	0.8569	Phytophthora infestans RC1-10
EEY66149.1	contig00007953	Long: 740	0.895946	0.822349	0.857571	Phytophthora infestans RC1-10
EEY57765.1	contig00008868	Long: 253	0.968379	0.76972	0.857697	Phytophthora infestans RC1-10
EEY53285.1	contig00009264	Long: 339	1	0.750863	0.857706	Phytophthora infestans RC1-10
EEY57144.1	contig00000293	Long: 363	1	0.751066	0.857839	Phytophthora infestans RC1-10
EEY68726.1	contig00001557	Long: 593	1	0.751075	0.857844	Phytophthora infestans RC1-10
EEY57655.1	contig00007980	Long: 463	1	0.752285	0.858633	Phytophthora infestans RC1-10
EEY59888.1	contig00103728	Long: 471	0.974522	0.767663	0.858812	Phytophthora infestans RC1-10
EEY60199.1	contig00008778	Long: 310	0.935484	0.79425	0.859101	Phytophthora infestans RC1-10
EEY60972.1	contig00005241	Long: 510	1	0.753155	0.8592	Phytophthora infestans RC1-10
EEY56002.1	contig00008038	Long: 298	1	0.7535	0.859424	Phytophthora infestans RC1-10
EEY63563.1	contig00002249	Long: 175	0.834286	0.88774	0.860183	Phytophthora infestans RC1-10
EEY62034.1	contig00008414	Long: 353	1	0.754765	0.860246	Phytophthora infestans RC1-10
EEY66548.1	contig00008414	Long: 353	1	0.754765	0.860246	Phytophthora infestans RC1-10
EEY65928.1	contig00001456	Long: 323	1	0.7551	0.860464	Phytophthora infestans RC1-10
EEY55514.1	contig00001247	Long: 102	1	0.755345	0.860623	Phytophthora infestans RC1-10
EEY57732.1	contig00008868	Long: 417	0.827338	0.896985	0.860755	Phytophthora infestans RC1-10
EEY69774.1	contig00009320	Long: 684	0.922515	0.807506	0.861187	Phytophthora infestans RC1-10
EEY65778.1	contig00007990	Long: 269	0.959108	0.781725	0.861379	Phytophthora infestans RC1-10
EEY64010.1	contig00008577	Long: 136	0.757353	1	0.861925	Phytophthora infestans RC1-10
EEY66461.1	contig00001052	Long: 789	0.784537	0.957592	0.862469	Phytophthora infestans RC1-10
EEY69260.1	contig00007899	Long: 434	1	0.758395	0.862599	Phytophthora infestans RC1-10
EEY69723.1	contig00009463	Long: 101	0.782178	0.962023	0.862829	Phytophthora infestans RC1-10
EEY61795.1	contig00001507	Long: 199	1	0.75879	0.862855	Phytophthora infestans RC1-10
EEY67847.1	contig00007805	Long: 316	1	0.75927	0.863165	Phytophthora infestans RC1-10
EEY56487.1	contig00009395	Long: 109	0.93578	0.80159	0.863503	Phytophthora infestans RC1-10
EEY66203.1	contig00007953	Long: 607	0.818781	0.914778	0.864121	Phytophthora infestans RC1-10
EEY54497.1	contig00008666	Long: 112	0.767857	0.98837	0.86427	Phytophthora infestans RC1-10
EEY54868.1	contig00008628	Long: 315	0.939683	0.800678	0.864629	Phytophthora infestans RC1-10
EEY66019.1	contig00008381	Long: 302	0.930464	0.807713	0.864754	Phytophthora infestans RC1-10
EEY56580.1	contig00103731	Long: 280	0.939286	0.80122	0.864777	Phytophthora infestans RC1-10
EEY67859.1	contig00007805	Long: 433	1	0.762051	0.864959	Phytophthora infestans RC1-10
EEY53904.1	contig00008377	Long: 545	0.961468	0.787151	0.865621	Phytophthora infestans RC1-10
EEY57649.1	contig00007980	Long: 190	0.763158	1	0.865672	Phytophthora infestans RC1-10
EEY67982.1	contig00103863	Long: 474	0.913502	0.822695	0.865724	Phytophthora infestans RC1-10
EEY65242.1	contig00009809	Long: 131	1	0.763357	0.8658	Phytophthora infestans RC1-10
EEY55968.1	contig00008038	Long: 239	1	0.76431	0.866412	Phytophthora infestans RC1-10
EEY57941.1	contig00008242	Long: 170	1	0.765102	0.866921	Phytophthora infestans RC1-10
EEY64133.1	contig00009533	Long: 283	0.929329	0.812993	0.867277	Phytophthora infestans RC1-10
EEY62208.1	contig00007886	Long: 191	1	0.766735	0.867969	Phytophthora infestans RC1-10
EEY65979.1	contig00008379	Long: 796	0.973618	0.783286	0.868142	Phytophthora infestans RC1-10
EEY67619.1	contig00008253	Long: 482	0.935685	0.809775	0.868188	Phytophthora infestans RC1-10
EEY69198.1	contig00008276	Long: 365	1	0.767266	0.868308	Phytophthora infestans RC1-10
EEY70122.1	contig00007867	Long: 112	0.928571	0.816051	0.868683	Phytophthora infestans RC1-10
EEY65616.1	contig00009438	Long: 484	0.904959	0.8355	0.868843	Phytophthora infestans RC1-10
EEY53837.1	contig00000140	Long: 1445	0.823529	0.920065	0.869125	Phytophthora infestans RC1-10
EEY55925.1	contig00008038	Long: 69	1	0.7686	0.869162	Phytophthora infestans RC1-10
EEY66260.1	contig00007951	Long: 497	0.967807	0.788767	0.869163	Phytophthora infestans RC1-10
EEY64003.1	contig00008577	Long: 489	0.944785	0.805133	0.869387	Phytophthora infestans RC1-10
EEY57790.1	contig00008868	Long: 172	0.796512	0.957059	0.869436	Phytophthora infestans RC1-10
EEY67763.1	contig00008395	Long: 459	0.965142	0.791271	0.869601	Phytophthora infestans RC1-10
EEY57504.1	contig00009516	Long: 379	0.952507	0.800157	0.86971	Phytophthora infestans RC1-10
EEY70259.1	contig00001154	Long: 146	0.89726	0.845052	0.870374	Phytophthora infestans RC1-10
EEY65823.1	contig00008155	Long: 222	0.986486	0.778781	0.870414	Phytophthora infestans RC1-10
EEY61801.1	contig00001507	Long: 185	0.875676	0.867722	0.871681	Phytophthora infestans RC1-10
EEY61368.1	contig00007806	Long: 197	1	0.773418	0.872234	Phytophthora infestans RC1-10
EEY64344.1	contig00103990	Long: 880	1	0.773456	0.872258	Phytophthora infestans RC1-10
EEY58132.1	contig00103821	Long: 564	0.916667	0.832035	0.872303	Phytophthora infestans RC1-10
EEY69308.1	contig00007899	Long: 523	1	0.773582	0.872339	Phytophthora infestans RC1-10
EEY65348.1	contig00008094	Long: 359	0.977716	0.788067	0.872707	Phytophthora infestans RC1-10
EEY66024.1	contig00008381	Long: 564	0.835106	0.915063	0.873258	Phytophthora infestans RC1-10
EEY56723.1	contig00008355	Long: 204	1	0.775608	0.873625	Phytophthora infestans RC1-10
EEY63048.1	contig00000176	Long: 199	0.80402	0.956462	0.873641	Phytophthora infestans RC1-10
EEY58112.1	contig00002487	Long: 99	1	0.776252	0.874034	Phytophthora infestans RC1-10
EEY70673.1	contig00001579	Long: 317	1	0.77641	0.874134	Phytophthora infestans RC1-10
EEY68787.1	contig00009897	Long: 415	0.961446	0.802359	0.874728	Phytophthora infestans RC1-10
EEY65787.1	contig00007990	Long: 419	1	0.77866	0.875558	Phytophthora infestans RC1-10
EEY56366.1	contig00008489	Long: 613	1	0.778886	0.875701	Phytophthora infestans RC1-10
EEY59652.1	contig00008020	Long: 281	0.854093	0.898712	0.875834	Phytophthora infestans RC1-10
EEY66513.1	contig00009755	Long: 207	0.917874	0.837999	0.87612	Phytophthora infestans RC1-10
EEY55633.1	contig00003163	Long: 110	1	0.779776	0.876263	Phytophthora infestans RC1-10
EEY69407.1	contig00007935	Long: 182	0.978022	0.793739	0.876297	Phytophthora infestans RC1-10
EEY56004.1	contig00008038	Long: 366	1	0.780055	0.876439	Phytophthora infestans RC1-10
EEY57965.1	contig00008242	Long: 147	0.863946	0.889381	0.876479	Phytophthora infestans RC1-10
EEY57859.1	contig00000784	Long: 232	0.797414	0.972975	0.87649	Phytophthora infestans RC1-10
EEY62456.1	contig00002011	Long: 329	0.99696	0.782154	0.87659	Phytophthora infestans RC1-10
EEY66169.1	contig00007953	Long: 349	1	0.78134	0.87725	Phytophthora infestans RC1-10
EEY55277.1	contig00004765	Long: 295	1	0.781689	0.87747	Phytophthora infestans RC1-10
EEY67087.1	contig00007879	Long: 581	1	0.78176	0.877515	Phytophthora infestans RC1-10
EEY58249.1	contig00008371	Long: 240	0.808333	0.959991	0.877659	Phytophthora infestans RC1-10
EEY65815.1	contig00008155	Long: 324	0.854938	0.901825	0.877756	Phytophthora infestans RC1-10
EEY61437.1	contig00001084	Long: 362	0.966851	0.803741	0.877783	Phytophthora infestans RC1-10
EEY53238.1	contig00009264	Long: 655	0.926718	0.833972	0.877902	Phytophthora infestans RC1-10
EEY59708.1	contig00008020	Long: 443	1	0.782792	0.878164	Phytophthora infestans RC1-10
EEY67906.1	contig00007880	Long: 1103	0.884859	0.871582	0.87817	Phytophthora infestans RC1-10
EEY53155.1	contig00009101	Long: 1269	0.836091	0.925882	0.878699	Phytophthora infestans RC1-10
EEY70352.1	contig00007902	Long: 169	1	0.783733	0.878756	Phytophthora infestans RC1-10
EEY67907.1	contig00000547	Long: 288	0.954861	0.81455	0.879142	Phytophthora infestans RC1-10
EEY65328.1	contig00008092	Long: 116	0.784483	1	0.879227	Phytophthora infestans RC1-10
EEY54870.1	contig00008628	Long: 342	1	0.784663	0.87934	Phytophthora infestans RC1-10
EEY59739.1	contig00004958	Long: 95	0.810526	0.96104	0.879389	Phytophthora infestans RC1-10
EEY61474.1	contig00008127	Long: 632	1	0.78516	0.879652	Phytophthora infestans RC1-10
EEY68024.1	contig00008960	Long: 236	0.885593	0.87395	0.879733	Phytophthora infestans RC1-10
EEY67888.1	contig00007880	Long: 343	1	0.785538	0.879889	Phytophthora infestans RC1-10
EEY65586.1	contig00008879	Long: 348	0.841954	0.921585	0.879972	Phytophthora infestans RC1-10
EEY59958.1	contig00008937	Long: 161	0.900621	0.86031	0.880004	Phytophthora infestans RC1-10
EEY66476.1	contig00000607	Long: 261	0.850575	0.91358	0.880952	Phytophthora infestans RC1-10
EEY68244.1	contig00008432	Long: 407	0.968059	0.809059	0.881446	Phytophthora infestans RC1-10
EEY65074.1	contig00008528	Long: 242	1	0.788111	0.881501	Phytophthora infestans RC1-10
EEY70054.1	contig00008301	Long: 343	0.854227	0.910859	0.881635	Phytophthora infestans RC1-10
EEY53570.1	contig00007974	Long: 293	1	0.788357	0.881655	Phytophthora infestans RC1-10
EEY57448.1	contig00009775	Long: 241	1	0.78992	0.882632	Phytophthora infestans RC1-10
EEY59665.1	contig00008020	Long: 447	1	0.790312	0.882876	Phytophthora infestans RC1-10
EEY68201.1	contig00103998	Long: 496	0.985887	0.799863	0.883186	Phytophthora infestans RC1-10
EEY60644.1	contig00001473	Long: 270	0.918519	0.851769	0.883885	Phytophthora infestans RC1-10
EEY64213.1	contig00103709	Long: 263	0.798479	0.990478	0.884176	Phytophthora infestans RC1-10
EEY63073.1	contig00008339	Long: 810	0.955556	0.823072	0.88438	Phytophthora infestans RC1-10
EEY54016.1	contig00000245	Long: 515	0.984466	0.803144	0.884609	Phytophthora infestans RC1-10
EEY58392.1	contig00008377	Long: 442	0.895928	0.873623	0.884635	Phytophthora infestans RC1-10
EEY60010.1	contig00104029	Long: 352	1	0.793789	0.885042	Phytophthora infestans RC1-10
EEY66951.1	contig00000547	Long: 102	0.794118	1	0.885246	Phytophthora infestans RC1-10
EEY65621.1	contig00103790	Long: 612	1	0.794192	0.885292	Phytophthora infestans RC1-10
EEY66292.1	contig00001693	Long: 354	0.864407	0.907275	0.885322	Phytophthora infestans RC1-10
EEY60403.1	contig00008785	Long: 116	1	0.79452	0.885496	Phytophthora infestans RC1-10
EEY68027.1	contig00008960	Long: 159	0.924528	0.850342	0.885885	Phytophthora infestans RC1-10
EEY66321.1	contig00001693	Long: 139	0.81295	0.97345	0.88599	Phytophthora infestans RC1-10
EEY57140.1	contig00000293	Long: 461	0.81128	0.975994	0.886047	Phytophthora infestans RC1-10
EEY60708.1	contig00008937	Long: 161	0.900621	0.871948	0.886053	Phytophthora infestans RC1-10
EEY61915.1	contig00008920	Long: 526	0.975285	0.811793	0.88606	Phytophthora infestans RC1-10
EEY66222.1	contig00007953	Long: 696	1	0.795446	0.886071	Phytophthora infestans RC1-10
EEY56371.1	contig00008489	Long: 316	1	0.795518	0.886115	Phytophthora infestans RC1-10
EEY68427.1	contig00008175	Long: 375	0.981333	0.807747	0.886119	Phytophthora infestans RC1-10
EEY62587.1	contig00009676	Long: 507	0.976331	0.811427	0.886274	Phytophthora infestans RC1-10
EEY58372.1	contig00008377	Long: 200	0.985	0.80579	0.886428	Phytophthora infestans RC1-10
EEY53654.1	contig00008470	Long: 678	1	0.796149	0.886507	Phytophthora infestans RC1-10
EEY62484.1	contig00009160	Long: 101	1	0.796956	0.887007	Phytophthora infestans RC1-10
EEY63305.1	contig00007805	Long: 341	1	0.797322	0.887233	Phytophthora infestans RC1-10
EEY58765.1	contig00003977	Long: 648	0.95216	0.830611	0.887242	Phytophthora infestans RC1-10
EEY67924.1	contig00000552	Long: 443	0.975169	0.814704	0.887743	Phytophthora infestans RC1-10
EEY55175.1	contig00007786	Long: 195	1	0.798196	0.887774	Phytophthora infestans RC1-10
EEY66789.1	contig00009057	Long: 558	1	0.79838	0.887888	Phytophthora infestans RC1-10
EEY69419.1	contig00000171	Long: 865	0.990751	0.80466	0.888062	Phytophthora infestans RC1-10
EEY58507.1	contig00009480	Long: 271	0.95572	0.829479	0.888136	Phytophthora infestans RC1-10
EEY69871.1	contig00004192	Long: 175	0.908571	0.86885	0.888267	Phytophthora infestans RC1-10
EEY56313.1	contig00008114	Long: 935	0.963636	0.824604	0.888715	Phytophthora infestans RC1-10
EEY66473.1	contig00000607	Long: 237	0.881857	0.895884	0.888815	Phytophthora infestans RC1-10
EEY64182.1	contig00009533	Long: 251	0.800797	1	0.889381	Phytophthora infestans RC1-10
EEY61251.1	contig00007825	Long: 414	0.934783	0.848678	0.889652	Phytophthora infestans RC1-10
EEY70091.1	contig00007867	Long: 1103	0.925657	0.85723	0.89013	Phytophthora infestans RC1-10
EEY67993.1	contig00009549	Long: 373	0.855228	0.928153	0.890199	Phytophthora infestans RC1-10
EEY54405.1	contig00008787	Long: 272	1	0.802313	0.890315	Phytophthora infestans RC1-10
EEY66990.1	contig00008684	Long: 519	1	0.802744	0.89058	Phytophthora infestans RC1-10
EEY53894.1	contig00008751	Long: 365	1	0.802767	0.890595	Phytophthora infestans RC1-10
EEY58313.1	contig00000568	Long: 438	0.997717	0.804395	0.890686	Phytophthora infestans RC1-10
EEY64541.1	contig00007805	Long: 497	1	0.803065	0.890777	Phytophthora infestans RC1-10
EEY67934.1	contig00008377	Long: 547	1	0.803131	0.890818	Phytophthora infestans RC1-10
EEY55392.1	contig00000569	Long: 717	0.959554	0.83186	0.891156	Phytophthora infestans RC1-10
EEY64510.1	contig00007805	Long: 412	0.93932	0.847752	0.89119	Phytophthora infestans RC1-10
EEY58329.1	contig00008377	Long: 220	1	0.804197	0.891474	Phytophthora infestans RC1-10
EEY61796.1	contig00001507	Long: 610	0.811475	0.9899	0.891851	Phytophthora infestans RC1-10
EEY60015.1	contig00104029	Long: 490	0.971429	0.824566	0.891993	Phytophthora infestans RC1-10
EEY70424.1	contig00008065	Long: 492	0.981707	0.817404	0.892053	Phytophthora infestans RC1-10
EEY58615.1	contig00008502	Long: 277	0.978339	0.819768	0.892062	Phytophthora infestans RC1-10
EEY67873.1	contig00007805	Long: 542	0.928044	0.858845	0.892105	Phytophthora infestans RC1-10
EEY53580.1	contig00007974	Long: 251	1	0.805416	0.892222	Phytophthora infestans RC1-10
EEY62296.1	contig00000736	Long: 359	1	0.805464	0.892251	Phytophthora infestans RC1-10
EEY64932.1	contig00008675	Long: 459	0.932462	0.85537	0.892254	Phytophthora infestans RC1-10
EEY70123.1	contig00007867	Long: 151	1	0.805604	0.892338	Phytophthora infestans RC1-10
EEY59461.1	contig00001838	Long: 383	0.963446	0.83141	0.892572	Phytophthora infestans RC1-10
EEY70508.1	contig00004068	Long: 320	1	0.80635	0.892795	Phytophthora infestans RC1-10
EEY61471.1	contig00008127	Long: 728	0.876374	0.910118	0.892927	Phytophthora infestans RC1-10
EEY54751.1	contig00000289	Long: 551	0.950998	0.84167	0.893	Phytophthora infestans RC1-10
EEY53093.1	contig00002183	Long: 327	1	0.806942	0.893157	Phytophthora infestans RC1-10
EEY68622.1	contig00000971	Long: 525	0.998095	0.808335	0.893248	Phytophthora infestans RC1-10
EEY66300.1	contig00001693	Long: 135	0.807407	1	0.893443	Phytophthora infestans RC1-10
EEY54352.1	contig00008278	Long: 526	0.939163	0.852226	0.893585	Phytophthora infestans RC1-10
EEY57995.1	contig00008244	Long: 106	1	0.80769	0.893616	Phytophthora infestans RC1-10
EEY54549.1	contig00008853	Long: 907	0.848953	0.943779	0.893858	Phytophthora infestans RC1-10
EEY69456.1	contig00000171	Long: 548	1	0.808486	0.894103	Phytophthora infestans RC1-10
EEY54496.1	contig00008666	Long: 195	0.912821	0.876311	0.894193	Phytophthora infestans RC1-10
EEY57646.1	contig00007980	Long: 457	1	0.809589	0.894777	Phytophthora infestans RC1-10
EEY62918.1	contig00009302	Long: 169	0.994083	0.813837	0.894975	Phytophthora infestans RC1-10
EEY57930.1	contig00103868	Long: 510	0.888235	0.902268	0.895197	Phytophthora infestans RC1-10
EEY57519.1	contig00009516	Long: 173	1	0.810567	0.895373	Phytophthora infestans RC1-10
EEY60417.1	contig00008417	Long: 233	0.922747	0.8704	0.895809	Phytophthora infestans RC1-10
EEY54295.1	contig00008276	Long: 363	1	0.811727	0.896081	Phytophthora infestans RC1-10
EEY53269.1	contig00009264	Long: 302	1	0.81197	0.896229	Phytophthora infestans RC1-10
EEY60215.1	contig00003328	Long: 178	0.97191	0.83173	0.896373	Phytophthora infestans RC1-10
EEY67021.1	contig00001235	Long: 224	0.924107	0.870344	0.89642	Phytophthora infestans RC1-10
EEY60893.1	contig00008017	Long: 169	1	0.8125	0.896552	Phytophthora infestans RC1-10
EEY57122.1	contig00008395	Long: 207	1	0.81349	0.897154	Phytophthora infestans RC1-10
EEY65245.1	contig00009809	Long: 178	1	0.81374	0.897306	Phytophthora infestans RC1-10
EEY64837.1	contig00008256	Long: 244	0.959016	0.84444	0.898089	Phytophthora infestans RC1-10
EEY69713.1	contig00009339	Long: 319	0.815047	1	0.8981	Phytophthora infestans RC1-10
EEY65846.1	contig00008154	Long: 508	0.919291	0.8781	0.898224	Phytophthora infestans RC1-10
EEY56929.1	contig00103716	Long: 353	1	0.815259	0.898229	Phytophthora infestans RC1-10
EEY67022.1	contig00001235	Long: 472	1	0.81569	0.89849	Phytophthora infestans RC1-10
EEY54307.1	contig00008276	Long: 177	1	0.815727	0.898513	Phytophthora infestans RC1-10
EEY54246.1	contig00009851	Long: 214	1	0.81609	0.898733	Phytophthora infestans RC1-10
EEY61044.1	contig00007773	Long: 515	0.984466	0.827217	0.899017	Phytophthora infestans RC1-10
EEY61942.1	contig00008920	Long: 641	0.864275	0.937148	0.899237	Phytophthora infestans RC1-10
EEY54351.1	contig00008278	Long: 474	1	0.817452	0.899558	Phytophthora infestans RC1-10
EEY65553.1	contig00008879	Long: 337	1	0.818049	0.89992	Phytophthora infestans RC1-10
EEY66785.1	contig00009057	Long: 406	0.913793	0.886522	0.899951	Phytophthora infestans RC1-10
EEY60154.1	contig00007895	Long: 206	0.961165	0.846339	0.900105	Phytophthora infestans RC1-10
EEY66240.1	contig00007953	Long: 155	1	0.818422	0.900145	Phytophthora infestans RC1-10
EEY58734.1	contig00008487	Long: 138	0.818841	1	0.900398	Phytophthora infestans RC1-10
EEY53445.1	contig00008587	Long: 381	0.818898	1	0.900433	Phytophthora infestans RC1-10
EEY65897.1	contig00001456	Long: 396	1	0.82083	0.9016	Phytophthora infestans RC1-10
EEY53779.1	contig00009061	Long: 668	1	0.82093	0.90166	Phytophthora infestans RC1-10
EEY56303.1	contig00001510	Long: 587	0.998296	0.822321	0.901804	Phytophthora infestans RC1-10
EEY56258.1	contig00104053	Long: 241	1	0.821212	0.90183	Phytophthora infestans RC1-10
EEY65811.1	contig00008155	Long: 862	0.915313	0.888893	0.90191	Phytophthora infestans RC1-10
EEY56941.1	contig00103716	Long: 275	0.952727	0.856361	0.901977	Phytophthora infestans RC1-10
EEY57414.1	contig00009499	Long: 234	0.991453	0.82745	0.902058	Phytophthora infestans RC1-10
EEY63595.1	contig00002166	Long: 839	0.907032	0.897316	0.902148	Phytophthora infestans RC1-10
EEY60629.1	contig00001344	Long: 444	0.945946	0.862285	0.90218	Phytophthora infestans RC1-10
EEY61040.1	contig00007773	Long: 119	1	0.8227	0.902727	Phytophthora infestans RC1-10
EEY66790.1	contig00009057	Long: 555	1	0.823196	0.903026	Phytophthora infestans RC1-10
EEY66791.1	contig00009057	Long: 586	1	0.823275	0.903073	Phytophthora infestans RC1-10
EEY70031.1	contig00009230	Long: 136	0.823529	1	0.903226	Phytophthora infestans RC1-10
EEY62713.1	contig00008100	Long: 245	1	0.8241	0.903569	Phytophthora infestans RC1-10
EEY58967.1	contig00007769	Long: 222	0.963964	0.850493	0.90368	Phytophthora infestans RC1-10
EEY65733.1	contig00007990	Long: 331	1	0.824485	0.903801	Phytophthora infestans RC1-10
EEY66218.1	contig00007953	Long: 278	0.917266	0.89085	0.903865	Phytophthora infestans RC1-10
EEY69294.1	contig00007899	Long: 351	0.951567	0.860825	0.903924	Phytophthora infestans RC1-10
EEY61304.1	contig00009037	Long: 207	0.932367	0.878539	0.904653	Phytophthora infestans RC1-10
EEY64640.1	contig00008040	Long: 135	1	0.826125	0.904785	Phytophthora infestans RC1-10
EEY60671.1	contig00001369	Long: 441	1	0.826925	0.905264	Phytophthora infestans RC1-10
EEY67621.1	contig00008253	Long: 304	0.983553	0.838639	0.905334	Phytophthora infestans RC1-10
EEY60917.1	contig00009598	Long: 58	0.827586	1	0.90566	Phytophthora infestans RC1-10
EEY60419.1	contig00008417	Long: 427	0.840749	0.983287	0.906449	Phytophthora infestans RC1-10
EEY66159.1	contig00007953	Long: 159	1	0.829598	0.906864	Phytophthora infestans RC1-10
EEY70350.1	contig00007902	Long: 196	1	0.82979	0.906978	Phytophthora infestans RC1-10
EEY52892.1	contig00004083	Long: 233	0.939914	0.87781	0.907801	Phytophthora infestans RC1-10
EEY54485.1	contig00007832	Long: 431	1	0.83137	0.907921	Phytophthora infestans RC1-10
EEY61161.1	contig00007779	Long: 145	1	0.831563	0.908036	Phytophthora infestans RC1-10
EEY65372.1	contig00009272	Long: 172	0.976744	0.848564	0.908153	Phytophthora infestans RC1-10
EEY53818.1	contig00009089	Long: 405	0.965432	0.857834	0.908458	Phytophthora infestans RC1-10
EEY63715.1	contig00002414	Long: 255	0.866667	0.954748	0.908577	Phytophthora infestans RC1-10
EEY54312.1	contig00008276	Long: 338	1	0.832696	0.908712	Phytophthora infestans RC1-10
EEY56859.1	contig00001942	Long: 76	0.986842	0.84211	0.908749	Phytophthora infestans RC1-10
EEY60233.1	contig00009430	Long: 306	1	0.83283	0.908791	Phytophthora infestans RC1-10
EEY70150.1	contig00003328	Long: 179	0.932961	0.886228	0.908994	Phytophthora infestans RC1-10
EEY55014.1	contig00009632	Long: 244	0.946721	0.875218	0.909567	Phytophthora infestans RC1-10
EEY66035.1	contig00008381	Long: 308	1	0.834453	0.909757	Phytophthora infestans RC1-10
EEY67905.1	contig00007880	Long: 454	1	0.83456	0.90982	Phytophthora infestans RC1-10
EEY66114.1	contig00007955	Long: 507	0.960552	0.864315	0.909896	Phytophthora infestans RC1-10
EEY61777.1	contig00001507	Long: 316	0.933544	0.88822	0.910318	Phytophthora infestans RC1-10
EEY67374.1	contig00009697	Long: 593	1	0.835809	0.910562	Phytophthora infestans RC1-10
EEY66604.1	contig00008863	Long: 559	1	0.836088	0.910728	Phytophthora infestans RC1-10
EEY62289.1	contig00000736	Long: 388	1	0.83636	0.910889	Phytophthora infestans RC1-10
EEY56969.1	contig00103716	Long: 679	0.972018	0.857526	0.91119	Phytophthora infestans RC1-10
EEY57121.1	contig00008395	Long: 253	1	0.836944	0.911235	Phytophthora infestans RC1-10
EEY55026.1	contig00103726	Long: 578	0.99654	0.839929	0.911557	Phytophthora infestans RC1-10
EEY63931.1	contig00008579	Long: 764	0.960733	0.867321	0.91164	Phytophthora infestans RC1-10
EEY61487.1	contig00008127	Long: 222	1	0.837637	0.911646	Phytophthora infestans RC1-10
EEY65783.1	contig00007990	Long: 308	1	0.838329	0.912056	Phytophthora infestans RC1-10
EEY60991.1	contig00007773	Long: 284	1	0.83881	0.91234	Phytophthora infestans RC1-10
EEY57832.1	contig00008326	Long: 981	1	0.83894	0.912417	Phytophthora infestans RC1-10
EEY56883.1	contig00001942	Long: 304	1	0.839013	0.91246	Phytophthora infestans RC1-10
EEY60441.1	contig00003288	Long: 172	1	0.83902	0.912464	Phytophthora infestans RC1-10
EEY61636.1	contig00008135	Long: 168	0.839286	1	0.912621	Phytophthora infestans RC1-10
EEY70659.1	contig00007887	Long: 337	1	0.83929	0.912624	Phytophthora infestans RC1-10
EEY66465.1	contig00001052	Long: 1160	0.922414	0.903078	0.912643	Phytophthora infestans RC1-10
EEY69722.1	contig00009463	Long: 116	1	0.83942	0.912701	Phytophthora infestans RC1-10
EEY67441.1	contig00001331	Long: 316	0.958861	0.871377	0.913028	Phytophthora infestans RC1-10
EEY54859.1	contig00008628	Long: 314	0.942675	0.885637	0.913266	Phytophthora infestans RC1-10
EEY56452.1	contig00009395	Long: 220	0.940909	0.887668	0.913513	Phytophthora infestans RC1-10
EEY57391.1	contig00104027	Long: 252	1	0.841064	0.913671	Phytophthora infestans RC1-10
EEY61633.1	contig00008135	Long: 249	0.995984	0.844253	0.913863	Phytophthora infestans RC1-10
EEY61318.1	contig00009037	Long: 209	1	0.841664	0.914026	Phytophthora infestans RC1-10
EEY56909.1	contig00001942	Long: 491	1	0.84173	0.914064	Phytophthora infestans RC1-10
EEY61676.1	contig00008257	Long: 187	0.855615	0.981252	0.914137	Phytophthora infestans RC1-10
EEY55655.1	contig00003802	Long: 728	0.885989	0.944372	0.914249	Phytophthora infestans RC1-10
EEY57824.1	contig00008326	Long: 830	0.843373	0.998571	0.914434	Phytophthora infestans RC1-10
EEY68288.1	contig00008436	Long: 437	0.940503	0.889772	0.914434	Phytophthora infestans RC1-10
EEY61844.1	contig00009532	Long: 375	1	0.842439	0.914483	Phytophthora infestans RC1-10
EEY61693.1	contig00008257	Long: 563	1	0.84277	0.914677	Phytophthora infestans RC1-10
EEY65870.1	contig00001362	Long: 238	0.97479	0.861663	0.914742	Phytophthora infestans RC1-10
EEY53619.1	contig00007975	Long: 483	1	0.8431	0.914872	Phytophthora infestans RC1-10
EEY66408.1	contig00008426	Long: 436	1	0.843122	0.914885	Phytophthora infestans RC1-10
EEY61914.1	contig00008920	Long: 531	1	0.843124	0.914886	Phytophthora infestans RC1-10
EEY53109.1	contig00009101	Long: 411	0.956204	0.87703	0.914907	Phytophthora infestans RC1-10
EEY67855.1	contig00007805	Long: 362	1	0.84366	0.915201	Phytophthora infestans RC1-10
EEY64663.1	contig00008042	Long: 238	1	0.84397	0.915384	Phytophthora infestans RC1-10
EEY65721.1	contig00007992	Long: 1279	0.968726	0.867664	0.915414	Phytophthora infestans RC1-10
EEY53199.1	contig00008279	Long: 920	0.980435	0.858811	0.915601	Phytophthora infestans RC1-10
EEY56285.1	contig00002396	Long: 401	1	0.84464	0.915778	Phytophthora infestans RC1-10
EEY66609.1	contig00008863	Long: 338	1	0.84478	0.91586	Phytophthora infestans RC1-10
EEY68619.1	contig00008624	Long: 501	0.998004	0.84622	0.915866	Phytophthora infestans RC1-10
EEY56243.1	contig00009057	Long: 638	0.981191	0.859148	0.916123	Phytophthora infestans RC1-10
EEY59470.1	contig00005204	Long: 347	0.997118	0.8475	0.916241	Phytophthora infestans RC1-10
EEY58735.1	contig00008487	Long: 312	1	0.845784	0.91645	Phytophthora infestans RC1-10
EEY59157.1	contig00009431	Long: 122	1	0.846044	0.916602	Phytophthora infestans RC1-10
EEY67013.1	contig00001235	Long: 297	0.851852	0.99209	0.916638	Phytophthora infestans RC1-10
EEY58462.1	contig00009242	Long: 205	0.863415	0.977402	0.916879	Phytophthora infestans RC1-10
EEY69147.1	contig00008619	Long: 639	0.979656	0.861873	0.916998	Phytophthora infestans RC1-10
EEY64923.1	contig00001525	Long: 253	1	0.846926	0.91712	Phytophthora infestans RC1-10
EEY53776.1	contig00003048	Long: 121	0.876033	0.962265	0.917127	Phytophthora infestans RC1-10
EEY69129.1	contig00008619	Long: 308	0.970779	0.869231	0.917203	Phytophthora infestans RC1-10
EEY54605.1	contig00001052	Long: 682	0.986804	0.857041	0.917356	Phytophthora infestans RC1-10
EEY58272.1	contig00000568	Long: 249	1	0.847384	0.917388	Phytophthora infestans RC1-10
EEY66351.1	contig00008426	Long: 139	1	0.84756	0.917491	Phytophthora infestans RC1-10
EEY67874.1	contig00007805	Long: 608	1	0.847681	0.917562	Phytophthora infestans RC1-10
EEY66335.1	contig00008426	Long: 765	1	0.847845	0.917658	Phytophthora infestans RC1-10
EEY70671.1	contig00001579	Long: 475	1	0.847937	0.917712	Phytophthora infestans RC1-10
EEY68603.1	contig00009422	Long: 141	1	0.848538	0.918064	Phytophthora infestans RC1-10
EEY68601.1	contig00009422	Long: 1091	0.947754	0.890503	0.918237	Phytophthora infestans RC1-10
EEY68448.1	contig00008175	Long: 305	1	0.849078	0.91838	Phytophthora infestans RC1-10
EEY60739.1	contig00009103	Long: 292	1	0.849592	0.91868	Phytophthora infestans RC1-10
EEY65966.1	contig00008379	Long: 793	0.992434	0.855312	0.918785	Phytophthora infestans RC1-10
EEY68131.1	contig00008973	Long: 399	0.97995	0.86504	0.918917	Phytophthora infestans RC1-10
EEY70552.1	contig00008068	Long: 448	0.997768	0.852232	0.919276	Phytophthora infestans RC1-10
EEY56799.1	contig00007882	Long: 350	0.948571	0.891766	0.919292	Phytophthora infestans RC1-10
EEY53144.1	contig00009101	Long: 137	1	0.851178	0.919607	Phytophthora infestans RC1-10
EEY63978.1	contig00008577	Long: 247	1	0.85121	0.919626	Phytophthora infestans RC1-10
EEY53501.1	contig00103758	Long: 451	0.982262	0.864792	0.919791	Phytophthora infestans RC1-10
EEY65895.1	contig00001456	Long: 557	1	0.851566	0.919833	Phytophthora infestans RC1-10
EEY70594.1	contig00007828	Long: 220	0.945455	0.89565	0.919879	Phytophthora infestans RC1-10
EEY69496.1	contig00009869	Long: 80	0.8625	0.98551	0.919911	Phytophthora infestans RC1-10
EEY56503.1	contig00009395	Long: 188	1	0.85185	0.919999	Phytophthora infestans RC1-10
EEY53897.1	contig00008751	Long: 152	1	0.85207	0.920127	Phytophthora infestans RC1-10
EEY57427.1	contig00009499	Long: 144	1	0.85207	0.920127	Phytophthora infestans RC1-10
EEY57251.1	contig00008842	Long: 315	0.965079	0.879303	0.920196	Phytophthora infestans RC1-10
EEY65600.1	contig00009438	Long: 650	1	0.852232	0.920221	Phytophthora infestans RC1-10
EEY64550.1	contig00009195	Long: 1011	0.996044	0.855152	0.920236	Phytophthora infestans RC1-10
EEY57324.1	contig00000689	Long: 443	0.950339	0.892533	0.920529	Phytophthora infestans RC1-10
EEY57867.1	contig00000784	Long: 611	0.983633	0.865505	0.920796	Phytophthora infestans RC1-10
EEY54818.1	contig00008411	Long: 660	1	0.853593	0.921014	Phytophthora infestans RC1-10
EEY61016.1	contig00007773	Long: 179	1	0.853694	0.921073	Phytophthora infestans RC1-10
EEY54389.1	contig00008710	Long: 223	1	0.853756	0.921109	Phytophthora infestans RC1-10
EEY68374.1	contig00008175	Long: 498	1	0.853763	0.921114	Phytophthora infestans RC1-10
EEY54393.1	contig00009927	Long: 526	1	0.853779	0.921123	Phytophthora infestans RC1-10
EEY70422.1	contig00008065	Long: 296	0.871622	0.97674	0.921192	Phytophthora infestans RC1-10
EEY61068.1	contig00007775	Long: 287	0.881533	0.964594	0.921195	Phytophthora infestans RC1-10
EEY67851.1	contig00007805	Long: 660	1	0.854091	0.921304	Phytophthora infestans RC1-10
EEY69448.1	contig00000171	Long: 425	1	0.854229	0.921385	Phytophthora infestans RC1-10
EEY61867.1	contig00009532	Long: 707	0.966054	0.881129	0.921639	Phytophthora infestans RC1-10
EEY53480.1	contig00009310	Long: 155	0.877419	0.970589	0.921656	Phytophthora infestans RC1-10
EEY62396.1	contig00001843	Long: 228	0.934211	0.91026	0.92208	Phytophthora infestans RC1-10
EEY66655.1	contig00008550	Long: 107	1	0.856	0.922414	Phytophthora infestans RC1-10
EEY64197.1	contig00001165	Long: 329	0.920973	0.924323	0.922645	Phytophthora infestans RC1-10
EEY54932.1	contig00008626	Long: 890	0.974157	0.876696	0.922861	Phytophthora infestans RC1-10
EEY61597.1	contig00008131	Long: 298	1	0.856784	0.922869	Phytophthora infestans RC1-10
EEY64109.1	contig00009533	Long: 450	0.993333	0.862002	0.923019	Phytophthora infestans RC1-10
EEY59619.1	contig00008018	Long: 567	1	0.857069	0.923034	Phytophthora infestans RC1-10
EEY63777.1	contig00001355	Long: 425	1	0.857617	0.923352	Phytophthora infestans RC1-10
EEY62960.1	contig00008096	Long: 365	0.991781	0.864226	0.92362	Phytophthora infestans RC1-10
EEY62254.1	contig00003689	Long: 408	0.914216	0.933998	0.924001	Phytophthora infestans RC1-10
EEY54548.1	contig00008853	Long: 204	0.995098	0.86325	0.924497	Phytophthora infestans RC1-10
EEY66989.1	contig00008684	Long: 356	0.912921	0.93642	0.924521	Phytophthora infestans RC1-10
EEY66682.1	contig00004738	Long: 157	0.980892	0.87429	0.924528	Phytophthora infestans RC1-10
EEY60424.1	contig00008417	Long: 517	0.96325	0.889381	0.924843	Phytophthora infestans RC1-10
EEY63953.1	contig00008579	Long: 1318	0.946889	0.903819	0.924853	Phytophthora infestans RC1-10
EEY53137.1	contig00009101	Long: 251	1	0.860333	0.924924	Phytophthora infestans RC1-10
EEY57783.1	contig00008868	Long: 502	0.940239	0.910112	0.92493	Phytophthora infestans RC1-10
EEY61627.1	contig00008135	Long: 1114	0.985637	0.871715	0.925182	Phytophthora infestans RC1-10
EEY58142.1	contig00009453	Long: 127	1	0.860974	0.925294	Phytophthora infestans RC1-10
EEY66450.1	contig00007828	Long: 335	1	0.861067	0.925347	Phytophthora infestans RC1-10
EEY70581.1	contig00007828	Long: 335	1	0.861067	0.925347	Phytophthora infestans RC1-10
EEY69886.1	contig00009818	Long: 706	0.997167	0.863257	0.925393	Phytophthora infestans RC1-10
EEY64051.1	contig00008577	Long: 307	1	0.861693	0.925709	Phytophthora infestans RC1-10
EEY66221.1	contig00007953	Long: 470	0.912766	0.93906	0.925726	Phytophthora infestans RC1-10
EEY57628.1	contig00008003	Long: 504	1	0.86208	0.925932	Phytophthora infestans RC1-10
EEY61053.1	contig00000541	Long: 155	0.993548	0.867013	0.925978	Phytophthora infestans RC1-10
EEY65993.1	contig00008379	Long: 376	1	0.862173	0.925986	Phytophthora infestans RC1-10
EEY64820.1	contig00008471	Long: 152	0.868421	0.99242	0.926289	Phytophthora infestans RC1-10
EEY57354.1	contig00104027	Long: 310	1	0.86286	0.926382	Phytophthora infestans RC1-10
EEY57854.1	contig00000784	Long: 424	1	0.862887	0.926397	Phytophthora infestans RC1-10
EEY57540.1	contig00004457	Long: 2298	0.989556	0.871514	0.926791	Phytophthora infestans RC1-10
EEY68094.1	contig00000065	Long: 574	0.979094	0.879926	0.926865	Phytophthora infestans RC1-10
EEY54407.1	contig00008787	Long: 701	0.998573	0.864826	0.9269	Phytophthora infestans RC1-10
EEY66529.1	contig00008414	Long: 594	1	0.864133	0.927115	Phytophthora infestans RC1-10
EEY54942.1	contig00008624	Long: 503	0.998012	0.865677	0.927146	Phytophthora infestans RC1-10
EEY63944.1	contig00008579	Long: 298	0.926174	0.92905	0.92761	Phytophthora infestans RC1-10
EEY60515.1	contig00003388	Long: 606	1	0.8651	0.927671	Phytophthora infestans RC1-10
EEY65155.1	contig00003947	Long: 290	1	0.86527	0.927769	Phytophthora infestans RC1-10
EEY54306.1	contig00008276	Long: 226	1	0.865284	0.927777	Phytophthora infestans RC1-10
EEY68812.1	contig00009007	Long: 238	1	0.865435	0.927864	Phytophthora infestans RC1-10
EEY66771.1	contig00009057	Long: 290	0.865517	1	0.927911	Phytophthora infestans RC1-10
EEY69205.1	contig00008276	Long: 503	0.998012	0.867107	0.927966	Phytophthora infestans RC1-10
EEY62545.1	contig00000797	Long: 292	1	0.86567	0.927999	Phytophthora infestans RC1-10
EEY69852.1	contig00104024	Long: 306	0.911765	0.94558	0.928365	Phytophthora infestans RC1-10
EEY56554.1	contig00009322	Long: 468	0.987179	0.87619	0.928379	Phytophthora infestans RC1-10
EEY63644.1	contig00008920	Long: 522	0.871648	0.993406	0.928552	Phytophthora infestans RC1-10
EEY68029.1	contig00008960	Long: 569	0.954306	0.904645	0.928812	Phytophthora infestans RC1-10
EEY55319.1	contig00002793	Long: 144	1	0.867139	0.928842	Phytophthora infestans RC1-10
EEY59214.1	contig00104000	Long: 420	0.890476	0.970717	0.928867	Phytophthora infestans RC1-10
EEY53083.1	contig00005250	Long: 125	0.896	0.964285	0.928889	Phytophthora infestans RC1-10
EEY64288.1	contig00007870	Long: 616	1	0.86735	0.928964	Phytophthora infestans RC1-10
EEY57659.1	contig00007978	Long: 270	0.988889	0.876099	0.929083	Phytophthora infestans RC1-10
EEY65687.1	contig00007994	Long: 348	0.867816	1	0.929231	Phytophthora infestans RC1-10
EEY59147.1	contig00009431	Long: 231	0.883117	0.980441	0.929237	Phytophthora infestans RC1-10
EEY66272.1	contig00007951	Long: 752	1	0.868092	0.929389	Phytophthora infestans RC1-10
EEY66007.1	contig00008381	Long: 231	1	0.868201	0.929452	Phytophthora infestans RC1-10
EEY59571.1	contig00007926	Long: 493	0.96146	0.899684	0.929547	Phytophthora infestans RC1-10
EEY65810.1	contig00008155	Long: 631	1	0.868506	0.929626	Phytophthora infestans RC1-10
EEY54317.1	contig00000797	Long: 292	1	0.86866	0.929714	Phytophthora infestans RC1-10
EEY63337.1	contig00008070	Long: 231	0.896104	0.966184	0.929825	Phytophthora infestans RC1-10
EEY54000.1	contig00003643	Long: 505	1	0.868911	0.929858	Phytophthora infestans RC1-10
EEY65987.1	contig00008379	Long: 340	0.932353	0.927391	0.929865	Phytophthora infestans RC1-10
EEY60163.1	contig00007897	Long: 219	0.990868	0.87603	0.929917	Phytophthora infestans RC1-10
EEY64938.1	contig00007767	Long: 154	1	0.869506	0.930199	Phytophthora infestans RC1-10
EEY67981.1	contig00103863	Long: 327	0.990826	0.876602	0.93022	Phytophthora infestans RC1-10
EEY68028.1	contig00008960	Long: 266	0.954887	0.907396	0.930536	Phytophthora infestans RC1-10
EEY69366.1	contig00007899	Long: 847	0.987013	0.880216	0.930561	Phytophthora infestans RC1-10
EEY53927.1	contig00009178	Long: 383	0.966057	0.897927	0.930747	Phytophthora infestans RC1-10
EEY66188.1	contig00007953	Long: 209	1	0.870483	0.930757	Phytophthora infestans RC1-10
EEY64828.1	contig00008005	Long: 933	0.979636	0.886739	0.930876	Phytophthora infestans RC1-10
EEY67042.1	contig00008360	Long: 182	0.895604	0.96933	0.93101	Phytophthora infestans RC1-10
EEY65035.1	contig00008528	Long: 321	1	0.870965	0.931033	Phytophthora infestans RC1-10
EEY66824.1	contig00007818	Long: 269	1	0.87129	0.931219	Phytophthora infestans RC1-10
EEY53623.1	contig00001161	Long: 515	1	0.871429	0.931298	Phytophthora infestans RC1-10
EEY57647.1	contig00007980	Long: 499	0.967936	0.897581	0.931432	Phytophthora infestans RC1-10
EEY66209.1	contig00007953	Long: 78	0.871795	1	0.931507	Phytophthora infestans RC1-10
EEY63172.1	contig00008772	Long: 459	0.949891	0.913974	0.931586	Phytophthora infestans RC1-10
EEY61386.1	contig00007806	Long: 629	1	0.87204	0.931647	Phytophthora infestans RC1-10
EEY62193.1	contig00007886	Long: 262	1	0.87241	0.931858	Phytophthora infestans RC1-10
EEY65462.1	contig00009629	Long: 327	1	0.873391	0.932417	Phytophthora infestans RC1-10
EEY55526.1	contig00001247	Long: 228	1	0.873503	0.932481	Phytophthora infestans RC1-10
EEY68675.1	contig00009320	Long: 1389	0.976242	0.892862	0.932692	Phytophthora infestans RC1-10
EEY57004.1	contig00008384	Long: 294	0.989796	0.88199	0.932788	Phytophthora infestans RC1-10
EEY69424.1	contig00000171	Long: 720	1	0.874183	0.932868	Phytophthora infestans RC1-10
EEY59120.1	contig00002619	Long: 161	1	0.87432	0.932946	Phytophthora infestans RC1-10
EEY65384.1	contig00009272	Long: 163	0.895706	0.973504	0.932986	Phytophthora infestans RC1-10
EEY64208.1	contig00103709	Long: 399	0.972431	0.897015	0.933202	Phytophthora infestans RC1-10
EEY56497.1	contig00009395	Long: 242	1	0.875319	0.933515	Phytophthora infestans RC1-10
EEY53487.1	contig00009308	Long: 435	0.995402	0.879546	0.933895	Phytophthora infestans RC1-10
EEY63782.1	contig00001355	Long: 335	1	0.876056	0.933934	Phytophthora infestans RC1-10
EEY54974.1	contig00009629	Long: 327	1	0.876171	0.933999	Phytophthora infestans RC1-10
EEY63958.1	contig00008579	Long: 178	1	0.87624	0.934038	Phytophthora infestans RC1-10
EEY64648.1	contig00000406	Long: 342	1	0.87629	0.934067	Phytophthora infestans RC1-10
EEY59714.1	contig00008020	Long: 163	1	0.87634	0.934095	Phytophthora infestans RC1-10
EEY53693.1	contig00002181	Long: 164	1	0.876409	0.934134	Phytophthora infestans RC1-10
EEY68639.1	contig00004359	Long: 423	1	0.876484	0.934177	Phytophthora infestans RC1-10
EEY59417.1	contig00000486	Long: 122	0.877049	1	0.934498	Phytophthora infestans RC1-10
EEY68818.1	contig00009007	Long: 486	1	0.877255	0.934615	Phytophthora infestans RC1-10
EEY64890.1	contig00007909	Long: 626	0.947284	0.92283	0.934897	Phytophthora infestans RC1-10
EEY58364.1	contig00001067	Long: 629	0.952305	0.918396	0.935044	Phytophthora infestans RC1-10
EEY55024.1	contig00103726	Long: 569	1	0.878257	0.935183	Phytophthora infestans RC1-10
EEY59585.1	contig00007926	Long: 334	1	0.87863	0.935394	Phytophthora infestans RC1-10
EEY64329.1	contig00007875	Long: 258	1	0.878702	0.935435	Phytophthora infestans RC1-10
EEY68738.1	contig00000885	Long: 519	1	0.87884	0.935513	Phytophthora infestans RC1-10
EEY55859.1	contig00002026	Long: 139	1	0.87898	0.935593	Phytophthora infestans RC1-10
EEY53643.1	contig00008470	Long: 361	1	0.87903	0.935621	Phytophthora infestans RC1-10
EEY63357.1	contig00009546	Long: 258	1	0.879214	0.935725	Phytophthora infestans RC1-10
EEY57562.1	contig00007829	Long: 336	1	0.87927	0.935757	Phytophthora infestans RC1-10
EEY55576.1	contig00009156	Long: 202	1	0.879898	0.936113	Phytophthora infestans RC1-10
EEY61946.1	contig00008920	Long: 172	0.906977	0.967952	0.936473	Phytophthora infestans RC1-10
EEY67454.1	contig00004397	Long: 495	1	0.88057	0.936493	Phytophthora infestans RC1-10
EEY65164.1	contig00003947	Long: 481	0.972973	0.902809	0.936579	Phytophthora infestans RC1-10
EEY70083.1	contig00001028	Long: 245	1	0.881118	0.936803	Phytophthora infestans RC1-10
EEY65240.1	contig00009809	Long: 165	1	0.881175	0.936835	Phytophthora infestans RC1-10
EEY60471.1	contig00008327	Long: 698	1	0.881208	0.936854	Phytophthora infestans RC1-10
EEY67490.1	contig00008160	Long: 404	0.99505	0.885178	0.936904	Phytophthora infestans RC1-10
EEY55643.1	contig00003163	Long: 218	1	0.881492	0.937014	Phytophthora infestans RC1-10
EEY63831.1	contig00009669	Long: 168	0.994048	0.886228	0.937046	Phytophthora infestans RC1-10
EEY62628.1	contig00007884	Long: 538	0.97026	0.906039	0.937051	Phytophthora infestans RC1-10
EEY54493.1	contig00008666	Long: 720	0.930556	0.944138	0.937297	Phytophthora infestans RC1-10
EEY58418.1	contig00008377	Long: 362	1	0.882063	0.937336	Phytophthora infestans RC1-10
EEY64073.1	contig00008324	Long: 344	1	0.882202	0.937415	Phytophthora infestans RC1-10
EEY53797.1	contig00009089	Long: 357	1	0.88221	0.937419	Phytophthora infestans RC1-10
EEY70505.1	contig00004068	Long: 173	1	0.88265	0.937668	Phytophthora infestans RC1-10
EEY63118.1	contig00002078	Long: 426	1	0.883514	0.938155	Phytophthora infestans RC1-10
EEY54391.1	contig00008710	Long: 207	0.884058	1	0.938462	Phytophthora infestans RC1-10
EEY67481.1	contig00001638	Long: 792	1	0.884114	0.938493	Phytophthora infestans RC1-10
EEY59592.1	contig00007926	Long: 763	1	0.88443	0.938671	Phytophthora infestans RC1-10
EEY55372.1	contig00007822	Long: 835	0.97485	0.905604	0.938952	Phytophthora infestans RC1-10
EEY68458.1	contig00000935	Long: 1388	0.998559	0.886393	0.939139	Phytophthora infestans RC1-10
EEY66754.1	contig00001510	Long: 317	1	0.885348	0.939188	Phytophthora infestans RC1-10
EEY54197.1	contig00002886	Long: 136	0.948529	0.930236	0.939294	Phytophthora infestans RC1-10
EEY68524.1	contig00002060	Long: 247	1	0.8857	0.939386	Phytophthora infestans RC1-10
EEY64879.1	contig00007909	Long: 605	1	0.88595	0.939527	Phytophthora infestans RC1-10
EEY65963.1	contig00008379	Long: 394	0.936548	0.942647	0.939588	Phytophthora infestans RC1-10
EEY60852.1	contig00009834	Long: 341	1	0.886123	0.939624	Phytophthora infestans RC1-10
EEY53987.1	contig00008848	Long: 597	0.9933	0.89147	0.939634	Phytophthora infestans RC1-10
EEY54479.1	contig00007832	Long: 201	1	0.886194	0.939664	Phytophthora infestans RC1-10
EEY70347.1	contig00007902	Long: 235	1	0.886773	0.939989	Phytophthora infestans RC1-10
EEY59274.1	contig00004547	Long: 311	1	0.88724	0.940251	Phytophthora infestans RC1-10
EEY69438.1	contig00000171	Long: 177	1	0.887674	0.940495	Phytophthora infestans RC1-10
EEY56508.1	contig00009395	Long: 937	1	0.88794	0.940644	Phytophthora infestans RC1-10
EEY66177.1	contig00007953	Long: 301	1	0.88822	0.940801	Phytophthora infestans RC1-10
EEY69409.1	contig00000171	Long: 339	1	0.888516	0.940967	Phytophthora infestans RC1-10
EEY61193.1	contig00008201	Long: 623	1	0.88857	0.940998	Phytophthora infestans RC1-10
EEY59971.1	contig00104029	Long: 242	1	0.888943	0.941207	Phytophthora infestans RC1-10
EEY66303.1	contig00001693	Long: 691	1	0.88955	0.941547	Phytophthora infestans RC1-10
EEY54037.1	contig00000245	Long: 799	0.918648	0.965924	0.941693	Phytophthora infestans RC1-10
EEY61950.1	contig00008920	Long: 772	0.927461	0.956413	0.941715	Phytophthora infestans RC1-10
EEY64676.1	contig00008042	Long: 656	0.977134	0.90883	0.941745	Phytophthora infestans RC1-10
EEY64295.1	contig00007870	Long: 116	0.913793	0.971699	0.941857	Phytophthora infestans RC1-10
EEY55814.1	contig00000447	Long: 209	1	0.890127	0.94187	Phytophthora infestans RC1-10
EEY65970.1	contig00008379	Long: 734	1	0.890229	0.941927	Phytophthora infestans RC1-10
EEY57219.1	contig00001572	Long: 327	1	0.891032	0.942376	Phytophthora infestans RC1-10
EEY62965.1	contig00008096	Long: 229	0.895197	0.995122	0.942518	Phytophthora infestans RC1-10
EEY59106.1	contig00004693	Long: 493	1	0.89134	0.942549	Phytophthora infestans RC1-10
EEY61218.1	contig00009253	Long: 1008	1	0.891382	0.942572	Phytophthora infestans RC1-10
EEY53419.1	contig00008585	Long: 199	1	0.8914	0.942582	Phytophthora infestans RC1-10
EEY64193.1	contig00009018	Long: 372	1	0.891555	0.942669	Phytophthora infestans RC1-10
EEY59535.1	contig00007928	Long: 607	1	0.891836	0.942826	Phytophthora infestans RC1-10
EEY65786.1	contig00007990	Long: 388	1	0.89195	0.94289	Phytophthora infestans RC1-10
EEY61952.1	contig00001629	Long: 449	1	0.892176	0.943016	Phytophthora infestans RC1-10
EEY60006.1	contig00104029	Long: 441	0.956916	0.92952	0.943019	Phytophthora infestans RC1-10
EEY55988.1	contig00008038	Long: 712	1	0.892437	0.943162	Phytophthora infestans RC1-10
EEY60527.1	contig00007861	Long: 451	0.964523	0.923232	0.943426	Phytophthora infestans RC1-10
EEY66061.1	contig00008381	Long: 138	0.913043	0.97619	0.943561	Phytophthora infestans RC1-10
EEY55730.1	contig00000542	Long: 149	0.899329	0.99254	0.943638	Phytophthora infestans RC1-10
EEY54707.1	contig00008687	Long: 924	0.899351	0.99278	0.943759	Phytophthora infestans RC1-10
EEY63788.1	contig00001355	Long: 292	0.952055	0.936109	0.944015	Phytophthora infestans RC1-10
EEY58600.1	contig00008504	Long: 534	1	0.8943	0.944201	Phytophthora infestans RC1-10
EEY65303.1	contig00008426	Long: 444	1	0.89431	0.944207	Phytophthora infestans RC1-10
EEY54877.1	contig00008628	Long: 196	1	0.8945	0.944312	Phytophthora infestans RC1-10
EEY53283.1	contig00009264	Long: 1000	1	0.89451	0.944318	Phytophthora infestans RC1-10
EEY69421.1	contig00000171	Long: 1466	0.982947	0.908671	0.944351	Phytophthora infestans RC1-10
EEY67920.1	contig00007880	Long: 1616	0.981436	0.910037	0.944389	Phytophthora infestans RC1-10
EEY59472.1	contig00008209	Long: 446	1	0.894797	0.944478	Phytophthora infestans RC1-10
EEY53577.1	contig00007974	Long: 477	1	0.894904	0.944538	Phytophthora infestans RC1-10
EEY56715.1	contig00008355	Long: 183	1	0.894962	0.94457	Phytophthora infestans RC1-10
EEY56982.1	contig00103716	Long: 286	1	0.895052	0.94462	Phytophthora infestans RC1-10
EEY68732.1	contig00001557	Long: 404	1	0.8951	0.944647	Phytophthora infestans RC1-10
sp|D0N761.1|GATB_PHYIT	contig00008585	Long: 574	0.97561	0.915625	0.944666	Phytophthora infestans RC1-10
EEY64457.1	contig00009078	Long: 325	0.996923	0.89768	0.944702	Phytophthora infestans RC1-10
EEY60124.1	contig00007893	Long: 307	0.899023	0.996375	0.945199	Phytophthora infestans RC1-10
EEY69057.1	contig00004471	Long: 1256	1	0.896523	0.945439	Phytophthora infestans RC1-10
EEY54005.1	contig00003643	Long: 262	1	0.896524	0.945439	Phytophthora infestans RC1-10
EEY63812.1	contig00009668	Long: 639	1	0.896557	0.945458	Phytophthora infestans RC1-10
EEY57735.1	contig00008868	Long: 191	1	0.89671	0.945543	Phytophthora infestans RC1-10
EEY67216.1	contig00008733	Long: 166	1	0.897591	0.946032	Phytophthora infestans RC1-10
EEY54828.1	contig00008411	Long: 916	1	0.897634	0.946056	Phytophthora infestans RC1-10
EEY67860.1	contig00007805	Long: 621	1	0.898134	0.946334	Phytophthora infestans RC1-10
EEY68266.1	contig00009238	Long: 439	0.949886	0.942821	0.946341	Phytophthora infestans RC1-10
EEY69255.1	contig00007899	Long: 180	0.994444	0.903182	0.946619	Phytophthora infestans RC1-10
EEY56601.1	contig00103731	Long: 504	0.974206	0.9209	0.946803	Phytophthora infestans RC1-10
EEY58251.1	contig00008371	Long: 190	1	0.899291	0.946975	Phytophthora infestans RC1-10
EEY53416.1	contig00008585	Long: 312	0.948718	0.94534	0.947026	Phytophthora infestans RC1-10
EEY54963.1	contig00009629	Long: 348	1	0.899745	0.947227	Phytophthora infestans RC1-10
EEY68828.1	contig00009007	Long: 423	1	0.89978	0.947247	Phytophthora infestans RC1-10
EEY67015.1	contig00001235	Long: 516	0.992248	0.90625	0.947301	Phytophthora infestans RC1-10
EEY67588.1	contig00005169	Long: 440	0.9	1	0.947368	Phytophthora infestans RC1-10
EEY68373.1	contig00008176	Long: 437	0.983982	0.913549	0.947458	Phytophthora infestans RC1-10
EEY56354.1	contig00008112	Long: 216	1	0.900793	0.947808	Phytophthora infestans RC1-10
EEY65542.1	contig00008881	Long: 445	1	0.90111	0.947983	Phytophthora infestans RC1-10
EEY69272.1	contig00007899	Long: 560	1	0.90119	0.948027	Phytophthora infestans RC1-10
EEY66324.1	contig00001693	Long: 640	1	0.901211	0.948039	Phytophthora infestans RC1-10
EEY64224.1	contig00103709	Long: 201	1	0.90135	0.948116	Phytophthora infestans RC1-10
EEY66164.1	contig00007953	Long: 267	1	0.90136	0.948121	Phytophthora infestans RC1-10
EEY57544.1	contig00004457	Long: 1338	0.981315	0.917181	0.948165	Phytophthora infestans RC1-10
EEY58484.1	contig00008463	Long: 982	1	0.90147	0.948182	Phytophthora infestans RC1-10
EEY58312.1	contig00000568	Long: 315	0.901587	1	0.948247	Phytophthora infestans RC1-10
EEY58054.1	contig00007943	Long: 881	0.959137	0.937612	0.948253	Phytophthora infestans RC1-10
EEY69557.1	contig00006018	Long: 343	0.962099	0.934965	0.948338	Phytophthora infestans RC1-10
EEY58239.1	contig00008371	Long: 112	0.901786	1	0.948357	Phytophthora infestans RC1-10
EEY66689.1	contig00008369	Long: 598	1	0.902285	0.948633	Phytophthora infestans RC1-10
EEY53237.1	contig00009264	Long: 269	1	0.902311	0.948647	Phytophthora infestans RC1-10
EEY67002.1	contig00001235	Long: 748	1	0.90256	0.948785	Phytophthora infestans RC1-10
EEY63974.1	contig00008579	Long: 245	1	0.902692	0.948858	Phytophthora infestans RC1-10
EEY61808.1	contig00001507	Long: 626	1	0.902867	0.948954	Phytophthora infestans RC1-10
EEY56500.1	contig00009395	Long: 352	1	0.902918	0.948983	Phytophthora infestans RC1-10
EEY66834.1	contig00007788	Long: 133	0.909774	0.99174	0.948991	Phytophthora infestans RC1-10
EEY55740.1	contig00000542	Long: 31	0.903226	1	0.949153	Phytophthora infestans RC1-10
EEY63582.1	contig00002166	Long: 272	1	0.90333	0.94921	Phytophthora infestans RC1-10
EEY60074.1	contig00007887	Long: 535	1	0.90355	0.949332	Phytophthora infestans RC1-10
EEY70014.1	contig00104024	Long: 503	1	0.903583	0.94935	Phytophthora infestans RC1-10
EEY60981.1	contig00007773	Long: 627	1	0.903782	0.949459	Phytophthora infestans RC1-10
EEY59620.1	contig00008018	Long: 208	0.903846	1	0.949495	Phytophthora infestans RC1-10
EEY68895.1	contig00008732	Long: 907	0.981257	0.919963	0.949622	Phytophthora infestans RC1-10
EEY62316.1	contig00104055	Long: 144	1	0.904085	0.949627	Phytophthora infestans RC1-10
EEY65723.1	contig00007992	Long: 388	1	0.904142	0.949658	Phytophthora infestans RC1-10
EEY68859.1	contig00000547	Long: 189	1	0.90431	0.949751	Phytophthora infestans RC1-10
EEY61219.1	contig00009253	Long: 301	1	0.90453	0.949872	Phytophthora infestans RC1-10
EEY53794.1	contig00003755	Long: 454	0.982379	0.919546	0.949924	Phytophthora infestans RC1-10
EEY66459.1	contig00001052	Long: 597	1	0.904794	0.950017	Phytophthora infestans RC1-10
EEY53340.1	contig00008521	Long: 464	0.987069	0.915649	0.950018	Phytophthora infestans RC1-10
EEY59690.1	contig00008020	Long: 232	1	0.904982	0.950121	Phytophthora infestans RC1-10
EEY61888.1	contig00009561	Long: 414	0.997585	0.907058	0.95017	Phytophthora infestans RC1-10
EEY61124.1	contig00007777	Long: 192	0.958333	0.942151	0.950173	Phytophthora infestans RC1-10
EEY67475.1	contig00001638	Long: 345	0.915942	0.987428	0.950343	Phytophthora infestans RC1-10
EEY59536.1	contig00007928	Long: 857	1	0.905798	0.950571	Phytophthora infestans RC1-10
EEY68553.1	contig00001825	Long: 1327	1	0.905842	0.950595	Phytophthora infestans RC1-10
EEY62627.1	contig00007884	Long: 224	1	0.906069	0.95072	Phytophthora infestans RC1-10
EEY69087.1	contig00009582	Long: 299	0.973244	0.92926	0.950744	Phytophthora infestans RC1-10
EEY63973.1	contig00008579	Long: 397	1	0.906382	0.950892	Phytophthora infestans RC1-10
EEY64097.1	contig00008324	Long: 681	1	0.906471	0.950941	Phytophthora infestans RC1-10
EEY60687.1	contig00001369	Long: 463	1	0.906701	0.951068	Phytophthora infestans RC1-10
EEY57348.1	contig00104027	Long: 234	1	0.90698	0.951221	Phytophthora infestans RC1-10
EEY53484.1	contig00009309	Long: 463	0.965443	0.9383	0.951678	Phytophthora infestans RC1-10
EEY70015.1	contig00104024	Long: 387	1	0.90794	0.951749	Phytophthora infestans RC1-10
EEY69703.1	contig00009337	Long: 347	0.95389	0.949765	0.951823	Phytophthora infestans RC1-10
EEY66430.1	contig00008428	Long: 863	0.969873	0.934523	0.95187	Phytophthora infestans RC1-10
EEY64016.1	contig00008577	Long: 208	1	0.9083	0.951947	Phytophthora infestans RC1-10
EEY60339.1	contig00008272	Long: 131	0.908397	1	0.952	Phytophthora infestans RC1-10
EEY66967.1	contig00004832	Long: 880	0.913636	0.993781	0.952025	Phytophthora infestans RC1-10
EEY55919.1	contig00008038	Long: 764	0.994764	0.912811	0.952027	Phytophthora infestans RC1-10
EEY70681.1	contig00004457	Long: 2353	1	0.908585	0.952103	Phytophthora infestans RC1-10
EEY69179.1	contig00008276	Long: 330	0.939394	0.965335	0.952188	Phytophthora infestans RC1-10
EEY55247.1	contig00007913	Long: 132	0.909091	1	0.952381	Phytophthora infestans RC1-10
EEY69183.1	contig00008276	Long: 318	0.965409	0.939739	0.952401	Phytophthora infestans RC1-10
EEY57696.1	contig00009064	Long: 232	1	0.90945	0.952578	Phytophthora infestans RC1-10
EEY56817.1	contig00007882	Long: 131	1	0.909454	0.95258	Phytophthora infestans RC1-10
EEY69283.1	contig00007899	Long: 362	1	0.909684	0.952706	Phytophthora infestans RC1-10
EEY65022.1	contig00000351	Long: 413	0.970944	0.935151	0.952712	Phytophthora infestans RC1-10
EEY57700.1	contig00009064	Long: 290	1	0.909715	0.952723	Phytophthora infestans RC1-10
EEY59931.1	contig00002505	Long: 240	1	0.909956	0.952855	Phytophthora infestans RC1-10
EEY66444.1	contig00009264	Long: 288	0.954861	0.950909	0.952881	Phytophthora infestans RC1-10
EEY54917.1	contig00008626	Long: 458	1	0.91036	0.953077	Phytophthora infestans RC1-10
EEY57688.1	contig00009064	Long: 1236	0.91343	0.996461	0.953141	Phytophthora infestans RC1-10
EEY58432.1	contig00008377	Long: 541	1	0.91048	0.953143	Phytophthora infestans RC1-10
EEY69337.1	contig00007899	Long: 909	0.9989	0.911506	0.953204	Phytophthora infestans RC1-10
EEY60011.1	contig00104029	Long: 276	1	0.910623	0.953221	Phytophthora infestans RC1-10
EEY67672.1	contig00003368	Long: 588	1	0.910975	0.953414	Phytophthora infestans RC1-10
EEY70134.1	contig00001098	Long: 338	1	0.91105	0.953455	Phytophthora infestans RC1-10
EEY69426.1	contig00000171	Long: 405	1	0.911111	0.953488	Phytophthora infestans RC1-10
EEY54602.1	contig00001052	Long: 987	1	0.911339	0.953613	Phytophthora infestans RC1-10
EEY67020.1	contig00001235	Long: 385	1	0.911859	0.953898	Phytophthora infestans RC1-10
EEY67455.1	contig00008675	Long: 458	0.991266	0.919347	0.953953	Phytophthora infestans RC1-10
EEY59589.1	contig00007926	Long: 758	1	0.91205	0.954002	Phytophthora infestans RC1-10
EEY61640.1	contig00008135	Long: 270	1	0.912091	0.954025	Phytophthora infestans RC1-10
EEY68609.1	contig00009422	Long: 600	1	0.912338	0.95416	Phytophthora infestans RC1-10
EEY65965.1	contig00008379	Long: 395	1	0.912357	0.95417	Phytophthora infestans RC1-10
EEY54402.1	contig00008416	Long: 268	0.973881	0.935275	0.954187	Phytophthora infestans RC1-10
EEY56516.1	contig00009395	Long: 509	0.972495	0.936581	0.9542	Phytophthora infestans RC1-10
EEY55200.1	contig00007786	Long: 400	1	0.91264	0.954325	Phytophthora infestans RC1-10
EEY65741.1	contig00007990	Long: 584	1	0.91267	0.954341	Phytophthora infestans RC1-10
EEY69224.1	contig00000208	Long: 684	1	0.912852	0.954441	Phytophthora infestans RC1-10
EEY53002.1	contig00003364	Long: 492	0.955285	0.95371	0.954497	Phytophthora infestans RC1-10
EEY60341.1	contig00008272	Long: 286	1	0.91318	0.95462	Phytophthora infestans RC1-10
EEY62116.1	contig00009533	Long: 445	0.948315	0.96101	0.95462	Phytophthora infestans RC1-10
EEY54294.1	contig00008276	Long: 264	1	0.913246	0.954656	Phytophthora infestans RC1-10
EEY54387.1	contig00008710	Long: 197	1	0.913563	0.954829	Phytophthora infestans RC1-10
EEY70531.1	contig00008068	Long: 181	1	0.913772	0.954944	Phytophthora infestans RC1-10
EEY68407.1	contig00008175	Long: 773	0.994825	0.918664	0.955229	Phytophthora infestans RC1-10
EEY59856.1	contig00003332	Long: 405	1	0.914306	0.955235	Phytophthora infestans RC1-10
EEY59253.1	contig00008504	Long: 984	1	0.914335	0.955251	Phytophthora infestans RC1-10
EEY55173.1	contig00007786	Long: 434	0.983871	0.92825	0.955252	Phytophthora infestans RC1-10
EEY64180.1	contig00009533	Long: 209	1	0.914382	0.955276	Phytophthora infestans RC1-10
EEY66396.1	contig00008426	Long: 473	1	0.914611	0.955401	Phytophthora infestans RC1-10
EEY61802.1	contig00001507	Long: 355	1	0.914808	0.955509	Phytophthora infestans RC1-10
EEY53154.1	contig00009101	Long: 213	1	0.915006	0.955617	Phytophthora infestans RC1-10
EEY59887.1	contig00103728	Long: 223	0.919283	0.99512	0.955699	Phytophthora infestans RC1-10
EEY57658.1	contig00007978	Long: 293	1	0.91536	0.95581	Phytophthora infestans RC1-10
EEY66722.1	contig00008369	Long: 829	1	0.91553	0.955903	Phytophthora infestans RC1-10
EEY54085.1	contig00007953	Long: 154	0.915584	1	0.955932	Phytophthora infestans RC1-10
EEY61149.1	contig00009219	Long: 582	1	0.915598	0.95594	Phytophthora infestans RC1-10
EEY64786.1	contig00008246	Long: 214	0.915888	1	0.956098	Phytophthora infestans RC1-10
EEY70165.1	contig00009523	Long: 519	1	0.915961	0.956137	Phytophthora infestans RC1-10
EEY67106.1	contig00008637	Long: 432	0.993056	0.92205	0.956236	Phytophthora infestans RC1-10
EEY55742.1	contig00000561	Long: 310	1	0.91667	0.956524	Phytophthora infestans RC1-10
EEY53542.1	contig00007972	Long: 499	1	0.916736	0.956559	Phytophthora infestans RC1-10
EEY69309.1	contig00007899	Long: 639	1	0.916868	0.956632	Phytophthora infestans RC1-10
EEY58076.1	contig00007943	Long: 461	1	0.917432	0.956939	Phytophthora infestans RC1-10
EEY66908.1	contig00008596	Long: 398	1	0.917671	0.957068	Phytophthora infestans RC1-10
EEY58100.1	contig00007943	Long: 328	1	0.917682	0.957074	Phytophthora infestans RC1-10
EEY64192.1	contig00009018	Long: 1203	0.962594	0.951721	0.957127	Phytophthora infestans RC1-10
EEY57162.1	contig00103752	Long: 934	0.972163	0.942704	0.957207	Phytophthora infestans RC1-10
EEY60121.1	contig00008760	Long: 421	1	0.917998	0.957246	Phytophthora infestans RC1-10
EEY58998.1	contig00000619	Long: 153	1	0.918068	0.957284	Phytophthora infestans RC1-10
EEY54211.1	contig00004991	Long: 434	0.958525	0.956391	0.957457	Phytophthora infestans RC1-10
EEY58656.1	contig00000838	Long: 249	0.97992	0.936035	0.957475	Phytophthora infestans RC1-10
EEY68707.1	contig00002600	Long: 226	1	0.919042	0.957813	Phytophthora infestans RC1-10
EEY68733.1	contig00001557	Long: 459	1	0.91919	0.957894	Phytophthora infestans RC1-10
EEY53575.1	contig00007974	Long: 347	1	0.91935	0.957981	Phytophthora infestans RC1-10
EEY68778.1	contig00009897	Long: 405	1	0.919402	0.958009	Phytophthora infestans RC1-10
EEY60458.1	contig00008530	Long: 172	0.930233	0.987497	0.95801	Phytophthora infestans RC1-10
EEY63832.1	contig00009669	Long: 1555	0.982637	0.934962	0.958207	Phytophthora infestans RC1-10
EEY62507.1	contig00009264	Long: 432	0.990741	0.92792	0.958302	Phytophthora infestans RC1-10
EEY62854.1	contig00008347	Long: 268	0.958955	0.958017	0.958486	Phytophthora infestans RC1-10
EEY67072.1	contig00009055	Long: 353	0.991501	0.927605	0.958489	Phytophthora infestans RC1-10
EEY54893.1	contig00008626	Long: 614	0.990228	0.929042	0.95866	Phytophthora infestans RC1-10
EEY55117.1	contig00009032	Long: 492	0.99187	0.92776	0.958744	Phytophthora infestans RC1-10
EEY53378.1	contig00008521	Long: 290	0.927586	0.992562	0.958975	Phytophthora infestans RC1-10
EEY55172.1	contig00007786	Long: 353	1	0.921336	0.959057	Phytophthora infestans RC1-10
EEY56656.1	contig00000447	Long: 377	1	0.92157	0.959184	Phytophthora infestans RC1-10
EEY60000.1	contig00104029	Long: 519	1	0.92157	0.959184	Phytophthora infestans RC1-10
EEY70137.1	contig00001933	Long: 377	1	0.92176	0.959287	Phytophthora infestans RC1-10
EEY61845.1	contig00009532	Long: 763	1	0.92289	0.959899	Phytophthora infestans RC1-10
EEY57134.1	contig00008395	Long: 103	0.932039	0.98958	0.959948	Phytophthora infestans RC1-10
EEY64149.1	contig00009533	Long: 914	0.986871	0.934686	0.96007	Phytophthora infestans RC1-10
EEY63813.1	contig00009668	Long: 142	0.943662	0.977612	0.960337	Phytophthora infestans RC1-10
EEY64654.1	contig00000406	Long: 261	1	0.923732	0.960354	Phytophthora infestans RC1-10
EEY65156.1	contig00003947	Long: 306	1	0.923791	0.960386	Phytophthora infestans RC1-10
EEY70523.1	contig00008068	Long: 581	1	0.923909	0.96045	Phytophthora infestans RC1-10
EEY69772.1	contig00009320	Long: 184	0.923913	1	0.960452	Phytophthora infestans RC1-10
EEY68615.1	contig00009422	Long: 601	1	0.924004	0.960501	Phytophthora infestans RC1-10
EEY61307.1	contig00009037	Long: 346	0.950867	0.970419	0.960544	Phytophthora infestans RC1-10
EEY57198.1	contig00103752	Long: 452	0.94469	0.976952	0.96055	Phytophthora infestans RC1-10
EEY67629.1	contig00004359	Long: 423	1	0.924216	0.960616	Phytophthora infestans RC1-10
EEY68992.1	contig00009304	Long: 335	0.946269	0.975418	0.960622	Phytophthora infestans RC1-10
EEY62287.1	contig00000736	Long: 974	0.977413	0.94441	0.960628	Phytophthora infestans RC1-10
EEY60928.1	contig00002224	Long: 287	0.979094	0.942894	0.960653	Phytophthora infestans RC1-10
EEY60218.1	contig00008673	Long: 1346	1	0.9244	0.960715	Phytophthora infestans RC1-10
EEY59681.1	contig00008020	Long: 1369	0.992695	0.931124	0.960925	Phytophthora infestans RC1-10
EEY58175.1	contig00007821	Long: 1341	0.972409	0.949811	0.960977	Phytophthora infestans RC1-10
EEY67456.1	contig00008675	Long: 342	1	0.92603	0.961595	Phytophthora infestans RC1-10
EEY66167.1	contig00007953	Long: 596	0.97651	0.94768	0.961879	Phytophthora infestans RC1-10
EEY69362.1	contig00007899	Long: 323	1	0.926764	0.96199	Phytophthora infestans RC1-10
EEY53652.1	contig00008470	Long: 106	0.981132	0.943628	0.962015	Phytophthora infestans RC1-10
EEY68386.1	contig00008175	Long: 1583	0.986102	0.939869	0.962431	Phytophthora infestans RC1-10
EEY69170.1	contig00008276	Long: 982	0.974542	0.950629	0.962437	Phytophthora infestans RC1-10
EEY56370.1	contig00008489	Long: 251	1	0.927638	0.962461	Phytophthora infestans RC1-10
EEY63248.1	contig00008716	Long: 393	1	0.92771	0.9625	Phytophthora infestans RC1-10
EEY60686.1	contig00001369	Long: 770	0.961039	0.964351	0.962692	Phytophthora infestans RC1-10
EEY70553.1	contig00008068	Long: 324	1	0.92816	0.962742	Phytophthora infestans RC1-10
EEY60960.1	contig00009762	Long: 548	0.952555	0.973395	0.962862	Phytophthora infestans RC1-10
EEY61423.1	contig00001084	Long: 402	1	0.92841	0.962876	Phytophthora infestans RC1-10
EEY62395.1	contig00009335	Long: 152	0.973684	0.952704	0.96308	Phytophthora infestans RC1-10
EEY69499.1	contig00009869	Long: 422	1	0.928894	0.963136	Phytophthora infestans RC1-10
EEY57067.1	contig00008428	Long: 739	1	0.92929	0.963349	Phytophthora infestans RC1-10
EEY58592.1	contig00008504	Long: 223	0.950673	0.97642	0.963374	Phytophthora infestans RC1-10
EEY57774.1	contig00008868	Long: 402	1	0.929454	0.963437	Phytophthora infestans RC1-10
EEY54350.1	contig00008278	Long: 386	0.981865	0.945796	0.963493	Phytophthora infestans RC1-10
EEY64098.1	contig00008324	Long: 350	0.942857	0.985053	0.963493	Phytophthora infestans RC1-10
EEY57761.1	contig00008868	Long: 887	0.985344	0.942607	0.963502	Phytophthora infestans RC1-10
EEY62051.1	contig00001339	Long: 224	0.950893	0.976525	0.963538	Phytophthora infestans RC1-10
EEY62861.1	contig00008347	Long: 476	1	0.92969	0.963564	Phytophthora infestans RC1-10
EEY57730.1	contig00008868	Long: 376	0.989362	0.939097	0.963574	Phytophthora infestans RC1-10
EEY66179.1	contig00007953	Long: 1277	0.950666	0.977241	0.96377	Phytophthora infestans RC1-10
EEY66228.1	contig00007953	Long: 281	1	0.93023	0.963854	Phytophthora infestans RC1-10
EEY54921.1	contig00008626	Long: 485	1	0.930448	0.963971	Phytophthora infestans RC1-10
EEY66405.1	contig00008426	Long: 336	1	0.93075	0.964133	Phytophthora infestans RC1-10
EEY52899.1	contig00008377	Long: 122	1	0.93078	0.964149	Phytophthora infestans RC1-10
EEY58617.1	contig00008502	Long: 2596	0.998074	0.932463	0.964154	Phytophthora infestans RC1-10
EEY62980.1	contig00008096	Long: 436	0.988532	0.94105	0.964207	Phytophthora infestans RC1-10
EEY53809.1	contig00009089	Long: 397	1	0.93095	0.96424	Phytophthora infestans RC1-10
EEY66803.1	contig00001483	Long: 459	1	0.93103	0.964283	Phytophthora infestans RC1-10
EEY61780.1	contig00001507	Long: 530	0.988679	0.941122	0.964315	Phytophthora infestans RC1-10
EEY54978.1	contig00009629	Long: 189	0.931217	1	0.964384	Phytophthora infestans RC1-10
EEY57967.1	contig00008242	Long: 409	1	0.9314	0.964482	Phytophthora infestans RC1-10
EEY66422.1	contig00008428	Long: 739	1	0.93182	0.964707	Phytophthora infestans RC1-10
EEY61162.1	contig00007779	Long: 285	0.992982	0.938	0.964708	Phytophthora infestans RC1-10
EEY53342.1	contig00008521	Long: 307	0.938111	0.99306	0.964804	Phytophthora infestans RC1-10
EEY66202.1	contig00007953	Long: 427	1	0.932244	0.964934	Phytophthora infestans RC1-10
EEY62192.1	contig00007886	Long: 291	1	0.93226	0.964943	Phytophthora infestans RC1-10
EEY58363.1	contig00008377	Long: 205	0.941463	0.98964	0.964951	Phytophthora infestans RC1-10
EEY68721.1	contig00001557	Long: 439	0.963554	0.966362	0.964956	Phytophthora infestans RC1-10
EEY66436.1	contig00002545	Long: 360	1	0.93264	0.965146	Phytophthora infestans RC1-10
EEY55423.1	contig00009050	Long: 815	0.971779	0.958928	0.965311	Phytophthora infestans RC1-10
EEY64511.1	contig00007805	Long: 320	1	0.932987	0.965332	Phytophthora infestans RC1-10
EEY53255.1	contig00009264	Long: 365	1	0.93299	0.965333	Phytophthora infestans RC1-10
EEY70046.1	contig00008301	Long: 482	1	0.933131	0.965409	Phytophthora infestans RC1-10
EEY58596.1	contig00008504	Long: 470	0.961702	0.969397	0.965534	Phytophthora infestans RC1-10
EEY69111.1	contig00009549	Long: 339	0.99705	0.936062	0.965594	Phytophthora infestans RC1-10
EEY63932.1	contig00008579	Long: 1180	0.983898	0.948295	0.965769	Phytophthora infestans RC1-10
EEY66031.1	contig00008381	Long: 426	1	0.93392	0.965831	Phytophthora infestans RC1-10
EEY68137.1	contig00000564	Long: 312	1	0.934012	0.96588	Phytophthora infestans RC1-10
EEY58591.1	contig00009634	Long: 265	1	0.934179	0.96597	Phytophthora infestans RC1-10
EEY56960.1	contig00103716	Long: 390	1	0.934233	0.965998	Phytophthora infestans RC1-10
EEY61908.1	contig00103782	Long: 1555	1	0.934355	0.966064	Phytophthora infestans RC1-10
EEY66767.1	contig00009057	Long: 229	1	0.93469	0.966243	Phytophthora infestans RC1-10
EEY65154.1	contig00003947	Long: 313	1	0.934723	0.96626	Phytophthora infestans RC1-10
EEY53804.1	contig00009089	Long: 408	0.958333	0.974568	0.966383	Phytophthora infestans RC1-10
EEY70664.1	contig00001710	Long: 864	0.986111	0.947694	0.966521	Phytophthora infestans RC1-10
EEY57887.1	contig00000784	Long: 751	1	0.93569	0.966777	Phytophthora infestans RC1-10
EEY65919.1	contig00001456	Long: 140	1	0.935714	0.96679	Phytophthora infestans RC1-10
EEY62858.1	contig00008347	Long: 573	1	0.935718	0.966792	Phytophthora infestans RC1-10
EEY62469.1	contig00009160	Long: 433	1	0.93584	0.966857	Phytophthora infestans RC1-10
EEY57558.1	contig00007829	Long: 621	1	0.936134	0.967014	Phytophthora infestans RC1-10
EEY54065.1	contig00009702	Long: 134	1	0.936316	0.967111	Phytophthora infestans RC1-10
EEY69159.1	contig00008276	Long: 996	1	0.936657	0.967293	Phytophthora infestans RC1-10
EEY53358.1	contig00008521	Long: 468	1	0.93699	0.96747	Phytophthora infestans RC1-10
EEY63525.1	contig00008147	Long: 648	0.998457	0.938744	0.96768	Phytophthora infestans RC1-10
EEY69981.1	contig00001816	Long: 682	0.998534	0.938704	0.967695	Phytophthora infestans RC1-10
EEY58821.1	contig00001195	Long: 817	0.958384	0.977229	0.967715	Phytophthora infestans RC1-10
EEY55713.1	contig00008377	Long: 122	1	0.93746	0.96772	Phytophthora infestans RC1-10
EEY61691.1	contig00008257	Long: 2012	1	0.937473	0.967727	Phytophthora infestans RC1-10
EEY60232.1	contig00009430	Long: 465	1	0.937635	0.967814	Phytophthora infestans RC1-10
EEY68003.1	contig00007880	Long: 193	0.937824	1	0.967914	Phytophthora infestans RC1-10
EEY58650.1	contig00000838	Long: 425	1	0.937888	0.967948	Phytophthora infestans RC1-10
EEY66220.1	contig00007953	Long: 726	1	0.937892	0.967951	Phytophthora infestans RC1-10
EEY62888.1	contig00009123	Long: 406	0.992611	0.944917	0.968177	Phytophthora infestans RC1-10
EEY69701.1	contig00009337	Long: 978	1	0.93861	0.968333	Phytophthora infestans RC1-10
EEY58654.1	contig00000838	Long: 266	1	0.938717	0.96839	Phytophthora infestans RC1-10
EEY63222.1	contig00008365	Long: 146	0.945205	0.99275	0.968395	Phytophthora infestans RC1-10
EEY59474.1	contig00008209	Long: 553	0.943942	0.99425	0.968443	Phytophthora infestans RC1-10
EEY62639.1	contig00007884	Long: 887	0.958286	0.978957	0.968511	Phytophthora infestans RC1-10
EEY69028.1	contig00009304	Long: 550	0.998182	0.940574	0.968522	Phytophthora infestans RC1-10
EEY60337.1	contig00008272	Long: 924	1	0.93918	0.968636	Phytophthora infestans RC1-10
EEY65599.1	contig00009438	Long: 298	0.996644	0.942641	0.968891	Phytophthora infestans RC1-10
EEY59179.1	contig00103715	Long: 871	1	0.939738	0.968933	Phytophthora infestans RC1-10
EEY67976.1	contig00008100	Long: 362	1	0.93979	0.968961	Phytophthora infestans RC1-10
EEY61650.1	contig00008135	Long: 266	1	0.93993	0.969035	Phytophthora infestans RC1-10
EEY67425.1	contig00008721	Long: 482	0.985477	0.95335	0.969147	Phytophthora infestans RC1-10
EEY59078.1	contig00009061	Long: 410	1	0.94037	0.969269	Phytophthora infestans RC1-10
EEY64198.1	contig00001165	Long: 342	1	0.940776	0.969485	Phytophthora infestans RC1-10
EEY66283.1	contig00009014	Long: 815	0.968098	0.971484	0.969788	Phytophthora infestans RC1-10
EEY58770.1	contig00004385	Long: 564	1	0.94138	0.969805	Phytophthora infestans RC1-10
EEY67770.1	contig00008395	Long: 238	0.995798	0.945149	0.969813	Phytophthora infestans RC1-10
EEY54476.1	contig00007832	Long: 338	1	0.9415	0.969869	Phytophthora infestans RC1-10
EEY59843.1	contig00003332	Long: 355	1	0.941815	0.970036	Phytophthora infestans RC1-10
EEY59851.1	contig00003332	Long: 1596	1	0.94185	0.970054	Phytophthora infestans RC1-10
EEY61773.1	contig00001507	Long: 571	1	0.94205	0.97016	Phytophthora infestans RC1-10
EEY53883.1	contig00008751	Long: 427	1	0.942145	0.970211	Phytophthora infestans RC1-10
EEY54380.1	contig00008710	Long: 1108	0.977437	0.963119	0.970225	Phytophthora infestans RC1-10
EEY66183.1	contig00007953	Long: 650	0.98	0.96078	0.970295	Phytophthora infestans RC1-10
EEY53511.1	contig00103819	Long: 293	0.948805	0.992806	0.970307	Phytophthora infestans RC1-10
EEY68466.1	contig00008175	Long: 654	0.978593	0.962331	0.970394	Phytophthora infestans RC1-10
EEY57838.1	contig00008327	Long: 1611	1	0.942654	0.97048	Phytophthora infestans RC1-10
EEY57975.1	contig00008242	Long: 259	1	0.942685	0.970497	Phytophthora infestans RC1-10
EEY57625.1	contig00008003	Long: 421	1	0.942881	0.970601	Phytophthora infestans RC1-10
EEY69940.1	contig00002189	Long: 553	1	0.9433	0.970823	Phytophthora infestans RC1-10
EEY54416.1	contig00008787	Long: 1035	0.968116	0.973595	0.970848	Phytophthora infestans RC1-10
EEY61439.1	contig00001084	Long: 1118	0.995528	0.94755	0.970947	Phytophthora infestans RC1-10
EEY55424.1	contig00009050	Long: 307	1	0.943749	0.971061	Phytophthora infestans RC1-10
EEY65669.1	contig00009179	Long: 485	0.981443	0.96113	0.97118	Phytophthora infestans RC1-10
EEY70096.1	contig00007867	Long: 571	1	0.943992	0.971189	Phytophthora infestans RC1-10
EEY62452.1	contig00008482	Long: 143	0.944056	1	0.971223	Phytophthora infestans RC1-10
EEY60541.1	contig00007861	Long: 1038	0.981696	0.961157	0.971318	Phytophthora infestans RC1-10
EEY66345.1	contig00008426	Long: 727	1	0.944666	0.971546	Phytophthora infestans RC1-10
EEY60170.1	contig00008778	Long: 432	1	0.94505	0.971749	Phytophthora infestans RC1-10
EEY61291.1	contig00009037	Long: 593	0.957841	0.986117	0.971774	Phytophthora infestans RC1-10
EEY55821.1	contig00009477	Long: 1609	0.998757	0.946214	0.971776	Phytophthora infestans RC1-10
EEY61095.1	contig00007777	Long: 640	1	0.94519	0.971823	Phytophthora infestans RC1-10
EEY58270.1	contig00000568	Long: 128	1	0.945311	0.971887	Phytophthora infestans RC1-10
EEY53819.1	contig00009089	Long: 384	1	0.945311	0.971887	Phytophthora infestans RC1-10
EEY55007.1	contig00009631	Long: 280	1	0.94576	0.972124	Phytophthora infestans RC1-10
EEY53843.1	contig00001645	Long: 111	0.945946	1	0.972222	Phytophthora infestans RC1-10
EEY58031.1	contig00007943	Long: 670	1	0.946106	0.972307	Phytophthora infestans RC1-10
EEY68421.1	contig00008175	Long: 407	0.953317	0.992267	0.972402	Phytophthora infestans RC1-10
EEY57312.1	contig00000689	Long: 590	0.967797	0.977475	0.972612	Phytophthora infestans RC1-10
EEY65724.1	contig00007992	Long: 453	1	0.946917	0.972735	Phytophthora infestans RC1-10
EEY60982.1	contig00007773	Long: 376	1	0.946927	0.97274	Phytophthora infestans RC1-10
EEY53585.1	contig00007974	Long: 1474	0.998643	0.948219	0.972778	Phytophthora infestans RC1-10
EEY64331.1	contig00007875	Long: 247	0.947368	1	0.972973	Phytophthora infestans RC1-10
EEY60596.1	contig00008456	Long: 415	1	0.94737	0.972974	Phytophthora infestans RC1-10
EEY57823.1	contig00008326	Long: 442	0.947964	1	0.973287	Phytophthora infestans RC1-10
EEY53320.1	contig00005151	Long: 1483	0.966285	0.980662	0.97342	Phytophthora infestans RC1-10
EEY59902.1	contig00008977	Long: 346	0.959538	0.98795	0.973537	Phytophthora infestans RC1-10
EEY62666.1	contig00007884	Long: 326	0.972393	0.974765	0.973577	Phytophthora infestans RC1-10
EEY60694.1	contig00001369	Long: 538	0.996283	0.951923	0.973598	Phytophthora infestans RC1-10
EEY58780.1	contig00004382	Long: 232	0.956897	0.991024	0.973662	Phytophthora infestans RC1-10
EEY54618.1	contig00001052	Long: 117	0.948718	1	0.973684	Phytophthora infestans RC1-10
EEY64771.1	contig00008653	Long: 195	1	0.948718	0.973684	Phytophthora infestans RC1-10
EEY62377.1	contig00001843	Long: 369	0.95393	0.994366	0.973728	Phytophthora infestans RC1-10
EEY70463.1	contig00008063	Long: 678	0.966077	0.98168	0.973816	Phytophthora infestans RC1-10
EEY53387.1	contig00008521	Long: 374	1	0.94898	0.973822	Phytophthora infestans RC1-10
EEY53224.1	contig00008279	Long: 414	1	0.94907	0.97387	Phytophthora infestans RC1-10
EEY57815.1	contig00008326	Long: 505	1	0.94915	0.973912	Phytophthora infestans RC1-10
EEY65357.1	contig00008094	Long: 2356	0.981749	0.966266	0.973946	Phytophthora infestans RC1-10
EEY65555.1	contig00008879	Long: 197	1	0.949238	0.973958	Phytophthora infestans RC1-10
EEY66297.1	contig00001693	Long: 478	1	0.949318	0.974	Phytophthora infestans RC1-10
EEY62641.1	contig00007884	Long: 949	1	0.949609	0.974153	Phytophthora infestans RC1-10
EEY61310.1	contig00009037	Long: 353	1	0.949837	0.974273	Phytophthora infestans RC1-10
EEY59985.1	contig00104029	Long: 2369	0.993668	0.955737	0.974334	Phytophthora infestans RC1-10
EEY69169.1	contig00008276	Long: 257	0.972763	0.976506	0.974631	Phytophthora infestans RC1-10
EEY53254.1	contig00009264	Long: 505	0.954455	0.99588	0.974728	Phytophthora infestans RC1-10
EEY69249.1	contig00007899	Long: 535	1	0.950725	0.97474	Phytophthora infestans RC1-10
EEY54784.1	contig00008901	Long: 469	0.978678	0.971013	0.974831	Phytophthora infestans RC1-10
EEY55573.1	contig00009156	Long: 432	1	0.951037	0.974904	Phytophthora infestans RC1-10
EEY53249.1	contig00009264	Long: 462	1	0.951107	0.974941	Phytophthora infestans RC1-10
EEY67591.1	contig00002472	Long: 1589	1	0.951118	0.974946	Phytophthora infestans RC1-10
EEY69714.1	contig00009339	Long: 693	1	0.951299	0.975042	Phytophthora infestans RC1-10
EEY65668.1	contig00009179	Long: 772	1	0.95149	0.975142	Phytophthora infestans RC1-10
EEY54320.1	contig00000797	Long: 123	0.99187	0.95902	0.975168	Phytophthora infestans RC1-10
EEY52994.1	contig00003392	Long: 931	0.995704	0.955712	0.975298	Phytophthora infestans RC1-10
EEY61912.1	contig00008920	Long: 655	1	0.9519	0.975357	Phytophthora infestans RC1-10
EEY64388.1	contig00009144	Long: 979	0.97855	0.972201	0.975365	Phytophthora infestans RC1-10
EEY65523.1	contig00104013	Long: 858	0.979021	0.97222	0.975609	Phytophthora infestans RC1-10
EEY53554.1	contig00007974	Long: 578	0.984429	0.96719	0.975733	Phytophthora infestans RC1-10
EEY61309.1	contig00009037	Long: 423	0.952719	1	0.975787	Phytophthora infestans RC1-10
EEY54527.1	contig00008853	Long: 469	1	0.95287	0.975866	Phytophthora infestans RC1-10
EEY66223.1	contig00007953	Long: 1060	0.976415	0.975439	0.975927	Phytophthora infestans RC1-10
EEY53615.1	contig00007975	Long: 1355	1	0.95309	0.975982	Phytophthora infestans RC1-10
EEY57197.1	contig00103752	Long: 341	0.956012	0.996934	0.976044	Phytophthora infestans RC1-10
EEY62448.1	contig00008482	Long: 445	1	0.953295	0.976089	Phytophthora infestans RC1-10
EEY67762.1	contig00008395	Long: 425	1	0.953313	0.976098	Phytophthora infestans RC1-10
EEY70158.1	contig00009164	Long: 234	0.974359	0.97807	0.976211	Phytophthora infestans RC1-10
EEY66036.1	contig00008381	Long: 765	1	0.95354	0.976218	Phytophthora infestans RC1-10
EEY54562.1	contig00001107	Long: 215	1	0.953569	0.976233	Phytophthora infestans RC1-10
EEY66403.1	contig00008426	Long: 150	0.973333	0.979449	0.976382	Phytophthora infestans RC1-10
EEY65638.1	contig00009179	Long: 258	0.968992	0.984	0.976438	Phytophthora infestans RC1-10
EEY69941.1	contig00002189	Long: 1856	1	0.954027	0.976473	Phytophthora infestans RC1-10
EEY53465.1	contig00009310	Long: 360	1	0.954167	0.976546	Phytophthora infestans RC1-10
EEY65801.1	contig00007990	Long: 462	0.997835	0.95643	0.976694	Phytophthora infestans RC1-10
EEY53472.1	contig00009310	Long: 371	0.967655	0.98607	0.976776	Phytophthora infestans RC1-10
EEY53499.1	contig00009308	Long: 464	1	0.954742	0.976847	Phytophthora infestans RC1-10
EEY63947.1	contig00008579	Long: 407	1	0.954887	0.976923	Phytophthora infestans RC1-10
EEY69942.1	contig00002189	Long: 658	1	0.954952	0.976957	Phytophthora infestans RC1-10
EEY56163.1	contig00003928	Long: 585	1	0.955073	0.97702	Phytophthora infestans RC1-10
EEY54664.1	contig00009178	Long: 269	1	0.955568	0.977279	Phytophthora infestans RC1-10
EEY70210.1	contig00002491	Long: 246	0.963415	0.99156	0.977285	Phytophthora infestans RC1-10
EEY61415.1	contig00001084	Long: 233	1	0.955579	0.977285	Phytophthora infestans RC1-10
EEY56525.1	contig00009394	Long: 361	0.955679	1	0.977337	Phytophthora infestans RC1-10
EEY64071.1	contig00008324	Long: 382	0.960733	0.99455	0.977349	Phytophthora infestans RC1-10
EEY65914.1	contig00001456	Long: 454	1	0.95579	0.977395	Phytophthora infestans RC1-10
EEY56459.1	contig00009395	Long: 295	0.955932	1	0.97747	Phytophthora infestans RC1-10
EEY68248.1	contig00008432	Long: 293	0.976109	0.97902	0.977562	Phytophthora infestans RC1-10
EEY64453.1	contig00009078	Long: 414	1	0.95612	0.977568	Phytophthora infestans RC1-10
EEY56758.1	contig00007884	Long: 863	0.998841	0.957333	0.977647	Phytophthora infestans RC1-10
EEY54718.1	contig00008687	Long: 182	0.972527	0.98305	0.97776	Phytophthora infestans RC1-10
EEY59463.1	contig00001838	Long: 429	1	0.956609	0.977823	Phytophthora infestans RC1-10
EEY56181.1	contig00008254	Long: 1026	1	0.956957	0.978005	Phytophthora infestans RC1-10
EEY68148.1	contig00000564	Long: 422	0.969194	0.987791	0.978404	Phytophthora infestans RC1-10
EEY62410.1	contig00002353	Long: 190	1	0.957894	0.978494	Phytophthora infestans RC1-10
EEY68777.1	contig00009897	Long: 664	0.971386	0.986098	0.978686	Phytophthora infestans RC1-10
EEY62005.1	contig00000849	Long: 144	1	0.958331	0.978722	Phytophthora infestans RC1-10
EEY52996.1	contig00003364	Long: 696	1	0.95862	0.978873	Phytophthora infestans RC1-10
EEY64074.1	contig00008324	Long: 360	1	0.958629	0.978878	Phytophthora infestans RC1-10
EEY69171.1	contig00008276	Long: 586	0.991468	0.96661	0.978881	Phytophthora infestans RC1-10
EEY58401.1	contig00008377	Long: 249	1	0.958927	0.979033	Phytophthora infestans RC1-10
EEY70246.1	contig00008853	Long: 471	1	0.95902	0.979081	Phytophthora infestans RC1-10
EEY62838.1	contig00009270	Long: 633	1	0.95903	0.979087	Phytophthora infestans RC1-10
EEY66748.1	contig00001510	Long: 293	1	0.959044	0.979094	Phytophthora infestans RC1-10
EEY67792.1	contig00008395	Long: 523	1	0.959081	0.979113	Phytophthora infestans RC1-10
EEY65168.1	contig00009564	Long: 588	1	0.95922	0.979186	Phytophthora infestans RC1-10
EEY68817.1	contig00009007	Long: 220	0.968182	0.990643	0.979283	Phytophthora infestans RC1-10
EEY69630.1	contig00004670	Long: 173	1	0.959537	0.979351	Phytophthora infestans RC1-10
EEY64672.1	contig00008042	Long: 694	0.959654	1	0.979412	Phytophthora infestans RC1-10
EEY70674.1	contig00001579	Long: 199	0.974874	0.98454	0.979683	Phytophthora infestans RC1-10
EEY67051.1	contig00008426	Long: 126	1	0.96032	0.979758	Phytophthora infestans RC1-10
EEY58055.1	contig00007943	Long: 1041	0.999039	0.961255	0.979783	Phytophthora infestans RC1-10
EEY66189.1	contig00007953	Long: 275	1	0.960579	0.979893	Phytophthora infestans RC1-10
EEY66426.1	contig00008428	Long: 2122	0.996701	0.963912	0.980033	Phytophthora infestans RC1-10
EEY65520.1	contig00104013	Long: 1126	0.98135	0.978864	0.980105	Phytophthora infestans RC1-10
EEY67083.1	contig00009055	Long: 489	0.96319	0.997879	0.980228	Phytophthora infestans RC1-10
EEY54545.1	contig00008853	Long: 449	1	0.961563	0.980405	Phytophthora infestans RC1-10
EEY58343.1	contig00008377	Long: 339	1	0.961652	0.980451	Phytophthora infestans RC1-10
EEY65506.1	contig00104013	Long: 130	0.969231	0.992067	0.980516	Phytophthora infestans RC1-10
EEY57541.1	contig00004457	Long: 1210	1	0.961936	0.980599	Phytophthora infestans RC1-10
EEY69383.1	contig00007899	Long: 315	0.965079	0.99671	0.98064	Phytophthora infestans RC1-10
EEY60640.1	contig00001344	Long: 507	0.99211	0.969765	0.98081	Phytophthora infestans RC1-10
EEY55987.1	contig00008038	Long: 502	0.978088	0.98371	0.980891	Phytophthora infestans RC1-10
EEY53443.1	contig00008587	Long: 408	1	0.962523	0.980903	Phytophthora infestans RC1-10
EEY64265.1	contig00007870	Long: 1510	0.999338	0.963172	0.980922	Phytophthora infestans RC1-10
EEY66199.1	contig00007953	Long: 108	0.962963	1	0.981132	Phytophthora infestans RC1-10
EEY54030.1	contig00000245	Long: 510	1	0.963157	0.981233	Phytophthora infestans RC1-10
EEY69887.1	contig00009818	Long: 215	1	0.96327	0.981292	Phytophthora infestans RC1-10
EEY69451.1	contig00000171	Long: 522	1	0.963309	0.981312	Phytophthora infestans RC1-10
EEY54959.1	contig00007941	Long: 300	0.966667	0.99655	0.981381	Phytophthora infestans RC1-10
EEY55489.1	contig00003826	Long: 412	1	0.96359	0.981457	Phytophthora infestans RC1-10
EEY55370.1	contig00007822	Long: 1720	1	0.96388	0.981608	Phytophthora infestans RC1-10
EEY66802.1	contig00009057	Long: 664	0.968373	0.995335	0.981669	Phytophthora infestans RC1-10
EEY57597.1	contig00008165	Long: 446	0.964126	1	0.981735	Phytophthora infestans RC1-10
EEY59277.1	contig00010036	Long: 481	1	0.964149	0.981747	Phytophthora infestans RC1-10
EEY65789.1	contig00007990	Long: 624	1	0.96445	0.981903	Phytophthora infestans RC1-10
EEY67444.1	contig00001331	Long: 285	0.964912	1	0.982143	Phytophthora infestans RC1-10
EEY66603.1	contig00008863	Long: 663	1	0.964945	0.98216	Phytophthora infestans RC1-10
EEY65585.1	contig00008879	Long: 169	0.994083	0.970524	0.982162	Phytophthora infestans RC1-10
EEY57560.1	contig00007829	Long: 143	1	0.965037	0.982207	Phytophthora infestans RC1-10
EEY53385.1	contig00008521	Long: 1079	1	0.96512	0.98225	Phytophthora infestans RC1-10
EEY68007.1	contig00007880	Long: 369	0.99458	0.970541	0.982413	Phytophthora infestans RC1-10
EEY55513.1	contig00001247	Long: 116	1	0.965515	0.982455	Phytophthora infestans RC1-10
EEY63333.1	contig00008070	Long: 435	1	0.965519	0.982457	Phytophthora infestans RC1-10
EEY60853.1	contig00009834	Long: 261	0.980843	0.984376	0.982606	Phytophthora infestans RC1-10
EEY55715.1	contig00008377	Long: 681	1	0.965988	0.9827	Phytophthora infestans RC1-10
EEY66337.1	contig00008426	Long: 681	1	0.966499	0.982964	Phytophthora infestans RC1-10
EEY58506.1	contig00009480	Long: 237	0.978903	0.987114	0.982992	Phytophthora infestans RC1-10
EEY58001.1	contig00007895	Long: 180	1	0.96667	0.983053	Phytophthora infestans RC1-10
EEY57881.1	contig00000784	Long: 204	0.985294	0.980947	0.983116	Phytophthora infestans RC1-10
EEY69327.1	contig00007899	Long: 425	1	0.967302	0.983379	Phytophthora infestans RC1-10
EEY56547.1	contig00009322	Long: 1946	0.992806	0.97418	0.983405	Phytophthora infestans RC1-10
EEY59850.1	contig00003332	Long: 274	1	0.967737	0.983604	Phytophthora infestans RC1-10
EEY66307.1	contig00001693	Long: 397	1	0.967945	0.983711	Phytophthora infestans RC1-10
EEY54970.1	contig00009629	Long: 375	0.978667	0.9891	0.983856	Phytophthora infestans RC1-10
EEY61692.1	contig00008257	Long: 777	1	0.96851	0.984003	Phytophthora infestans RC1-10
EEY61671.1	contig00008135	Long: 194	1	0.969072	0.984293	Phytophthora infestans RC1-10
EEY53560.1	contig00007974	Long: 255	1	0.969086	0.9843	Phytophthora infestans RC1-10
EEY58408.1	contig00008377	Long: 706	1	0.969099	0.984307	Phytophthora infestans RC1-10
EEY65894.1	contig00001456	Long: 390	0.974359	0.994737	0.984443	Phytophthora infestans RC1-10
EEY64055.1	contig00008577	Long: 1034	1	0.969777	0.984657	Phytophthora infestans RC1-10
EEY66080.1	contig00007957	Long: 490	0.983673	0.985675	0.984673	Phytophthora infestans RC1-10
EEY65785.1	contig00007990	Long: 1506	0.986056	0.98343	0.984741	Phytophthora infestans RC1-10
EEY70647.1	contig00005449	Long: 163	1	0.970029	0.984787	Phytophthora infestans RC1-10
EEY60773.1	contig00008929	Long: 239	0.995816	0.97479	0.985191	Phytophthora infestans RC1-10
EEY58131.1	contig00003090	Long: 503	1	0.970857	0.985213	Phytophthora infestans RC1-10
EEY66115.1	contig00007955	Long: 412	1	0.970873	0.985221	Phytophthora infestans RC1-10
EEY70114.1	contig00007867	Long: 1309	1	0.971043	0.985309	Phytophthora infestans RC1-10
EEY61045.1	contig00007773	Long: 69	0.985507	0.985296	0.985401	Phytophthora infestans RC1-10
EEY66346.1	contig00008426	Long: 478	1	0.97154	0.985565	Phytophthora infestans RC1-10
EEY61443.1	contig00001084	Long: 491	0.973523	0.99791	0.985566	Phytophthora infestans RC1-10
EEY68257.1	contig00008432	Long: 421	0.973872	0.99756	0.985574	Phytophthora infestans RC1-10
EEY65615.1	contig00009438	Long: 349	1	0.971647	0.98562	Phytophthora infestans RC1-10
EEY57502.1	contig00009516	Long: 354	0.997175	0.974502	0.985708	Phytophthora infestans RC1-10
EEY62308.1	contig00008105	Long: 608	0.976974	0.99495	0.98588	Phytophthora infestans RC1-10
EEY53430.1	contig00008525	Long: 281	1	0.972206	0.985907	Phytophthora infestans RC1-10
EEY66371.1	contig00008426	Long: 180	1	0.97222	0.985915	Phytophthora infestans RC1-10
EEY62236.1	contig00008507	Long: 432	1	0.972224	0.985917	Phytophthora infestans RC1-10
EEY62706.1	contig00008100	Long: 402	1	0.97264	0.98613	Phytophthora infestans RC1-10
EEY61473.1	contig00008127	Long: 632	0.987342	0.98536	0.98635	Phytophthora infestans RC1-10
EEY69397.1	contig00007935	Long: 558	0.978495	0.994503	0.986434	Phytophthora infestans RC1-10
EEY61319.1	contig00009037	Long: 2785	0.983842	0.98917	0.986499	Phytophthora infestans RC1-10
EEY54301.1	contig00008276	Long: 924	1	0.973515	0.98658	Phytophthora infestans RC1-10
EEY53373.1	contig00008521	Long: 377	0.97878	0.994581	0.986617	Phytophthora infestans RC1-10
EEY64226.1	contig00103709	Long: 225	1	0.973608	0.986628	Phytophthora infestans RC1-10
EEY58339.1	contig00008377	Long: 113	1	0.973711	0.98668	Phytophthora infestans RC1-10
EEY57352.1	contig00104027	Long: 536	1	0.97388	0.986767	Phytophthora infestans RC1-10
EEY68522.1	contig00002060	Long: 230	0.978261	0.99556	0.986835	Phytophthora infestans RC1-10
EEY57746.1	contig00008868	Long: 184	1	0.974107	0.986884	Phytophthora infestans RC1-10
EEY61505.1	contig00008127	Long: 534	1	0.974118	0.986889	Phytophthora infestans RC1-10
EEY54358.1	contig00008278	Long: 344	1	0.974377	0.987022	Phytophthora infestans RC1-10
EEY58778.1	contig00001622	Long: 447	1	0.974464	0.987067	Phytophthora infestans RC1-10
EEY58333.1	contig00008377	Long: 314	1	0.974523	0.987097	Phytophthora infestans RC1-10
EEY59476.1	contig00008209	Long: 917	1	0.974674	0.987174	Phytophthora infestans RC1-10
EEY54604.1	contig00001052	Long: 893	0.99888	0.975989	0.987302	Phytophthora infestans RC1-10
EEY67499.1	contig00008544	Long: 357	0.985994	0.98864	0.987315	Phytophthora infestans RC1-10
EEY57538.1	contig00003997	Long: 559	0.991055	0.983764	0.987396	Phytophthora infestans RC1-10
EEY60411.1	contig00005362	Long: 262	1	0.97528	0.987486	Phytophthora infestans RC1-10
EEY60412.1	contig00005362	Long: 262	1	0.97528	0.987486	Phytophthora infestans RC1-10
EEY57491.1	contig00009516	Long: 81	1	0.97531	0.987501	Phytophthora infestans RC1-10
EEY57932.1	contig00103869	Long: 656	0.977134	0.99844	0.987672	Phytophthora infestans RC1-10
EEY64150.1	contig00009533	Long: 1181	1	0.975659	0.987679	Phytophthora infestans RC1-10
EEY56968.1	contig00103716	Long: 287	0.986063	0.989402	0.98773	Phytophthora infestans RC1-10
EEY70682.1	contig00003997	Long: 1182	1	0.975871	0.987788	Phytophthora infestans RC1-10
EEY54309.1	contig00008276	Long: 83	1	0.9759	0.987803	Phytophthora infestans RC1-10
EEY69781.1	contig00009320	Long: 291	0.975945	1	0.987826	Phytophthora infestans RC1-10
EEY62379.1	contig00001843	Long: 168	0.97619	1	0.987952	Phytophthora infestans RC1-10
EEY56963.1	contig00103716	Long: 294	1	0.97651	0.988115	Phytophthora infestans RC1-10
EEY56177.1	contig00009195	Long: 1269	1	0.976538	0.98813	Phytophthora infestans RC1-10
EEY69850.1	contig00104024	Long: 638	1	0.976541	0.988131	Phytophthora infestans RC1-10
EEY66712.1	contig00008369	Long: 298	0.986577	0.989796	0.988184	Phytophthora infestans RC1-10
EEY62624.1	contig00004593	Long: 259	1	0.976834	0.988281	Phytophthora infestans RC1-10
EEY66616.1	contig00000997	Long: 131	1	0.977101	0.988418	Phytophthora infestans RC1-10
EEY63546.1	contig00008149	Long: 1100	0.985455	0.991711	0.988573	Phytophthora infestans RC1-10
EEY66501.1	contig00009753	Long: 530	0.983019	0.99424	0.988598	Phytophthora infestans RC1-10
EEY53287.1	contig00009264	Long: 486	1	0.977452	0.988598	Phytophthora infestans RC1-10
EEY64878.1	contig00007909	Long: 176	0.988636	0.988604	0.98862	Phytophthora infestans RC1-10
EEY66341.1	contig00008426	Long: 134	1	0.97761	0.988678	Phytophthora infestans RC1-10
EEY66181.1	contig00007953	Long: 769	0.979194	0.99867	0.988836	Phytophthora infestans RC1-10
EEY69365.1	contig00007899	Long: 91	0.978022	1	0.988889	Phytophthora infestans RC1-10
EEY65847.1	contig00008154	Long: 726	0.984848	0.993011	0.988913	Phytophthora infestans RC1-10
EEY65161.1	contig00003947	Long: 547	1	0.978098	0.988928	Phytophthora infestans RC1-10
EEY56064.1	contig00008292	Long: 92	0.978261	1	0.989011	Phytophthora infestans RC1-10
EEY59175.1	contig00009431	Long: 368	0.978261	1	0.989011	Phytophthora infestans RC1-10
EEY65569.1	contig00008879	Long: 228	1	0.978419	0.989092	Phytophthora infestans RC1-10
EEY69779.1	contig00009320	Long: 867	1	0.97853	0.989149	Phytophthora infestans RC1-10
EEY56003.1	contig00008038	Long: 140	1	0.978572	0.98917	Phytophthora infestans RC1-10
EEY59279.1	contig00004050	Long: 564	1	0.978987	0.989382	Phytophthora infestans RC1-10
EEY68530.1	contig00008056	Long: 233	1	0.97908	0.989429	Phytophthora infestans RC1-10
EEY58110.1	contig00002487	Long: 381	0.992126	0.98677	0.989441	Phytophthora infestans RC1-10
EEY65782.1	contig00007990	Long: 239	0.983264	0.99574	0.989462	Phytophthora infestans RC1-10
EEY56404.1	contig00008394	Long: 146	0.979452	1	0.989619	Phytophthora infestans RC1-10
EEY52993.1	contig00003364	Long: 492	0.989837	0.989734	0.989786	Phytophthora infestans RC1-10
EEY69449.1	contig00000171	Long: 888	0.992117	0.987552	0.989829	Phytophthora infestans RC1-10
EEY59254.1	contig00008504	Long: 1535	0.999349	0.980493	0.989831	Phytophthora infestans RC1-10
EEY67474.1	contig00001638	Long: 922	1	0.980093	0.989946	Phytophthora infestans RC1-10
EEY64015.1	contig00008577	Long: 707	0.983027	0.997121	0.990024	Phytophthora infestans RC1-10
EEY64130.1	contig00009533	Long: 256	0.984375	0.99603	0.990168	Phytophthora infestans RC1-10
EEY61792.1	contig00001507	Long: 465	1	0.980684	0.990248	Phytophthora infestans RC1-10
EEY60239.1	contig00009430	Long: 207	1	0.980858	0.990337	Phytophthora infestans RC1-10
EEY53360.1	contig00008521	Long: 316	0.984177	0.996783	0.99044	Phytophthora infestans RC1-10
EEY60768.1	contig00008929	Long: 425	0.997647	0.98349	0.990518	Phytophthora infestans RC1-10
EEY63348.1	contig00002792	Long: 472	1	0.981235	0.990529	Phytophthora infestans RC1-10
EEY56760.1	contig00007884	Long: 107	0.981308	1	0.990566	Phytophthora infestans RC1-10
EEY64125.1	contig00009533	Long: 285	1	0.981352	0.990588	Phytophthora infestans RC1-10
EEY58649.1	contig00004375	Long: 596	1	0.98154	0.990684	Phytophthora infestans RC1-10
EEY53087.1	contig00005250	Long: 380	0.986842	0.99467	0.990741	Phytophthora infestans RC1-10
EEY64811.1	contig00008471	Long: 435	0.993103	0.98843	0.990761	Phytophthora infestans RC1-10
EEY54132.1	contig00008180	Long: 376	1	0.9817	0.990765	Phytophthora infestans RC1-10
EEY63689.1	contig00008180	Long: 376	1	0.9817	0.990765	Phytophthora infestans RC1-10
EEY59583.1	contig00007926	Long: 328	0.984756	0.996904	0.990793	Phytophthora infestans RC1-10
EEY62255.1	contig00003689	Long: 111	1	0.981982	0.990909	Phytophthora infestans RC1-10
EEY61913.1	contig00008920	Long: 775	0.994839	0.987149	0.990979	Phytophthora infestans RC1-10
EEY54347.1	contig00008278	Long: 224	1	0.982143	0.990991	Phytophthora infestans RC1-10
EEY68233.1	contig00008420	Long: 392	0.994898	0.98718	0.991024	Phytophthora infestans RC1-10
EEY59591.1	contig00007926	Long: 169	1	0.98225	0.991046	Phytophthora infestans RC1-10
EEY69118.1	contig00009549	Long: 283	1	0.982333	0.991088	Phytophthora infestans RC1-10
EEY58324.1	contig00008377	Long: 571	0.991243	0.991168	0.991206	Phytophthora infestans RC1-10
EEY56133.1	contig00009933	Long: 459	1	0.982602	0.991225	Phytophthora infestans RC1-10
EEY53289.1	contig00002174	Long: 348	0.997126	0.985591	0.991325	Phytophthora infestans RC1-10
EEY70166.1	contig00009523	Long: 412	0.990291	0.99265	0.991469	Phytophthora infestans RC1-10
EEY56024.1	contig00008038	Long: 710	0.984507	0.99857	0.991489	Phytophthora infestans RC1-10
EEY66684.1	contig00004738	Long: 178	0.983146	1	0.991501	Phytophthora infestans RC1-10
EEY55451.1	contig00002702	Long: 239	1	0.98326	0.991559	Phytophthora infestans RC1-10
EEY54145.1	contig00002682	Long: 357	1	0.983311	0.991585	Phytophthora infestans RC1-10
EEY59953.1	contig00008936	Long: 429	1	0.983682	0.991774	Phytophthora infestans RC1-10
EEY56704.1	contig00008432	Long: 186	1	0.983873	0.991871	Phytophthora infestans RC1-10
EEY67492.1	contig00008544	Long: 686	1	0.98397	0.99192	Phytophthora infestans RC1-10
EEY53602.1	contig00007974	Long: 130	1	0.98462	0.99225	Phytophthora infestans RC1-10
EEY63237.1	contig00008716	Long: 456	1	0.98465	0.992266	Phytophthora infestans RC1-10
EEY66542.1	contig00008414	Long: 132	1	0.98485	0.992367	Phytophthora infestans RC1-10
EEY59105.1	contig00004693	Long: 333	1	0.98498	0.992433	Phytophthora infestans RC1-10
EEY64502.1	contig00007805	Long: 200	1	0.985	0.992443	Phytophthora infestans RC1-10
EEY67482.1	contig00001638	Long: 661	1	0.985104	0.992496	Phytophthora infestans RC1-10
EEY63840.1	contig00003640	Long: 204	1	0.985294	0.992593	Phytophthora infestans RC1-10
EEY59646.1	contig00008020	Long: 946	1	0.98542	0.992656	Phytophthora infestans RC1-10
EEY61369.1	contig00007806	Long: 206	1	0.98544	0.992667	Phytophthora infestans RC1-10
EEY54624.1	contig00009473	Long: 138	1	0.98551	0.992702	Phytophthora infestans RC1-10
EEY66606.1	contig00008863	Long: 415	1	0.985542	0.992718	Phytophthora infestans RC1-10
EEY53630.1	contig00001161	Long: 949	1	0.985723	0.99281	Phytophthora infestans RC1-10
EEY55311.1	contig00002793	Long: 353	1	0.98591	0.992905	Phytophthora infestans RC1-10
EEY66445.1	contig00009264	Long: 142	1	0.98592	0.99291	Phytophthora infestans RC1-10
EEY53928.1	contig00009178	Long: 284	1	0.986054	0.992978	Phytophthora infestans RC1-10
EEY68154.1	contig00008224	Long: 287	0.989547	0.99648	0.993001	Phytophthora infestans RC1-10
EEY63802.1	contig00005564	Long: 587	1	0.986371	0.993139	Phytophthora infestans RC1-10
EEY56645.1	contig00000447	Long: 147	1	0.98639	0.993148	Phytophthora infestans RC1-10
EEY58517.1	contig00001638	Long: 661	1	0.986569	0.993239	Phytophthora infestans RC1-10
EEY63456.1	contig00008879	Long: 228	1	0.986843	0.993378	Phytophthora infestans RC1-10
EEY66340.1	contig00008426	Long: 911	1	0.986853	0.993383	Phytophthora infestans RC1-10
EEY53967.1	contig00005511	Long: 154	1	0.98701	0.993463	Phytophthora infestans RC1-10
EEY54701.1	contig00008920	Long: 155	1	0.9871	0.993508	Phytophthora infestans RC1-10
EEY66118.1	contig00007955	Long: 232	1	0.987178	0.993548	Phytophthora infestans RC1-10
EEY64620.1	contig00008040	Long: 392	1	0.98724	0.993579	Phytophthora infestans RC1-10
EEY54512.1	contig00008855	Long: 320	1	0.987564	0.993743	Phytophthora infestans RC1-10
EEY56636.1	contig00009821	Long: 241	1	0.98762	0.993771	Phytophthora infestans RC1-10
EEY53541.1	contig00007972	Long: 896	0.993304	0.99438	0.993841	Phytophthora infestans RC1-10
EEY66766.1	contig00009057	Long: 327	1	0.98777	0.993847	Phytophthora infestans RC1-10
EEY57174.1	contig00103752	Long: 164	1	0.9878	0.993863	Phytophthora infestans RC1-10
EEY64591.1	contig00008040	Long: 82	0.987805	1	0.993865	Phytophthora infestans RC1-10
EEY66184.1	contig00007953	Long: 909	0.987899	1	0.993913	Phytophthora infestans RC1-10
EEY57611.1	contig00008003	Long: 250	1	0.987999	0.993963	Phytophthora infestans RC1-10
EEY59087.1	contig00009061	Long: 793	1	0.98865	0.994293	Phytophthora infestans RC1-10
EEY68502.1	contig00008171	Long: 358	0.988827	1	0.994382	Phytophthora infestans RC1-10
EEY59698.1	contig00008020	Long: 181	1	0.988949	0.994444	Phytophthora infestans RC1-10
EEY58711.1	contig00007810	Long: 641	1	0.989083	0.994512	Phytophthora infestans RC1-10
EEY68776.1	contig00009897	Long: 92	1	0.98913	0.994535	Phytophthora infestans RC1-10
EEY54904.1	contig00008626	Long: 368	1	0.98913	0.994535	Phytophthora infestans RC1-10
EEY56959.1	contig00103716	Long: 457	1	0.98913	0.994535	Phytophthora infestans RC1-10
EEY57931.1	contig00103869	Long: 1026	1	0.989285	0.994614	Phytophthora infestans RC1-10
EEY66597.1	contig00008861	Long: 281	0.996441	0.99286	0.994647	Phytophthora infestans RC1-10
EEY66796.1	contig00009057	Long: 281	0.992883	0.99642	0.994648	Phytophthora infestans RC1-10
EEY66797.1	contig00009057	Long: 189	0.989418	1	0.994681	Phytophthora infestans RC1-10
EEY65898.1	contig00001456	Long: 192	1	0.989582	0.994764	Phytophthora infestans RC1-10
EEY62032.1	contig00008414	Long: 1152	0.999132	0.990444	0.994769	Phytophthora infestans RC1-10
EEY63044.1	contig00001647	Long: 384	0.992188	0.99738	0.994777	Phytophthora infestans RC1-10
EEY65522.1	contig00104013	Long: 195	1	0.98974	0.994844	Phytophthora infestans RC1-10
EEY56727.1	contig00008355	Long: 98	0.989796	1	0.994872	Phytophthora infestans RC1-10
EEY59925.1	contig00005026	Long: 296	1	0.989888	0.994918	Phytophthora infestans RC1-10
EEY58150.1	contig00009453	Long: 198	1	0.9899	0.994924	Phytophthora infestans RC1-10
EEY70526.1	contig00008068	Long: 198	1	0.9899	0.994924	Phytophthora infestans RC1-10
EEY55993.1	contig00008038	Long: 794	1	0.989924	0.994937	Phytophthora infestans RC1-10
EEY57985.1	contig00008244	Long: 395	1	0.989997	0.994973	Phytophthora infestans RC1-10
EEY61807.1	contig00001507	Long: 910	1	0.990141	0.995046	Phytophthora infestans RC1-10
EEY70593.1	contig00007828	Long: 302	1	0.990145	0.995048	Phytophthora infestans RC1-10
EEY63512.1	contig00008947	Long: 308	1	0.99026	0.995106	Phytophthora infestans RC1-10
EEY68293.1	contig00008436	Long: 103	1	0.990292	0.995122	Phytophthora infestans RC1-10
EEY55784.1	contig00009606	Long: 320	1	0.990624	0.99529	Phytophthora infestans RC1-10
EEY62378.1	contig00001843	Long: 216	1	0.99074	0.995348	Phytophthora infestans RC1-10
EEY65306.1	contig00001843	Long: 216	1	0.99074	0.995348	Phytophthora infestans RC1-10
EEY69404.1	contig00007935	Long: 334	1	0.991016	0.995488	Phytophthora infestans RC1-10
EEY61690.1	contig00008257	Long: 339	1	0.991154	0.995557	Phytophthora infestans RC1-10
EEY58515.1	contig00001843	Long: 228	0.991228	1	0.995595	Phytophthora infestans RC1-10
EEY54817.1	contig00008411	Long: 228	1	0.99123	0.995596	Phytophthora infestans RC1-10
EEY57220.1	contig00001572	Long: 115	1	0.991306	0.995634	Phytophthora infestans RC1-10
EEY57446.1	contig00009775	Long: 231	0.995671	0.99565	0.99566	Phytophthora infestans RC1-10
EEY54230.1	contig00104062	Long: 240	1	0.99167	0.995818	Phytophthora infestans RC1-10
EEY66654.1	contig00008550	Long: 246	1	0.991869	0.995918	Phytophthora infestans RC1-10
EEY53614.1	contig00000313	Long: 123	0.99187	1	0.995918	Phytophthora infestans RC1-10
EEY62207.1	contig00007886	Long: 1884	0.992038	1	0.996003	Phytophthora infestans RC1-10
EEY66409.1	contig00008426	Long: 383	1	0.99217	0.99607	Phytophthora infestans RC1-10
EEY66765.1	contig00009057	Long: 260	1	0.99231	0.99614	Phytophthora infestans RC1-10
EEY54313.1	contig00008276	Long: 393	1	0.992363	0.996167	Phytophthora infestans RC1-10
EEY59905.1	contig00004111	Long: 392	1	0.992369	0.99617	Phytophthora infestans RC1-10
EEY68523.1	contig00002060	Long: 263	1	0.9924	0.996186	Phytophthora infestans RC1-10
EEY64294.1	contig00007870	Long: 399	1	0.992483	0.996227	Phytophthora infestans RC1-10
EEY56865.1	contig00001942	Long: 134	1	0.99254	0.996256	Phytophthora infestans RC1-10
EEY57805.1	contig00008326	Long: 661	0.996974	0.995575	0.996274	Phytophthora infestans RC1-10
EEY57193.1	contig00103752	Long: 270	1	0.99259	0.996281	Phytophthora infestans RC1-10
EEY56007.1	contig00008038	Long: 428	1	0.992991	0.996483	Phytophthora infestans RC1-10
EEY61830.1	contig00009532	Long: 1002	1	0.993023	0.996499	Phytophthora infestans RC1-10
EEY70554.1	contig00008068	Long: 289	1	0.99308	0.996528	Phytophthora infestans RC1-10
EEY55202.1	contig00007786	Long: 442	1	0.99321	0.996593	Phytophthora infestans RC1-10
EEY54925.1	contig00008626	Long: 148	1	0.99324	0.996609	Phytophthora infestans RC1-10
EEY66386.1	contig00008426	Long: 301	1	0.993357	0.996667	Phytophthora infestans RC1-10
EEY63913.1	contig00008103	Long: 151	1	0.99338	0.996679	Phytophthora infestans RC1-10
EEY57971.1	contig00008242	Long: 455	1	0.99341	0.996694	Phytophthora infestans RC1-10
EEY58085.1	contig00007943	Long: 153	1	0.99346	0.996719	Phytophthora infestans RC1-10
EEY66385.1	contig00008426	Long: 306	1	0.993464	0.996721	Phytophthora infestans RC1-10
EEY62206.1	contig00007886	Long: 469	1	0.993601	0.99679	Phytophthora infestans RC1-10
EEY58698.1	contig00003739	Long: 470	1	0.99362	0.9968	Phytophthora infestans RC1-10
EEY60414.1	contig00008417	Long: 158	1	0.99367	0.996825	Phytophthora infestans RC1-10
sp|D0NYM3.1|RLR24_PHYIT	contig00008009	Long: 159	1	0.99371	0.996845	Phytophthora infestans RC1-10
EEY58139.1	contig00009453	Long: 482	1	0.99378	0.99688	Phytophthora infestans RC1-10
EEY54238.1	contig00104062	Long: 487	1	0.993841	0.996911	Phytophthora infestans RC1-10
EEY55808.1	contig00000447	Long: 491	1	0.99389	0.996936	Phytophthora infestans RC1-10
EEY54655.1	contig00008295	Long: 494	1	0.993927	0.996954	Phytophthora infestans RC1-10
EEY65284.1	contig00008295	Long: 494	1	0.993927	0.996954	Phytophthora infestans RC1-10
EEY58651.1	contig00000838	Long: 502	1	0.99402	0.997001	Phytophthora infestans RC1-10
EEY58029.1	contig00007943	Long: 842	1	0.99406	0.997021	Phytophthora infestans RC1-10
EEY61803.1	contig00001507	Long: 170	1	0.994117	0.99705	Phytophthora infestans RC1-10
EEY64602.1	contig00008040	Long: 342	1	0.994152	0.997067	Phytophthora infestans RC1-10
EEY61465.1	contig00008127	Long: 171	1	0.994152	0.997067	Phytophthora infestans RC1-10
EEY61170.1	contig00007779	Long: 509	1	0.99419	0.997086	Phytophthora infestans RC1-10
EEY61441.1	contig00001084	Long: 174	1	0.994253	0.997118	Phytophthora infestans RC1-10
EEY53361.1	contig00008521	Long: 350	1	0.99429	0.997137	Phytophthora infestans RC1-10
EEY53098.1	contig00009101	Long: 177	1	0.99435	0.997167	Phytophthora infestans RC1-10
EEY53690.1	contig00002181	Long: 179	1	0.994415	0.9972	Phytophthora infestans RC1-10
EEY61534.1	contig00008127	Long: 365	1	0.99452	0.997252	Phytophthora infestans RC1-10
EEY56103.1	contig00008292	Long: 183	1	0.994537	0.997261	Phytophthora infestans RC1-10
EEY60459.1	contig00008530	Long: 184	1	0.99457	0.997278	Phytophthora infestans RC1-10
EEY63041.1	contig00001647	Long: 370	1	0.99459	0.997288	Phytophthora infestans RC1-10
EEY59462.1	contig00001838	Long: 191	1	0.99476	0.997373	Phytophthora infestans RC1-10
EEY68650.1	contig00008321	Long: 382	0.997382	0.99738	0.997381	Phytophthora infestans RC1-10
EEY65830.1	contig00008155	Long: 387	1	0.994862	0.997424	Phytophthora infestans RC1-10
EEY61398.1	contig00007806	Long: 203	1	0.99507	0.997529	Phytophthora infestans RC1-10
EEY54314.1	contig00008276	Long: 1219	1	0.99508	0.997534	Phytophthora infestans RC1-10
EEY63052.1	contig00000176	Long: 419	1	0.99523	0.997609	Phytophthora infestans RC1-10
EEY67001.1	contig00001235	Long: 216	1	0.99537	0.99768	Phytophthora infestans RC1-10
EEY58699.1	contig00003739	Long: 218	1	0.99541	0.9977	Phytophthora infestans RC1-10
EEY63946.1	contig00008579	Long: 874	1	0.995427	0.997708	Phytophthora infestans RC1-10
EEY67008.1	contig00001235	Long: 225	0.995556	1	0.997773	Phytophthora infestans RC1-10
EEY61703.1	contig00008257	Long: 227	1	0.99559	0.99779	Phytophthora infestans RC1-10
EEY56501.1	contig00009395	Long: 230	1	0.99565	0.99782	Phytophthora infestans RC1-10
EEY62522.1	contig00104067	Long: 239	1	0.99582	0.997906	Phytophthora infestans RC1-10
EEY58399.1	contig00008377	Long: 243	1	0.99588	0.997936	Phytophthora infestans RC1-10
EEY63889.1	contig00001901	Long: 496	1	0.99597	0.997981	Phytophthora infestans RC1-10
EEY59669.1	contig00008020	Long: 251	1	0.99602	0.998006	Phytophthora infestans RC1-10
EEY67718.1	contig00009228	Long: 512	1	0.99609	0.998041	Phytophthora infestans RC1-10
EEY60065.1	contig00007887	Long: 256	1	0.99609	0.998041	Phytophthora infestans RC1-10
EEY68381.1	contig00008175	Long: 520	1	0.99615	0.998071	Phytophthora infestans RC1-10
EEY64126.1	contig00009533	Long: 267	1	0.99625	0.998121	Phytophthora infestans RC1-10
EEY54654.1	contig00008295	Long: 276	1	0.996377	0.998185	Phytophthora infestans RC1-10
EEY64328.1	contig00007875	Long: 279	1	0.996416	0.998205	Phytophthora infestans RC1-10
EEY59600.1	contig00008018	Long: 279	1	0.996418	0.998206	Phytophthora infestans RC1-10
EEY53268.1	contig00009264	Long: 281	1	0.99644	0.998217	Phytophthora infestans RC1-10
EEY53296.1	contig00002174	Long: 300	1	0.99667	0.998332	Phytophthora infestans RC1-10
EEY69863.1	contig00104024	Long: 606	1	0.9967	0.998347	Phytophthora infestans RC1-10
EEY55314.1	contig00002793	Long: 609	1	0.99672	0.998357	Phytophthora infestans RC1-10
EEY60613.1	contig00008456	Long: 309	1	0.99676	0.998377	Phytophthora infestans RC1-10
EEY58513.1	contig00001843	Long: 311	1	0.996783	0.998389	Phytophthora infestans RC1-10
EEY53656.1	contig00008470	Long: 623	1	0.996789	0.998392	Phytophthora infestans RC1-10
EEY58655.1	contig00000838	Long: 323	1	0.996902	0.998448	Phytophthora infestans RC1-10
EEY61837.1	contig00009532	Long: 327	1	0.99694	0.998468	Phytophthora infestans RC1-10
EEY61872.1	contig00009532	Long: 327	1	0.99694	0.998468	Phytophthora infestans RC1-10
EEY56928.1	contig00103716	Long: 331	1	0.99698	0.998488	Phytophthora infestans RC1-10
EEY57904.1	contig00000784	Long: 335	1	0.99701	0.998503	Phytophthora infestans RC1-10
EEY59431.1	contig00009171	Long: 336	1	0.99702	0.998508	Phytophthora infestans RC1-10
EEY57862.1	contig00000784	Long: 340	1	0.99706	0.998528	Phytophthora infestans RC1-10
EEY56485.1	contig00009395	Long: 349	1	0.99713	0.998563	Phytophthora infestans RC1-10
EEY70461.1	contig00008063	Long: 348	1	0.99713	0.998563	Phytophthora infestans RC1-10
EEY58077.1	contig00007943	Long: 350	1	0.99714	0.998568	Phytophthora infestans RC1-10
EEY56746.1	contig00007884	Long: 351	1	0.997151	0.998573	Phytophthora infestans RC1-10
EEY67674.1	contig00009678	Long: 365	1	0.99726	0.998628	Phytophthora infestans RC1-10
EEY66794.1	contig00009057	Long: 372	1	0.99731	0.998653	Phytophthora infestans RC1-10
EEY68467.1	contig00008175	Long: 377	1	0.99735	0.998673	Phytophthora infestans RC1-10
EEY62708.1	contig00008100	Long: 382	1	0.99738	0.998688	Phytophthora infestans RC1-10
EEY67666.1	contig00009249	Long: 407	1	0.99754	0.998768	Phytophthora infestans RC1-10
EEY56335.1	contig00008114	Long: 420	1	0.997616	0.998807	Phytophthora infestans RC1-10
EEY56571.1	contig00009322	Long: 425	1	0.99765	0.998824	Phytophthora infestans RC1-10
EEY59551.1	contig00007928	Long: 428	1	0.99766	0.998829	Phytophthora infestans RC1-10
EEY57221.1	contig00001572	Long: 431	1	0.99768	0.998839	Phytophthora infestans RC1-10
EEY58034.1	contig00007943	Long: 896	0.997768	1	0.998883	Phytophthora infestans RC1-10
EEY54500.1	contig00008666	Long: 465	1	0.99785	0.998924	Phytophthora infestans RC1-10
EEY68517.1	contig00008475	Long: 480	1	0.99792	0.998959	Phytophthora infestans RC1-10
EEY53592.1	contig00007974	Long: 487	1	0.99795	0.998974	Phytophthora infestans RC1-10
EEY66326.1	contig00001693	Long: 505	1	0.99802	0.999009	Phytophthora infestans RC1-10
EEY57909.1	contig00103869	Long: 524	0.998092	1	0.999045	Phytophthora infestans RC1-10
EEY58137.1	contig00009453	Long: 556	1	0.9982	0.999099	Phytophthora infestans RC1-10
EEY59276.1	contig00004547	Long: 559	1	0.99821	0.999104	Phytophthora infestans RC1-10
EEY67958.1	contig00009406	Long: 558	1	0.99821	0.999104	Phytophthora infestans RC1-10
EEY60662.1	contig00005261	Long: 563	1	0.998227	0.999113	Phytophthora infestans RC1-10
EEY65645.1	contig00009179	Long: 564	1	0.99823	0.999114	Phytophthora infestans RC1-10
EEY63594.1	contig00002166	Long: 1155	1	0.99827	0.999134	Phytophthora infestans RC1-10
EEY59021.1	contig00008324	Long: 582	1	0.99828	0.999139	Phytophthora infestans RC1-10
EEY53655.1	contig00008470	Long: 632	1	0.99842	0.999209	Phytophthora infestans RC1-10
EEY61451.1	contig00008127	Long: 696	1	0.99856	0.999279	Phytophthora infestans RC1-10
EEY67488.1	contig00008160	Long: 707	1	0.99859	0.999295	Phytophthora infestans RC1-10
EEY58407.1	contig00008377	Long: 767	1	0.9987	0.99935	Phytophthora infestans RC1-10
EEY53555.1	contig00007974	Long: 902	1	0.998891	0.999445	Phytophthora infestans RC1-10
EEY53278.1	contig00009264	Long: 393	1	1	1	Phytophthora infestans RC1-10
EEY53578.1	contig00007974	Long: 474	1	1	1	Phytophthora infestans RC1-10
EEY53650.1	contig00008470	Long: 128	1	1	1	Phytophthora infestans RC1-10
EEY54299.1	contig00008276	Long: 721	1	1	1	Phytophthora infestans RC1-10
EEY54454.1	contig00008167	Long: 226	1	1	1	Phytophthora infestans RC1-10
EEY54691.1	contig00008076	Long: 123	1	1	1	Phytophthora infestans RC1-10
EEY54848.1	contig00008628	Long: 137	1	1	1	Phytophthora infestans RC1-10
EEY54855.1	contig00008628	Long: 190	1	1	1	Phytophthora infestans RC1-10
EEY54860.1	contig00008628	Long: 440	1	1	1	Phytophthora infestans RC1-10
EEY54883.1	contig00008628	Long: 408	1	1	1	Phytophthora infestans RC1-10
EEY54964.1	contig00009629	Long: 154	1	1	1	Phytophthora infestans RC1-10
EEY55019.1	contig00009632	Long: 183	1	1	1	Phytophthora infestans RC1-10
EEY55084.1	contig00001084	Long: 234	1	1	1	Phytophthora infestans RC1-10
EEY55118.1	contig00009032	Long: 250	1	1	1	Phytophthora infestans RC1-10
EEY55120.1	contig00009032	Long: 250	1	1	1	Phytophthora infestans RC1-10
EEY55262.1	contig00103988	Long: 162	1	1	1	Phytophthora infestans RC1-10
EEY55263.1	contig00103988	Long: 178	1	1	1	Phytophthora infestans RC1-10
EEY55562.1	contig00009158	Long: 206	1	1	1	Phytophthora infestans RC1-10
EEY55644.1	contig00004324	Long: 151	1	1	1	Phytophthora infestans RC1-10
EEY55858.1	contig00002026	Long: 120	1	1	1	Phytophthora infestans RC1-10
EEY55875.1	contig00008377	Long: 243	1	1	1	Phytophthora infestans RC1-10
EEY56033.1	contig00002645	Long: 134	1	1	1	Phytophthora infestans RC1-10
EEY56108.1	contig00009654	Long: 230	1	1	1	Phytophthora infestans RC1-10
EEY56194.1	contig00008256	Long: 365	1	1	1	Phytophthora infestans RC1-10
EEY56462.1	contig00009395	Long: 306	1	1	1	Phytophthora infestans RC1-10
EEY56486.1	contig00009395	Long: 108	1	1	1	Phytophthora infestans RC1-10
EEY56494.1	contig00009395	Long: 489	1	1	1	Phytophthora infestans RC1-10
EEY56502.1	contig00009395	Long: 218	1	1	1	Phytophthora infestans RC1-10
EEY56519.1	contig00009395	Long: 99	1	1	1	Phytophthora infestans RC1-10
EEY56637.1	contig00009821	Long: 167	1	1	1	Phytophthora infestans RC1-10
EEY56642.1	contig00000447	Long: 156	1	1	1	Phytophthora infestans RC1-10
EEY56681.1	contig00008244	Long: 295	1	1	1	Phytophthora infestans RC1-10
EEY56798.1	contig00007882	Long: 228	1	1	1	Phytophthora infestans RC1-10
EEY56863.1	contig00001942	Long: 125	1	1	1	Phytophthora infestans RC1-10
EEY56906.1	contig00001942	Long: 206	1	1	1	Phytophthora infestans RC1-10
EEY56908.1	contig00001942	Long: 668	1	1	1	Phytophthora infestans RC1-10
EEY56980.1	contig00103716	Long: 147	1	1	1	Phytophthora infestans RC1-10
EEY57035.1	contig00007947	Long: 301	1	1	1	Phytophthora infestans RC1-10
EEY57150.1	contig00008970	Long: 223	1	1	1	Phytophthora infestans RC1-10
EEY57237.1	contig00001572	Long: 319	1	1	1	Phytophthora infestans RC1-10
EEY57253.1	contig00008842	Long: 144	1	1	1	Phytophthora infestans RC1-10
EEY57408.1	contig00009499	Long: 235	1	1	1	Phytophthora infestans RC1-10
EEY57412.1	contig00009499	Long: 181	1	1	1	Phytophthora infestans RC1-10
EEY57413.1	contig00009499	Long: 220	1	1	1	Phytophthora infestans RC1-10
EEY57719.1	contig00008868	Long: 444	1	1	1	Phytophthora infestans RC1-10
EEY57722.1	contig00008868	Long: 167	1	1	1	Phytophthora infestans RC1-10
EEY57811.1	contig00008326	Long: 322	1	1	1	Phytophthora infestans RC1-10
EEY57828.1	contig00008326	Long: 253	1	1	1	Phytophthora infestans RC1-10
EEY57830.1	contig00008326	Long: 652	1	1	1	Phytophthora infestans RC1-10
EEY57928.1	contig00103869	Long: 201	1	1	1	Phytophthora infestans RC1-10
EEY57993.1	contig00008244	Long: 295	1	1	1	Phytophthora infestans RC1-10
EEY58168.1	contig00007822	Long: 476	1	1	1	Phytophthora infestans RC1-10
EEY58225.1	contig00008369	Long: 411	1	1	1	Phytophthora infestans RC1-10
EEY58295.1	contig00000568	Long: 160	1	1	1	Phytophthora infestans RC1-10
EEY58389.1	contig00008377	Long: 220	1	1	1	Phytophthora infestans RC1-10
EEY58414.1	contig00008377	Long: 172	1	1	1	Phytophthora infestans RC1-10
EEY58482.1	contig00008463	Long: 751	1	1	1	Phytophthora infestans RC1-10
EEY58555.1	contig00008009	Long: 159	1	1	1	Phytophthora infestans RC1-10
EEY58601.1	contig00008504	Long: 223	1	1	1	Phytophthora infestans RC1-10
EEY58614.1	contig00008502	Long: 555	1	1	1	Phytophthora infestans RC1-10
EEY58679.1	contig00008689	Long: 294	1	1	1	Phytophthora infestans RC1-10
EEY58732.1	contig00008487	Long: 123	1	1	1	Phytophthora infestans RC1-10
EEY58764.1	contig00003977	Long: 561	1	1	1	Phytophthora infestans RC1-10
EEY58767.1	contig00003977	Long: 381	1	1	1	Phytophthora infestans RC1-10
EEY59450.1	contig00001838	Long: 636	1	1	1	Phytophthora infestans RC1-10
EEY59475.1	contig00008209	Long: 545	1	1	1	Phytophthora infestans RC1-10
EEY59544.1	contig00007928	Long: 385	1	1	1	Phytophthora infestans RC1-10
EEY59552.1	contig00007928	Long: 307	1	1	1	Phytophthora infestans RC1-10
EEY59668.1	contig00008020	Long: 195	1	1	1	Phytophthora infestans RC1-10
EEY59672.1	contig00008020	Long: 268	1	1	1	Phytophthora infestans RC1-10
EEY59896.1	contig00004111	Long: 556	1	1	1	Phytophthora infestans RC1-10
EEY60014.1	contig00104029	Long: 175	1	1	1	Phytophthora infestans RC1-10
EEY60111.1	contig00007893	Long: 133	1	1	1	Phytophthora infestans RC1-10
EEY60194.1	contig00008778	Long: 155	1	1	1	Phytophthora infestans RC1-10
EEY60561.1	contig00007861	Long: 281	1	1	1	Phytophthora infestans RC1-10
EEY60564.1	contig00007861	Long: 126	1	1	1	Phytophthora infestans RC1-10
EEY60635.1	contig00001344	Long: 264	1	1	1	Phytophthora infestans RC1-10
EEY60636.1	contig00001344	Long: 300	1	1	1	Phytophthora infestans RC1-10
EEY60637.1	contig00001344	Long: 180	1	1	1	Phytophthora infestans RC1-10
EEY60638.1	contig00001344	Long: 192	1	1	1	Phytophthora infestans RC1-10
EEY60639.1	contig00001344	Long: 445	1	1	1	Phytophthora infestans RC1-10
EEY60690.1	contig00001369	Long: 319	1	1	1	Phytophthora infestans RC1-10
EEY60869.1	contig00004165	Long: 202	1	1	1	Phytophthora infestans RC1-10
EEY60945.1	contig00008574	Long: 325	1	1	1	Phytophthora infestans RC1-10
EEY61065.1	contig00007775	Long: 105	1	1	1	Phytophthora infestans RC1-10
EEY61384.1	contig00007806	Long: 234	1	1	1	Phytophthora infestans RC1-10
EEY61430.1	contig00001084	Long: 234	1	1	1	Phytophthora infestans RC1-10
EEY61477.1	contig00008127	Long: 140	1	1	1	Phytophthora infestans RC1-10
EEY61694.1	contig00008257	Long: 299	1	1	1	Phytophthora infestans RC1-10
EEY61701.1	contig00008257	Long: 177	1	1	1	Phytophthora infestans RC1-10
EEY61776.1	contig00001507	Long: 336	1	1	1	Phytophthora infestans RC1-10
EEY61865.1	contig00009532	Long: 205	1	1	1	Phytophthora infestans RC1-10
EEY62309.1	contig00008105	Long: 724	1	1	1	Phytophthora infestans RC1-10
EEY62310.1	contig00008105	Long: 577	1	1	1	Phytophthora infestans RC1-10
EEY62675.1	contig00000452	Long: 384	1	1	1	Phytophthora infestans RC1-10
EEY63000.1	contig00008096	Long: 137	1	1	1	Phytophthora infestans RC1-10
EEY63259.1	contig00008716	Long: 145	1	1	1	Phytophthora infestans RC1-10
EEY63267.1	contig00008823	Long: 208	1	1	1	Phytophthora infestans RC1-10
EEY63513.1	contig00008947	Long: 108	1	1	1	Phytophthora infestans RC1-10
EEY63611.1	contig00008920	Long: 234	1	1	1	Phytophthora infestans RC1-10
EEY63614.1	contig00008920	Long: 125	1	1	1	Phytophthora infestans RC1-10
EEY63775.1	contig00001355	Long: 131	1	1	1	Phytophthora infestans RC1-10
EEY63937.1	contig00008579	Long: 125	1	1	1	Phytophthora infestans RC1-10
EEY63938.1	contig00008579	Long: 252	1	1	1	Phytophthora infestans RC1-10
EEY63996.1	contig00008577	Long: 211	1	1	1	Phytophthora infestans RC1-10
EEY64057.1	contig00008577	Long: 109	1	1	1	Phytophthora infestans RC1-10
EEY64062.1	contig00004048	Long: 240	1	1	1	Phytophthora infestans RC1-10
EEY64114.1	contig00009533	Long: 380	1	1	1	Phytophthora infestans RC1-10
EEY64128.1	contig00009533	Long: 499	1	1	1	Phytophthora infestans RC1-10
EEY64289.1	contig00007870	Long: 297	1	1	1	Phytophthora infestans RC1-10
EEY64374.1	contig00009144	Long: 287	1	1	1	Phytophthora infestans RC1-10
EEY64451.1	contig00009078	Long: 433	1	1	1	Phytophthora infestans RC1-10
EEY64452.1	contig00009078	Long: 445	1	1	1	Phytophthora infestans RC1-10
EEY64455.1	contig00009078	Long: 376	1	1	1	Phytophthora infestans RC1-10
EEY64611.1	contig00008040	Long: 164	1	1	1	Phytophthora infestans RC1-10
EEY64675.1	contig00008042	Long: 448	1	1	1	Phytophthora infestans RC1-10
EEY64769.1	contig00008653	Long: 258	1	1	1	Phytophthora infestans RC1-10
EEY64770.1	contig00008945	Long: 285	1	1	1	Phytophthora infestans RC1-10
EEY64772.1	contig00008653	Long: 276	1	1	1	Phytophthora infestans RC1-10
EEY64773.1	contig00008653	Long: 453	1	1	1	Phytophthora infestans RC1-10
EEY64893.1	contig00007909	Long: 398	1	1	1	Phytophthora infestans RC1-10
EEY65075.1	contig00008528	Long: 166	1	1	1	Phytophthora infestans RC1-10
EEY65247.1	contig00009809	Long: 158	1	1	1	Phytophthora infestans RC1-10
EEY65383.1	contig00009272	Long: 183	1	1	1	Phytophthora infestans RC1-10
EEY65467.1	contig00001706	Long: 130	1	1	1	Phytophthora infestans RC1-10
EEY65479.1	contig00008015	Long: 296	1	1	1	Phytophthora infestans RC1-10
EEY65625.1	contig00009179	Long: 346	1	1	1	Phytophthora infestans RC1-10
EEY65643.1	contig00009179	Long: 249	1	1	1	Phytophthora infestans RC1-10
EEY65716.1	contig00007992	Long: 111	1	1	1	Phytophthora infestans RC1-10
EEY65851.1	contig00001362	Long: 75	1	1	1	Phytophthora infestans RC1-10
EEY65874.1	contig00001362	Long: 141	1	1	1	Phytophthora infestans RC1-10
EEY65992.1	contig00008379	Long: 253	1	1	1	Phytophthora infestans RC1-10
EEY66048.1	contig00008381	Long: 107	1	1	1	Phytophthora infestans RC1-10
EEY66050.1	contig00008381	Long: 324	1	1	1	Phytophthora infestans RC1-10
EEY66315.1	contig00001693	Long: 139	1	1	1	Phytophthora infestans RC1-10
EEY66334.1	contig00008426	Long: 612	1	1	1	Phytophthora infestans RC1-10
EEY66517.1	contig00009755	Long: 285	1	1	1	Phytophthora infestans RC1-10
EEY66595.1	contig00008861	Long: 127	1	1	1	Phytophthora infestans RC1-10
EEY66694.1	contig00008369	Long: 134	1	1	1	Phytophthora infestans RC1-10
EEY66999.1	contig00001235	Long: 211	1	1	1	Phytophthora infestans RC1-10
EEY67075.1	contig00004958	Long: 166	1	1	1	Phytophthora infestans RC1-10
EEY67443.1	contig00001331	Long: 294	1	1	1	Phytophthora infestans RC1-10
EEY67449.1	contig00008470	Long: 194	1	1	1	Phytophthora infestans RC1-10
EEY67656.1	contig00103779	Long: 80	1	1	1	Phytophthora infestans RC1-10
EEY67667.1	contig00009249	Long: 211	1	1	1	Phytophthora infestans RC1-10
EEY67845.1	contig00007805	Long: 180	1	1	1	Phytophthora infestans RC1-10
EEY67852.1	contig00007805	Long: 310	1	1	1	Phytophthora infestans RC1-10
EEY67963.1	contig00009406	Long: 128	1	1	1	Phytophthora infestans RC1-10
EEY68018.1	contig00008960	Long: 474	1	1	1	Phytophthora infestans RC1-10
EEY68133.1	contig00008973	Long: 531	1	1	1	Phytophthora infestans RC1-10
EEY68289.1	contig00008436	Long: 310	1	1	1	Phytophthora infestans RC1-10
EEY68449.1	contig00008175	Long: 104	1	1	1	Phytophthora infestans RC1-10
EEY68594.1	contig00009092	Long: 209	1	1	1	Phytophthora infestans RC1-10
EEY68596.1	contig00007939	Long: 282	1	1	1	Phytophthora infestans RC1-10
EEY68598.1	contig00007939	Long: 227	1	1	1	Phytophthora infestans RC1-10
EEY68769.1	contig00009897	Long: 374	1	1	1	Phytophthora infestans RC1-10
EEY69020.1	contig00009304	Long: 181	1	1	1	Phytophthora infestans RC1-10
EEY69064.1	contig00009047	Long: 352	1	1	1	Phytophthora infestans RC1-10
EEY69176.1	contig00008276	Long: 269	1	1	1	Phytophthora infestans RC1-10
EEY69361.1	contig00007899	Long: 254	1	1	1	Phytophthora infestans RC1-10
EEY69667.1	contig00008730	Long: 108	1	1	1	Phytophthora infestans RC1-10
EEY69771.1	contig00009320	Long: 247	1	1	1	Phytophthora infestans RC1-10
EEY70078.1	contig00007867	Long: 407	1	1	1	Phytophthora infestans RC1-10
EEY70240.1	contig00009138	Long: 251	1	1	1	Phytophthora infestans RC1-10
EEY70513.1	contig00004068	Long: 303	1	1	1	Phytophthora infestans RC1-10
EEY70533.1	contig00008068	Long: 519	1	1	1	Phytophthora infestans RC1-10
sp|D0NQC3.1|RD1_PHYIT	contig00008347	Long: 213	1	1	1	Phytophthora infestans RC1-10
EEY54322.1	contig00002583	Long: 354	0.0677966	0.95833	0.126635	Phytophthora betacei P8084
EEY70055.1	contig00002570	Long: 260	0.0730769	1	0.136201	Phytophthora betacei P8084
EEY67781.1	contig00002369	Long: 379	0.0949868	0.94444	0.172613	Phytophthora betacei P8084
EEY57031.1	contig00002519	Long: 411	0.153285	0.95238	0.264068	Phytophthora betacei P8084
EEY53231.1	contig00002745	Long: 385	0.163636	0.938431	0.278679	Phytophthora betacei P8084
EEY69302.1	contig00003148	Long: 436	0.201835	0.920455	0.331073	Phytophthora betacei P8084
EEY53260.1	contig00002745	Long: 187	0.245989	0.65306	0.357368	Phytophthora betacei P8084
EEY60032.1	contig00002626	Long: 194	0.231959	0.958729	0.373541	Phytophthora betacei P8084
EEY58087.1	contig00002519	Long: 185	0.232432	1	0.377193	Phytophthora betacei P8084
EEY59569.1	contig00001358	Long: 156	0.25641	1	0.408163	Phytophthora betacei P8084
EEY65869.1	contig00000074	Long: 198	0.267677	0.96226	0.418842	Phytophthora betacei P8084
EEY67753.1	contig00002950	Long: 204	0.303922	0.680069	0.420101	Phytophthora betacei P8084
EEY68825.1	contig00001198	Long: 167	0.269461	1	0.424528	Phytophthora betacei P8084
EEY69445.1	contig00003196	Long: 150	0.306667	0.97826	0.466952	Phytophthora betacei P8084
EEY69183.1	contig00003148	Long: 318	0.320755	0.95098	0.479709	Phytophthora betacei P8084
EEY61405.1	contig00000026	Long: 170	0.347059	0.89831	0.500681	Phytophthora betacei P8084
EEY69190.1	contig00003148	Long: 253	0.339921	0.98837	0.505865	Phytophthora betacei P8084
EEY66286.1	contig00002647	Long: 127	0.377953	0.8125	0.515916	Phytophthora betacei P8084
EEY53503.1	contig00000459	Long: 101	0.356436	1	0.525547	Phytophthora betacei P8084
EEY53181.1	contig00002747	Long: 172	0.366279	1	0.53617	Phytophthora betacei P8084
EEY69177.1	contig00003148	Long: 310	0.445161	0.683578	0.53919	Phytophthora betacei P8084
EEY53688.1	contig00003357	Long: 146	0.39726	0.89655	0.550566	Phytophthora betacei P8084
EEY67618.1	contig00002638	Long: 311	0.389068	0.950412	0.552117	Phytophthora betacei P8084
EEY70447.1	contig00001023	Long: 291	0.412371	0.839602	0.553091	Phytophthora betacei P8084
EEY64742.1	contig00003148	Long: 253	0.383399	1	0.554286	Phytophthora betacei P8084
EEY53537.1	contig00000459	Long: 240	0.445833	0.76087	0.562228	Phytophthora betacei P8084
EEY65613.1	contig00002430	Long: 389	0.421594	0.86305	0.566471	Phytophthora betacei P8084
EEY55657.1	contig00000203	Long: 82	0.402439	1	0.573913	Phytophthora betacei P8084
EEY58069.1	contig00000074	Long: 203	0.453202	0.793479	0.576902	Phytophthora betacei P8084
EEY69280.1	contig00003148	Long: 161	0.453416	0.838779	0.588636	Phytophthora betacei P8084
EEY55692.1	contig00000203	Long: 79	0.417722	1	0.589286	Phytophthora betacei P8084
EEY61873.1	contig00002512	Long: 326	0.453988	0.909206	0.60559	Phytophthora betacei P8084
EEY66265.1	contig00002646	Long: 439	0.453303	0.923272	0.608063	Phytophthora betacei P8084
EEY67920.1	contig00001023	Long: 1616	0.459158	0.94461	0.617945	Phytophthora betacei P8084
EEY57280.1	contig00000806	Long: 324	0.462963	0.939999	0.62038	Phytophthora betacei P8084
EEY62530.1	contig00000074	Long: 303	0.528053	0.774708	0.628031	Phytophthora betacei P8084
EEY65305.1	contig00002648	Long: 339	0.480826	0.940076	0.636234	Phytophthora betacei P8084
EEY57391.1	contig00002365	Long: 252	0.515873	0.838886	0.638872	Phytophthora betacei P8084
EEY65344.1	contig00002762	Long: 182	0.543956	0.775283	0.639338	Phytophthora betacei P8084
EEY60873.1	contig00003073	Long: 235	0.53617	0.85034	0.657661	Phytophthora betacei P8084
EEY61362.1	contig00002472	Long: 231	0.701299	0.662542	0.68137	Phytophthora betacei P8084
EEY62013.1	contig00000611	Long: 279	0.598566	0.804137	0.686288	Phytophthora betacei P8084
EEY67779.1	contig00002369	Long: 120	0.591667	0.83099	0.691199	Phytophthora betacei P8084
EEY60993.1	contig00002881	Long: 150	0.546667	0.988164	0.703917	Phytophthora betacei P8084
EEY55891.1	contig00001326	Long: 288	0.618056	0.82022	0.70493	Phytophthora betacei P8084
EEY65575.1	contig00000152	Long: 308	0.753247	0.67133	0.709933	Phytophthora betacei P8084
EEY53243.1	contig00002745	Long: 205	0.629268	0.81901	0.71171	Phytophthora betacei P8084
EEY56725.1	contig00002499	Long: 268	0.63806	0.8125	0.714791	Phytophthora betacei P8084
EEY57034.1	contig00002519	Long: 373	0.565684	0.981042	0.717593	Phytophthora betacei P8084
EEY56460.1	contig00002479	Long: 254	0.570866	1	0.726817	Phytophthora betacei P8084
EEY59815.1	contig00000487	Long: 116	0.775862	0.68595	0.728141	Phytophthora betacei P8084
EEY58932.1	contig00002539	Long: 271	0.774908	0.690139	0.730071	Phytophthora betacei P8084
EEY65896.1	contig00000074	Long: 428	0.721963	0.745054	0.733327	Phytophthora betacei P8084
EEY65955.1	contig00002479	Long: 117	0.581197	1	0.735135	Phytophthora betacei P8084
EEY53427.1	contig00000459	Long: 279	0.713262	0.761274	0.736486	Phytophthora betacei P8084
EEY61643.1	contig00002483	Long: 434	0.958525	0.608882	0.744706	Phytophthora betacei P8084
EEY57596.1	contig00002517	Long: 322	0.596273	0.99479	0.745623	Phytophthora betacei P8084
EEY60416.1	contig00000203	Long: 160	0.8875	0.643745	0.746221	Phytophthora betacei P8084
EEY54858.1	contig00000105	Long: 184	0.73913	0.757615	0.748258	Phytophthora betacei P8084
EEY60972.1	contig00002881	Long: 510	1	0.602404	0.751875	Phytophthora betacei P8084
EEY58786.1	contig00000203	Long: 120	0.841667	0.68531	0.755483	Phytophthora betacei P8084
EEY66998.1	contig00003485	Long: 146	0.630137	0.946128	0.75646	Phytophthora betacei P8084
EEY69308.1	contig00003148	Long: 523	0.801147	0.719755	0.758273	Phytophthora betacei P8084
EEY58143.1	contig00003158	Long: 304	0.848684	0.685934	0.758679	Phytophthora betacei P8084
EEY53377.1	contig00003397	Long: 271	0.678967	0.861147	0.759282	Phytophthora betacei P8084
EEY64509.1	contig00002458	Long: 504	0.704365	0.825351	0.760074	Phytophthora betacei P8084
EEY60771.1	contig00003075	Long: 569	0.690685	0.84665	0.760756	Phytophthora betacei P8084
EEY64692.1	contig00002468	Long: 370	0.872973	0.67505	0.761358	Phytophthora betacei P8084
EEY69122.1	contig00002768	Long: 214	0.658879	0.90248	0.761676	Phytophthora betacei P8084
EEY55079.1	contig00002602	Long: 103	0.825243	0.71186	0.76437	Phytophthora betacei P8084
EEY56651.1	contig00000203	Long: 63	0.730159	0.80435	0.765461	Phytophthora betacei P8084
EEY61823.1	contig00002512	Long: 314	0.691083	0.860342	0.766479	Phytophthora betacei P8084
EEY69097.1	contig00003300	Long: 75	0.64	0.95833	0.767465	Phytophthora betacei P8084
EEY58541.1	contig00000631	Long: 122	1	0.62295	0.767676	Phytophthora betacei P8084
EEY54348.1	contig00002583	Long: 292	0.85274	0.698781	0.768122	Phytophthora betacei P8084
EEY66866.1	contig00000203	Long: 119	0.932773	0.65359	0.768615	Phytophthora betacei P8084
EEY67010.1	contig00003485	Long: 547	1	0.626361	0.770261	Phytophthora betacei P8084
EEY53981.1	contig00003118	Long: 562	1	0.627004	0.770747	Phytophthora betacei P8084
EEY65316.1	contig00000357	Long: 736	0.804348	0.742095	0.771968	Phytophthora betacei P8084
EEY65244.1	contig00002413	Long: 83	1	0.629122	0.772345	Phytophthora betacei P8084
EEY64185.1	contig00153771	Long: 156	0.916667	0.66822	0.77297	Phytophthora betacei P8084
EEY57885.1	contig00002519	Long: 215	0.711628	0.847105	0.773479	Phytophthora betacei P8084
EEY58525.1	contig00002509	Long: 423	1	0.631541	0.774165	Phytophthora betacei P8084
EEY57732.1	contig00002519	Long: 417	0.752998	0.798807	0.775226	Phytophthora betacei P8084
EEY59582.1	contig00003019	Long: 182	0.648352	0.966102	0.775958	Phytophthora betacei P8084
EEY65780.1	contig00000074	Long: 499	0.993988	0.636642	0.77616	Phytophthora betacei P8084
EEY69191.1	contig00003148	Long: 392	1	0.635062	0.776805	Phytophthora betacei P8084
EEY53735.1	contig00002918	Long: 265	0.649057	0.97093	0.778017	Phytophthora betacei P8084
EEY59727.1	contig00003015	Long: 160	0.70625	0.867258	0.778516	Phytophthora betacei P8084
EEY61021.1	contig00002881	Long: 286	0.835664	0.731628	0.780193	Phytophthora betacei P8084
EEY59951.1	contig00002595	Long: 802	0.84414	0.727574	0.781535	Phytophthora betacei P8084
EEY54876.1	contig00000105	Long: 251	0.645418	0.99383	0.782598	Phytophthora betacei P8084
EEY66324.1	contig00002648	Long: 640	0.717187	0.862	0.782954	Phytophthora betacei P8084
EEY64140.1	contig00002664	Long: 264	0.651515	0.98256	0.783505	Phytophthora betacei P8084
EEY60415.1	contig00000203	Long: 164	1	0.645895	0.784855	Phytophthora betacei P8084
EEY67476.1	contig00003391	Long: 586	0.820819	0.753587	0.785768	Phytophthora betacei P8084
EEY60118.1	contig00003417	Long: 332	1	0.64805	0.786445	Phytophthora betacei P8084
EEY60121.1	contig00003417	Long: 421	1	0.648442	0.786733	Phytophthora betacei P8084
EEY55862.1	contig00000317	Long: 105	0.8	0.77528	0.787446	Phytophthora betacei P8084
EEY64462.1	contig00002458	Long: 419	1	0.65	0.787879	Phytophthora betacei P8084
EEY54703.1	contig00003300	Long: 519	1	0.650368	0.788149	Phytophthora betacei P8084
EEY58024.1	contig00002519	Long: 67	1	0.65049	0.788239	Phytophthora betacei P8084
EEY67629.1	contig00000447	Long: 423	0.950355	0.67413	0.788758	Phytophthora betacei P8084
EEY53807.1	contig00002990	Long: 301	1	0.651608	0.789059	Phytophthora betacei P8084
EEY53613.1	contig00003013	Long: 425	1	0.652559	0.789756	Phytophthora betacei P8084
EEY67021.1	contig00003485	Long: 224	0.665179	0.973155	0.79022	Phytophthora betacei P8084
EEY61223.1	contig00002677	Long: 217	0.903226	0.702568	0.79036	Phytophthora betacei P8084
EEY59158.1	contig00000537	Long: 139	0.654676	1	0.791304	Phytophthora betacei P8084
EEY67181.1	contig00002807	Long: 265	0.992453	0.65822	0.791498	Phytophthora betacei P8084
EEY57518.1	contig00000447	Long: 700	1	0.655257	0.791729	Phytophthora betacei P8084
EEY61490.1	contig00000043	Long: 366	0.84153	0.750268	0.793283	Phytophthora betacei P8084
EEY53790.1	contig00002419	Long: 395	1	0.657551	0.793401	Phytophthora betacei P8084
EEY53806.1	contig00002559	Long: 396	0.994949	0.66076	0.794128	Phytophthora betacei P8084
EEY58206.1	contig00002559	Long: 262	0.835878	0.756811	0.794382	Phytophthora betacei P8084
EEY67801.1	contig00002877	Long: 347	0.763689	0.828469	0.794761	Phytophthora betacei P8084
EEY64331.1	contig00002503	Long: 247	1	0.659454	0.794784	Phytophthora betacei P8084
EEY61149.1	contig00000905	Long: 582	1	0.659506	0.794822	Phytophthora betacei P8084
EEY62861.1	contig00002764	Long: 476	1	0.65957	0.794869	Phytophthora betacei P8084
EEY54210.1	contig00003446	Long: 576	0.793403	0.796551	0.794974	Phytophthora betacei P8084
EEY61131.1	contig00002877	Long: 347	0.763689	0.829425	0.795201	Phytophthora betacei P8084
EEY68639.1	contig00000447	Long: 423	0.950355	0.68657	0.797208	Phytophthora betacei P8084
EEY59855.1	contig00002600	Long: 517	1	0.66353	0.797737	Phytophthora betacei P8084
EEY53432.1	contig00003073	Long: 450	1	0.663742	0.797891	Phytophthora betacei P8084
EEY64449.1	contig00002458	Long: 420	1	0.664385	0.798355	Phytophthora betacei P8084
EEY52923.1	contig00002413	Long: 378	0.952381	0.687372	0.798462	Phytophthora betacei P8084
EEY63783.1	contig00002660	Long: 242	1	0.665343	0.799046	Phytophthora betacei P8084
EEY58870.1	contig00000631	Long: 400	1	0.667182	0.800371	Phytophthora betacei P8084
EEY61243.1	contig00002506	Long: 223	0.730942	0.885048	0.800647	Phytophthora betacei P8084
EEY53435.1	contig00003073	Long: 492	1	0.667677	0.800727	Phytophthora betacei P8084
EEY53434.1	contig00003073	Long: 474	0.995781	0.670026	0.801052	Phytophthora betacei P8084
EEY56463.1	contig00002479	Long: 404	0.943069	0.69797	0.802216	Phytophthora betacei P8084
EEY54064.1	contig00002456	Long: 898	0.670379	1	0.802667	Phytophthora betacei P8084
EEY58871.1	contig00003357	Long: 330	1	0.672394	0.804109	Phytophthora betacei P8084
EEY68949.1	contig00003044	Long: 299	0.953177	0.696523	0.804885	Phytophthora betacei P8084
EEY57974.1	contig00000136	Long: 109	1	0.674467	0.80559	Phytophthora betacei P8084
EEY66159.1	contig00002832	Long: 159	1	0.67532	0.806198	Phytophthora betacei P8084
EEY57437.1	contig00000761	Long: 509	0.982318	0.6838	0.806316	Phytophthora betacei P8084
EEY55634.1	contig00002356	Long: 222	0.968468	0.69084	0.806428	Phytophthora betacei P8084
EEY58751.1	contig00002756	Long: 354	0.694915	0.96816	0.80909	Phytophthora betacei P8084
EEY60001.1	contig00002595	Long: 459	0.873638	0.75427	0.809578	Phytophthora betacei P8084
EEY57140.1	contig00002367	Long: 461	0.698482	0.962731	0.809589	Phytophthora betacei P8084
EEY59857.1	contig00002600	Long: 535	1	0.680988	0.810224	Phytophthora betacei P8084
EEY55709.1	contig00002356	Long: 476	1	0.681042	0.810262	Phytophthora betacei P8084
EEY56388.1	contig00002884	Long: 358	1	0.681229	0.810394	Phytophthora betacei P8084
EEY57008.1	contig00002519	Long: 248	0.987903	0.68699	0.810415	Phytophthora betacei P8084
EEY54896.1	contig00000074	Long: 174	1	0.68161	0.810664	Phytophthora betacei P8084
EEY53508.1	contig00000602	Long: 469	0.972281	0.695348	0.810821	Phytophthora betacei P8084
EEY60692.1	contig00002613	Long: 222	0.954955	0.7047	0.81096	Phytophthora betacei P8084
EEY63267.1	contig00002685	Long: 208	1	0.682688	0.811425	Phytophthora betacei P8084
EEY65741.1	contig00000074	Long: 584	1	0.6835	0.811999	Phytophthora betacei P8084
EEY69846.1	contig00002568	Long: 330	1	0.684592	0.812769	Phytophthora betacei P8084
EEY58874.1	contig00000631	Long: 320	1	0.686176	0.813884	Phytophthora betacei P8084
EEY57519.1	contig00000447	Long: 173	0.791908	0.837984	0.814294	Phytophthora betacei P8084
EEY66612.1	contig00002509	Long: 689	1	0.686794	0.814319	Phytophthora betacei P8084
EEY61536.1	contig00002470	Long: 440	0.818182	0.811928	0.815043	Phytophthora betacei P8084
EEY54065.1	contig00002456	Long: 134	0.970149	0.70391	0.815859	Phytophthora betacei P8084
EEY53433.1	contig00003073	Long: 484	1	0.689286	0.816068	Phytophthora betacei P8084
EEY59455.1	contig00002458	Long: 575	1	0.690742	0.817088	Phytophthora betacei P8084
EEY66878.1	contig00002874	Long: 460	0.96087	0.712573	0.818301	Phytophthora betacei P8084
EEY70305.1	contig00002996	Long: 306	0.771242	0.872276	0.818654	Phytophthora betacei P8084
EEY55622.1	contig00002692	Long: 110	0.727273	0.937502	0.819114	Phytophthora betacei P8084
EEY68726.1	contig00003210	Long: 593	1	0.694248	0.819535	Phytophthora betacei P8084
EEY66235.1	contig00000581	Long: 232	0.706897	0.975612	0.819796	Phytophthora betacei P8084
EEY70259.1	contig00002356	Long: 146	0.808219	0.835007	0.821395	Phytophthora betacei P8084
EEY61147.1	contig00000905	Long: 536	1	0.698117	0.822225	Phytophthora betacei P8084
EEY58917.1	contig00003357	Long: 320	0.984375	0.705978	0.822251	Phytophthora betacei P8084
EEY65980.1	contig00002828	Long: 647	1	0.699549	0.823217	Phytophthora betacei P8084
EEY64117.1	contig00002662	Long: 365	0.967123	0.718358	0.824383	Phytophthora betacei P8084
EEY55018.1	contig00002884	Long: 261	1	0.701417	0.824509	Phytophthora betacei P8084
EEY69693.1	contig00000483	Long: 253	1	0.701615	0.824646	Phytophthora betacei P8084
EEY64108.1	contig00001185	Long: 583	0.795883	0.856091	0.82489	Phytophthora betacei P8084
EEY58602.1	contig00000309	Long: 440	0.709091	0.986333	0.825044	Phytophthora betacei P8084
EEY55451.1	contig00002595	Long: 239	1	0.70293	0.825554	Phytophthora betacei P8084
EEY65664.1	contig00000504	Long: 221	0.809955	0.841806	0.825573	Phytophthora betacei P8084
EEY58330.1	contig00002791	Long: 186	1	0.703412	0.825886	Phytophthora betacei P8084
EEY57059.1	contig00002490	Long: 288	0.996528	0.705319	0.826008	Phytophthora betacei P8084
EEY56982.1	contig00002519	Long: 286	0.730769	0.952155	0.826901	Phytophthora betacei P8084
EEY61491.1	contig00002472	Long: 101	0.881188	0.7807	0.827906	Phytophthora betacei P8084
EEY57727.1	contig00002519	Long: 299	0.983278	0.715013	0.827958	Phytophthora betacei P8084
EEY70021.1	contig00000093	Long: 199	0.949749	0.734309	0.828248	Phytophthora betacei P8084
EEY65887.1	contig00000074	Long: 493	0.991886	0.711145	0.828376	Phytophthora betacei P8084
EEY54895.1	contig00000074	Long: 406	1	0.707637	0.828791	Phytophthora betacei P8084
EEY54809.1	contig00000105	Long: 266	0.947368	0.73723	0.829193	Phytophthora betacei P8084
EEY58604.1	contig00002756	Long: 310	1	0.708669	0.829499	Phytophthora betacei P8084
EEY59616.1	contig00003019	Long: 429	0.825175	0.837546	0.831315	Phytophthora betacei P8084
EEY54356.1	contig00002583	Long: 107	1	0.71333	0.832683	Phytophthora betacei P8084
EEY57890.1	contig00002519	Long: 461	1	0.71396	0.833112	Phytophthora betacei P8084
EEY68953.1	contig00003044	Long: 358	1	0.714417	0.833423	Phytophthora betacei P8084
EEY65346.1	contig00003309	Long: 197	0.84264	0.825301	0.83388	Phytophthora betacei P8084
EEY56528.1	contig00002479	Long: 257	0.723735	0.983875	0.83399	Phytophthora betacei P8084
EEY64336.1	contig00002503	Long: 220	0.809091	0.862285	0.834841	Phytophthora betacei P8084
EEY60954.1	contig00002881	Long: 666	1	0.717191	0.835307	Phytophthora betacei P8084
EEY61354.1	contig00002472	Long: 484	0.890496	0.786637	0.835351	Phytophthora betacei P8084
EEY54562.1	contig00002976	Long: 215	1	0.718593	0.836257	Phytophthora betacei P8084
EEY66613.1	contig00002509	Long: 651	1	0.718658	0.836301	Phytophthora betacei P8084
EEY64056.1	contig00002662	Long: 247	0.878543	0.798234	0.836465	Phytophthora betacei P8084
EEY54517.1	contig00002967	Long: 428	1	0.720064	0.837253	Phytophthora betacei P8084
EEY53918.1	contig00000203	Long: 570	0.968421	0.73779	0.837518	Phytophthora betacei P8084
EEY57809.1	contig00002519	Long: 286	0.996503	0.723531	0.838357	Phytophthora betacei P8084
EEY58784.1	contig00002888	Long: 327	1	0.722268	0.838741	Phytophthora betacei P8084
EEY63075.1	contig00002413	Long: 298	1	0.723064	0.839277	Phytophthora betacei P8084
EEY69208.1	contig00003148	Long: 254	0.830709	0.848176	0.839351	Phytophthora betacei P8084
EEY67183.1	contig00002807	Long: 376	0.723404	1	0.839506	Phytophthora betacei P8084
EEY63414.1	contig00002576	Long: 262	1	0.72376	0.839746	Phytophthora betacei P8084
EEY69851.1	contig00002568	Long: 238	0.861345	0.81928	0.839786	Phytophthora betacei P8084
EEY65682.1	contig00000504	Long: 118	1	0.72393	0.83986	Phytophthora betacei P8084
EEY63501.1	contig00002430	Long: 371	1	0.724381	0.840163	Phytophthora betacei P8084
EEY69169.1	contig00003148	Long: 257	0.972763	0.739628	0.840325	Phytophthora betacei P8084
EEY54310.1	contig00002583	Long: 152	1	0.724847	0.840477	Phytophthora betacei P8084
EEY63238.1	contig00003001	Long: 768	1	0.725677	0.841034	Phytophthora betacei P8084
EEY65886.1	contig00000074	Long: 504	1	0.726139	0.841344	Phytophthora betacei P8084
EEY58867.1	contig00000631	Long: 384	1	0.726162	0.84136	Phytophthora betacei P8084
EEY66021.1	contig00002828	Long: 334	1	0.72621	0.841392	Phytophthora betacei P8084
EEY57867.1	contig00002519	Long: 611	0.808511	0.877478	0.841584	Phytophthora betacei P8084
EEY62229.1	contig00000103	Long: 500	0.924	0.773273	0.841944	Phytophthora betacei P8084
EEY65519.1	contig00003127	Long: 72	1	0.72727	0.842103	Phytophthora betacei P8084
EEY70023.1	contig00002570	Long: 198	1	0.727276	0.842107	Phytophthora betacei P8084
EEY67761.1	contig00002950	Long: 396	1	0.727542	0.842286	Phytophthora betacei P8084
EEY57477.1	contig00000761	Long: 406	1	0.727608	0.84233	Phytophthora betacei P8084
EEY61062.1	contig00000997	Long: 191	1	0.728231	0.842747	Phytophthora betacei P8084
EEY56602.1	contig00002534	Long: 1017	1	0.728536	0.842952	Phytophthora betacei P8084
EEY63982.1	contig00002662	Long: 129	1	0.728684	0.843051	Phytophthora betacei P8084
EEY64508.1	contig00002458	Long: 701	0.728959	1	0.843234	Phytophthora betacei P8084
EEY60548.1	contig00000260	Long: 246	0.886179	0.804472	0.843351	Phytophthora betacei P8084
EEY69271.1	contig00003148	Long: 613	0.977162	0.742118	0.843573	Phytophthora betacei P8084
EEY68066.1	contig00001357	Long: 116	0.965517	0.75	0.844221	Phytophthora betacei P8084
EEY64603.1	contig00002606	Long: 249	0.730924	1	0.844548	Phytophthora betacei P8084
EEY70583.1	contig00003009	Long: 294	1	0.731074	0.844648	Phytophthora betacei P8084
EEY68736.1	contig00003210	Long: 591	0.971235	0.747473	0.844788	Phytophthora betacei P8084
EEY66478.1	contig00000611	Long: 151	0.993377	0.735	0.844876	Phytophthora betacei P8084
EEY61295.1	contig00002453	Long: 217	0.953917	0.758254	0.844905	Phytophthora betacei P8084
EEY69694.1	contig00000483	Long: 352	1	0.73201	0.845272	Phytophthora betacei P8084
EEY56370.1	contig00002884	Long: 251	0.944223	0.765524	0.845535	Phytophthora betacei P8084
EEY54300.1	contig00002583	Long: 361	1	0.732828	0.845817	Phytophthora betacei P8084
EEY53174.1	contig00002747	Long: 300	0.733333	1	0.846154	Phytophthora betacei P8084
EEY69329.1	contig00003148	Long: 492	1	0.733924	0.846547	Phytophthora betacei P8084
EEY60644.1	contig00002956	Long: 270	0.914815	0.788686	0.847081	Phytophthora betacei P8084
EEY69259.1	contig00003148	Long: 410	1	0.734911	0.847203	Phytophthora betacei P8084
EEY59121.1	contig00002597	Long: 111	1	0.7351	0.847329	Phytophthora betacei P8084
EEY66298.1	contig00002648	Long: 154	0.74026	0.99123	0.847556	Phytophthora betacei P8084
EEY70058.1	contig00000093	Long: 179	1	0.735729	0.847746	Phytophthora betacei P8084
EEY55798.1	contig00000203	Long: 134	1	0.73649	0.848251	Phytophthora betacei P8084
EEY67355.1	contig00002362	Long: 82	1	0.73874	0.849742	Phytophthora betacei P8084
EEY57765.1	contig00002519	Long: 253	0.968379	0.7571	0.849804	Phytophthora betacei P8084
EEY67490.1	contig00003391	Long: 404	1	0.738843	0.84981	Phytophthora betacei P8084
EEY56648.1	contig00000203	Long: 118	0.864407	0.83607	0.850002	Phytophthora betacei P8084
EEY63261.1	contig00002685	Long: 310	0.945161	0.773173	0.85056	Phytophthora betacei P8084
EEY57995.1	contig00002519	Long: 106	1	0.740927	0.851187	Phytophthora betacei P8084
EEY65870.1	contig00000074	Long: 238	1	0.741363	0.851474	Phytophthora betacei P8084
EEY65831.1	contig00000074	Long: 496	1	0.741533	0.851586	Phytophthora betacei P8084
EEY58765.1	contig00002756	Long: 648	0.935185	0.782161	0.851855	Phytophthora betacei P8084
EEY57110.1	contig00002987	Long: 459	0.971678	0.75862	0.852032	Phytophthora betacei P8084
EEY53328.1	contig00003399	Long: 142	1	0.742356	0.852129	Phytophthora betacei P8084
EEY58933.1	contig00002539	Long: 172	1	0.742636	0.852313	Phytophthora betacei P8084
EEY63519.1	contig00000885	Long: 262	0.942748	0.77788	0.852415	Phytophthora betacei P8084
EEY60034.1	contig00002626	Long: 128	1	0.742855	0.852458	Phytophthora betacei P8084
EEY66169.1	contig00002832	Long: 349	1	0.742966	0.852531	Phytophthora betacei P8084
EEY67864.1	contig00002458	Long: 379	1	0.743106	0.852623	Phytophthora betacei P8084
EEY58390.1	contig00002791	Long: 559	1	0.743248	0.852716	Phytophthora betacei P8084
EEY54295.1	contig00000131	Long: 363	1	0.743408	0.852822	Phytophthora betacei P8084
EEY58500.1	contig00002972	Long: 311	1	0.743877	0.85313	Phytophthora betacei P8084
EEY55250.1	contig00000119	Long: 144	1	0.74432	0.853421	Phytophthora betacei P8084
EEY60553.1	contig00000260	Long: 167	0.94012	0.78191	0.853747	Phytophthora betacei P8084
EEY66260.1	contig00002646	Long: 497	0.871227	0.83734	0.853947	Phytophthora betacei P8084
EEY57655.1	contig00002519	Long: 463	1	0.745943	0.854487	Phytophthora betacei P8084
EEY66825.1	contig00003090	Long: 140	0.764286	0.97196	0.855703	Phytophthora betacei P8084
EEY61425.1	contig00000043	Long: 323	1	0.747892	0.855765	Phytophthora betacei P8084
EEY63515.1	contig00002430	Long: 206	0.941748	0.784421	0.855915	Phytophthora betacei P8084
EEY67769.1	contig00002950	Long: 284	1	0.748216	0.855977	Phytophthora betacei P8084
EEY66113.1	contig00002832	Long: 266	1	0.748287	0.856023	Phytophthora betacei P8084
EEY61671.1	contig00002483	Long: 194	1	0.748815	0.856369	Phytophthora betacei P8084
EEY60011.1	contig00002595	Long: 276	1	0.748985	0.856479	Phytophthora betacei P8084
EEY60199.1	contig00002709	Long: 310	0.935484	0.790601	0.856962	Phytophthora betacei P8084
EEY58187.1	contig00003158	Long: 177	1	0.750276	0.857323	Phytophthora betacei P8084
EEY69685.1	contig00002728	Long: 125	0.968	0.769395	0.857346	Phytophthora betacei P8084
EEY54603.1	contig00002488	Long: 180	0.966667	0.771017	0.857827	Phytophthora betacei P8084
EEY52924.1	contig00002572	Long: 372	1	0.751742	0.85828	Phytophthora betacei P8084
EEY67780.1	contig00002369	Long: 336	0.943452	0.787237	0.858295	Phytophthora betacei P8084
EEY53285.1	contig00003399	Long: 339	1	0.752037	0.858471	Phytophthora betacei P8084
EEY69713.1	contig00002456	Long: 319	0.789969	0.940155	0.858543	Phytophthora betacei P8084
EEY56487.1	contig00002479	Long: 109	0.93578	0.79365	0.858875	Phytophthora betacei P8084
EEY67079.1	contig00002535	Long: 397	1	0.752681	0.858891	Phytophthora betacei P8084
EEY56002.1	contig00000154	Long: 298	1	0.7535	0.859424	Phytophthora betacei P8084
EEY65790.1	contig00000074	Long: 161	1	0.753626	0.859506	Phytophthora betacei P8084
EEY69071.1	contig00003448	Long: 65	0.753846	1	0.859649	Phytophthora betacei P8084
EEY61870.1	contig00002512	Long: 270	1	0.754261	0.859918	Phytophthora betacei P8084
EEY63788.1	contig00002660	Long: 292	0.952055	0.784203	0.860015	Phytophthora betacei P8084
EEY63563.1	contig00000136	Long: 175	0.834286	0.88774	0.860183	Phytophthora betacei P8084
EEY66192.1	contig00002832	Long: 523	0.992352	0.75939	0.86038	Phytophthora betacei P8084
EEY55514.1	contig00001145	Long: 102	1	0.755345	0.860623	Phytophthora betacei P8084
EEY70150.1	contig00001498	Long: 179	0.960894	0.780436	0.861314	Phytophthora betacei P8084
EEY69663.1	contig00002938	Long: 295	0.908475	0.819485	0.861688	Phytophthora betacei P8084
EEY64010.1	contig00002662	Long: 136	0.757353	1	0.861925	Phytophthora betacei P8084
[truncated: 1,421 more rows]
