# Supplementary material for: A whole genome duplication drives the genome evolution of Phytophthora betacei, a closely related species to Phytophthora infestans
Source: BMC Genomics. 2021 Nov 5;22:795. doi: 10.1186/s12864-021-08079-y (PMC8571832; doi:10.1186/s12864-021-08079-y)
Supplement: Supplementary file 10 — Additional file 10 [file 12864_2021_8079_MOESM10_ESM.xlsx]

## Sheet: Sheet1
# cluster_name	protein_number	swiss_prot_id	go_annotation	protein_list
cluster489	11	N/A	N/A	Phytophthora_betacei|PBET_00006266-RA;Phytophthora_betacei|PBET_00004564-RA;Phytophthora_betacei|PBET_00007386-RA;Phytophthora_betacei|PBET_00008164-RA;Phytophthora_betacei|PBET_00010774-RA;Phytophthora_betacei|PBET_00010778-RA;Phytophthora_betacei|PBET_00014834-RA;Phytophthora_betacei|PBET_00015169-RA;Phytophthora_betacei|PBET_00016402-RA;Phytophthora_betacei|PBET_00019658-RA;Phytophthora_betace…
cluster490	11	N/A	N/A	Phytophthora_betacei|PBET_00002531-RA;Phytophthora_betacei|PBET_00007010-RA;Phytophthora_betacei|PBET_00009360-RA;Phytophthora_betacei|PBET_00011362-RA;Phytophthora_betacei|PBET_00015134-RA;Phytophthora_betacei|PBET_00016359-RA;Phytophthora_betacei|PBET_00018357-RA;Phytophthora_betacei|PBET_00019315-RA;Phytophthora_betacei|PBET_00020050-RA;Phytophthora_betacei|PBET_00022114-RA;Phytophthora_betace…
cluster1655	8	P41753	GO:0005524; F:ATP binding; IEA:UniProtKB-KW	Phytophthora_betacei|PBET_00001075-RA;Phytophthora_betacei|PBET_00000404-RA;Phytophthora_betacei|PBET_00002590-RA;Phytophthora_betacei|PBET_00006288-RA;Phytophthora_betacei|PBET_00011557-RA;Phytophthora_betacei|PBET_00012581-RA;Phytophthora_betacei|PBET_00013333-RA;Phytophthora_betacei|PBET_00013981-RA
cluster4445	7	N/A	N/A	Phytophthora_betacei|PBET_00005288-RA;Phytophthora_betacei|PBET_00009886-RA;Phytophthora_betacei|PBET_00013476-RA;Phytophthora_betacei|PBET_00013483-RA;Phytophthora_betacei|PBET_00016377-RA;Phytophthora_betacei|PBET_00016797-RA;Phytophthora_betacei|PBET_00020948-RA
cluster7821	6	N/A	N/A	Phytophthora_betacei|PBET_00009377-RA;Phytophthora_betacei|PBET_00004347-RA;Phytophthora_betacei|PBET_00005431-RA;Phytophthora_betacei|PBET_00015777-RA;Phytophthora_betacei|PBET_00019519-RA;Phytophthora_betacei|PBET_00022888-RA
cluster9767	5	N/A	N/A	Phytophthora_betacei|PBET_00016714-RA;Phytophthora_betacei|PBET_00006014-RA;Phytophthora_betacei|PBET_00003030-RA;Phytophthora_betacei|PBET_00000706-RA;Phytophthora_betacei|PBET_00017961-RA
cluster9768	5	N/A	N/A	Phytophthora_betacei|PBET_00008042-RA;Phytophthora_betacei|PBET_00001113-RA;Phytophthora_betacei|PBET_00001120-RA;Phytophthora_betacei|PBET_00001097-RA;Phytophthora_betacei|PBET_00001125-RA
cluster9769	5	N/A	N/A	Phytophthora_betacei|PBET_00023414-RA;Phytophthora_betacei|PBET_00006097-RA;Phytophthora_betacei|PBET_00023301-RA;Phytophthora_betacei|PBET_00023438-RA;Phytophthora_betacei|PBET_00023449-RA
cluster9770	5	N/A	N/A	Phytophthora_betacei|PBET_00018591-RA;Phytophthora_betacei|PBET_00008965-RA;Phytophthora_betacei|PBET_00008968-RA;Phytophthora_betacei|PBET_00011582-RA;Phytophthora_betacei|PBET_00016429-RA
cluster9771	5	N/A	N/A	Phytophthora_betacei|PBET_00011133-RA;Phytophthora_betacei|PBET_00010760-RA;Phytophthora_betacei|PBET_00010761-RA;Phytophthora_betacei|PBET_00013948-RA;Phytophthora_betacei|PBET_00013951-RA
cluster9772	5	N/A	N/A	Phytophthora_betacei|PBET_00015989-RA;Phytophthora_betacei|PBET_00000522-RA;Phytophthora_betacei|PBET_00013604-RA;Phytophthora_betacei|PBET_00014273-RA;Phytophthora_betacei|PBET_00019901-RA
cluster9773	5	N/A	N/A	Phytophthora_betacei|PBET_00012287-RA;Phytophthora_betacei|PBET_00012572-RA;Phytophthora_betacei|PBET_00012573-RA;Phytophthora_betacei|PBET_00019124-RA;Phytophthora_betacei|PBET_00023394-RA
cluster12526	4	N/A	N/A	Phytophthora_betacei|PBET_00000105-RA;Phytophthora_betacei|PBET_00009959-RA;Phytophthora_betacei|PBET_00001727-RA;Phytophthora_betacei|PBET_00016945-RA
cluster12527	4	N/A	N/A	Phytophthora_betacei|PBET_00012869-RA;Phytophthora_betacei|PBET_00004768-RA;Phytophthora_betacei|PBET_00014292-RA;Phytophthora_betacei|PBET_00018863-RA
cluster12528	4	N/A	N/A	Phytophthora_betacei|PBET_00018408-RA;Phytophthora_betacei|PBET_00003159-RA;Phytophthora_betacei|PBET_00005799-RA;Phytophthora_betacei|PBET_00010716-RA
cluster12529	4	N/A	N/A	Phytophthora_betacei|PBET_00007250-RA;Phytophthora_betacei|PBET_00000986-RA;Phytophthora_betacei|PBET_00007245-RA;Phytophthora_betacei|PBET_00012649-RA
cluster12530	4	N/A	N/A	Phytophthora_betacei|PBET_00006084-RA;Phytophthora_betacei|PBET_00001353-RA;Phytophthora_betacei|PBET_00002777-RA;Phytophthora_betacei|PBET_00006371-RA
cluster12531	4	N/A	N/A	Phytophthora_betacei|PBET_00020863-RA;Phytophthora_betacei|PBET_00006120-RA;Phytophthora_betacei|PBET_00006201-RA;Phytophthora_betacei|PBET_00019255-RA
cluster12532	4	N/A	N/A	Phytophthora_betacei|PBET_00012567-RA;Phytophthora_betacei|PBET_00004327-RA;Phytophthora_betacei|PBET_00011707-RA;Phytophthora_betacei|PBET_00015709-RA
cluster12533	4	N/A	N/A	Phytophthora_betacei|PBET_00001885-RA;Phytophthora_betacei|PBET_00001892-RA;Phytophthora_betacei|PBET_00007480-RA;Phytophthora_betacei|PBET_00006132-RA
cluster12534	4	N/A	N/A	Phytophthora_betacei|PBET_00003004-RA;Phytophthora_betacei|PBET_00014198-RA;Phytophthora_betacei|PBET_00014201-RA;Phytophthora_betacei|PBET_00020379-RA
cluster15249	3	N/A	N/A	Phytophthora_betacei|PBET_00012129-RA;Phytophthora_betacei|PBET_00003397-RA;Phytophthora_betacei|PBET_00012136-RA
cluster15258	3	N/A	N/A	Phytophthora_betacei|PBET_00011075-RA;Phytophthora_betacei|PBET_00006656-RA;Phytophthora_betacei|PBET_00011071-RA
cluster15493	3	N/A	N/A	Phytophthora_betacei|PBET_00013102-RA;Phytophthora_betacei|PBET_00005779-RA;Phytophthora_betacei|PBET_00019328-RA
cluster15494	3	N/A	N/A	Phytophthora_betacei|PBET_00019130-RA;Phytophthora_betacei|PBET_00022507-RA;Phytophthora_betacei|PBET_00022508-RA
cluster15495	3	N/A	N/A	Phytophthora_betacei|PBET_00000890-RA;Phytophthora_betacei|PBET_00007817-RA;Phytophthora_betacei|PBET_00010806-RA
cluster15496	3	N/A	N/A	Phytophthora_betacei|PBET_00007603-RA;Phytophthora_betacei|PBET_00003106-RA;Phytophthora_betacei|PBET_00018165-RA
cluster15497	3	N/A	N/A	Phytophthora_betacei|PBET_00007685-RA;Phytophthora_betacei|PBET_00004246-RA;Phytophthora_betacei|PBET_00009596-RA
cluster15498	3	N/A	N/A	Phytophthora_betacei|PBET_00005975-RA;Phytophthora_betacei|PBET_00023429-RA;Phytophthora_betacei|PBET_00023436-RA
cluster15499	3	N/A	N/A	Phytophthora_betacei|PBET_00021134-RA;Phytophthora_betacei|PBET_00015099-RA;Phytophthora_betacei|PBET_00023016-RA
cluster15500	3	N/A	N/A	Phytophthora_betacei|PBET_00021941-RA;Phytophthora_betacei|PBET_00005571-RA;Phytophthora_betacei|PBET_00014632-RA
cluster15501	3	N/A	N/A	Phytophthora_betacei|PBET_00001136-RA;Phytophthora_betacei|PBET_00021757-RA;Phytophthora_betacei|PBET_00021759-RA
cluster15502	3	N/A	N/A	Phytophthora_betacei|PBET_00023116-RA;Phytophthora_betacei|PBET_00022205-RA;Phytophthora_betacei|PBET_00010764-RA
cluster15503	3	Q17RP2	GO:0003677; F:DNA binding; IEA:UniProtKB-KW	Phytophthora_betacei|PBET_00022226-RA;Phytophthora_betacei|PBET_00009384-RA;Phytophthora_betacei|PBET_00012570-RA
cluster15504	3	N/A	N/A	Phytophthora_betacei|PBET_00011888-RA;Phytophthora_betacei|PBET_00011889-RA;Phytophthora_betacei|PBET_00011893-RA
cluster15505	3	N/A	N/A	Phytophthora_betacei|PBET_00002845-RA;Phytophthora_betacei|PBET_00001777-RA;Phytophthora_betacei|PBET_00002847-RA
cluster15506	3	N/A	N/A	Phytophthora_betacei|PBET_00022481-RA;Phytophthora_betacei|PBET_00017735-RA;Phytophthora_betacei|PBET_00023375-RA
cluster15507	3	N/A	N/A	Phytophthora_betacei|PBET_00004603-RA;Phytophthora_betacei|PBET_00004601-RA;Phytophthora_betacei|PBET_00013106-RA
cluster15508	3	N/A	N/A	Phytophthora_betacei|PBET_00000778-RA;Phytophthora_betacei|PBET_00000777-RA;Phytophthora_betacei|PBET_00000707-RA
cluster15509	3	N/A	N/A	Phytophthora_betacei|PBET_00007728-RA;Phytophthora_betacei|PBET_00018363-RA;Phytophthora_betacei|PBET_00020144-RA
cluster15510	3	N/A	N/A	Phytophthora_betacei|PBET_00002562-RA;Phytophthora_betacei|PBET_00001987-RA;Phytophthora_betacei|PBET_00002572-RA
cluster15511	3	N/A	N/A	Phytophthora_betacei|PBET_00014858-RA;Phytophthora_betacei|PBET_00021799-RA;Phytophthora_betacei|PBET_00014864-RA
cluster15512	3	N/A	N/A	Phytophthora_betacei|PBET_00018308-RA;Phytophthora_betacei|PBET_00010212-RA;Phytophthora_betacei|PBET_00018306-RA
cluster15513	3	N/A	N/A	Phytophthora_betacei|PBET_00006839-RA;Phytophthora_betacei|PBET_00006850-RA;Phytophthora_betacei|PBET_00006902-RA
cluster15514	3	N/A	N/A	Phytophthora_betacei|PBET_00008951-RA;Phytophthora_betacei|PBET_00012457-RA;Phytophthora_betacei|PBET_00016525-RA
cluster15515	3	P94170	GO:0008270; F:zinc ion binding; IEA:InterPro	Phytophthora_betacei|PBET_00003343-RA;Phytophthora_betacei|PBET_00003342-RA;Phytophthora_betacei|PBET_00003344-RA
cluster15516	3	N/A	N/A	Phytophthora_betacei|PBET_00020884-RA;Phytophthora_betacei|PBET_00007399-RA;Phytophthora_betacei|PBET_00015536-RA
cluster15517	3	N/A	N/A	Phytophthora_betacei|PBET_00012162-RA;Phytophthora_betacei|PBET_00016887-RA;Phytophthora_betacei|PBET_00022288-RA
cluster15518	3	N/A	N/A	Phytophthora_betacei|PBET_00017288-RA;Phytophthora_betacei|PBET_00015215-RA;Phytophthora_betacei|PBET_00016766-RA
cluster15519	3	N/A	N/A	Phytophthora_betacei|PBET_00023330-RA;Phytophthora_betacei|PBET_00021009-RA;Phytophthora_betacei|PBET_00022063-RA
cluster15520	3	P41753	GO:0005524; F:ATP binding; IEA:UniProtKB-KW	Phytophthora_betacei|PBET_00018726-RA;Phytophthora_betacei|PBET_00014194-RA;Phytophthora_betacei|PBET_00022323-RA
cluster15521	3	N/A	N/A	Phytophthora_betacei|PBET_00015148-RA;Phytophthora_betacei|PBET_00002259-RA;Phytophthora_betacei|PBET_00013965-RA
cluster15522	3	N/A	N/A	Phytophthora_betacei|PBET_00016941-RA;Phytophthora_betacei|PBET_00003051-RA;Phytophthora_betacei|PBET_00016466-RA
cluster16198	2	N/A	N/A	Phytophthora_betacei|PBET_00002418-RA;Phytophthora_betacei|PBET_00001286-RA
cluster16330	2	N/A	N/A	Phytophthora_betacei|PBET_00002815-RA;Phytophthora_betacei|PBET_00001211-RA
cluster16505	2	N/A	N/A	Phytophthora_betacei|PBET_00001114-RA;Phytophthora_betacei|PBET_00010420-RA
cluster16936	2	N/A	N/A	Phytophthora_betacei|PBET_00003052-RA;Phytophthora_betacei|PBET_00003050-RA
cluster17025	2	N/A	N/A	Phytophthora_betacei|PBET_00023191-RA;Phytophthora_betacei|PBET_00001086-RA
cluster17653	2	N/A	N/A	Phytophthora_betacei|PBET_00003197-RA;Phytophthora_betacei|PBET_00016871-RA
cluster18358	2	N/A	N/A	Phytophthora_betacei|PBET_00014630-RA;Phytophthora_betacei|PBET_00007032-RA
cluster18435	2	N/A	N/A	Phytophthora_betacei|PBET_00002972-RA;Phytophthora_betacei|PBET_00009241-RA
cluster20410	2	N/A	N/A	Phytophthora_betacei|PBET_00008907-RA;Phytophthora_betacei|PBET_00008906-RA
cluster20411	2	N/A	N/A	Phytophthora_betacei|PBET_00003514-RA;Phytophthora_betacei|PBET_00017532-RA
cluster20412	2	Q5REV9	GO:0006814; P:sodium ion transport; IEA:UniProtKB-KW	Phytophthora_betacei|PBET_00001881-RA;Phytophthora_betacei|PBET_00015971-RA
cluster20413	2	N/A	N/A	Phytophthora_betacei|PBET_00006571-RA;Phytophthora_betacei|PBET_00004900-RA
cluster20414	2	O80800	GO:0055114; P:oxidation-reduction process; IEA:UniProtKB-KW	Phytophthora_betacei|PBET_00004456-RA;Phytophthora_betacei|PBET_00021151-RA
cluster20415	2	N/A	N/A	Phytophthora_betacei|PBET_00006248-RA;Phytophthora_betacei|PBET_00006532-RA
cluster20416	2	N/A	N/A	Phytophthora_betacei|PBET_00007350-RA;Phytophthora_betacei|PBET_00001178-RA
cluster20417	2	N/A	N/A	Phytophthora_betacei|PBET_00013691-RA;Phytophthora_betacei|PBET_00019217-RA
cluster20418	2	N/A	N/A	Phytophthora_betacei|PBET_00017247-RA;Phytophthora_betacei|PBET_00022199-RA
cluster20419	2	N/A	N/A	Phytophthora_betacei|PBET_00012525-RA;Phytophthora_betacei|PBET_00000727-RA
cluster20420	2	N/A	N/A	Phytophthora_betacei|PBET_00003366-RA;Phytophthora_betacei|PBET_00013324-RA
cluster20421	2	N/A	N/A	Phytophthora_betacei|PBET_00018564-RA;Phytophthora_betacei|PBET_00018563-RA
cluster20422	2	N/A	N/A	Phytophthora_betacei|PBET_00001577-RA;Phytophthora_betacei|PBET_00019776-RA
cluster20423	2	N/A	N/A	Phytophthora_betacei|PBET_00016850-RA;Phytophthora_betacei|PBET_00016849-RA
cluster20424	2	N/A	N/A	Phytophthora_betacei|PBET_00011113-RA;Phytophthora_betacei|PBET_00003127-RA
cluster20425	2	N/A	N/A	Phytophthora_betacei|PBET_00006381-RA;Phytophthora_betacei|PBET_00006380-RA
cluster20426	2	N/A	N/A	Phytophthora_betacei|PBET_00012840-RA;Phytophthora_betacei|PBET_00005038-RA
cluster20427	2	N/A	N/A	Phytophthora_betacei|PBET_00014754-RA;Phytophthora_betacei|PBET_00004351-RA
cluster20428	2	N/A	N/A	Phytophthora_betacei|PBET_00020633-RA;Phytophthora_betacei|PBET_00020631-RA
cluster20429	2	N/A	N/A	Phytophthora_betacei|PBET_00009719-RA;Phytophthora_betacei|PBET_00007115-RA
cluster20430	2	N/A	N/A	Phytophthora_betacei|PBET_00009416-RA;Phytophthora_betacei|PBET_00005166-RA
cluster20431	2	N/A	N/A	Phytophthora_betacei|PBET_00001122-RA;Phytophthora_betacei|PBET_00015559-RA
cluster20432	2	N/A	N/A	Phytophthora_betacei|PBET_00005636-RA;Phytophthora_betacei|PBET_00011667-RA
cluster20433	2	Q1PSI9	GO:0046183; P:L-idonate catabolic process; IEA:UniProtKB-UniPathway	Phytophthora_betacei|PBET_00021649-RA;Phytophthora_betacei|PBET_00021648-RA
cluster20434	2	N/A	N/A	Phytophthora_betacei|PBET_00010824-RA;Phytophthora_betacei|PBET_00010853-RA
cluster20435	2	N/A	N/A	Phytophthora_betacei|PBET_00011102-RA;Phytophthora_betacei|PBET_00011103-RA
cluster20436	2	N/A	N/A	Phytophthora_betacei|PBET_00014199-RA;Phytophthora_betacei|PBET_00014200-RA
cluster20437	2	N/A	N/A	Phytophthora_betacei|PBET_00013712-RA;Phytophthora_betacei|PBET_00020190-RA
cluster20438	2	N/A	N/A	Phytophthora_betacei|PBET_00002996-RA;Phytophthora_betacei|PBET_00022878-RA
cluster20439	2	N/A	N/A	Phytophthora_betacei|PBET_00006978-RA;Phytophthora_betacei|PBET_00007570-RA
cluster20440	2	N/A	N/A	Phytophthora_betacei|PBET_00002375-RA;Phytophthora_betacei|PBET_00021753-RA
cluster20441	2	N/A	N/A	Phytophthora_betacei|PBET_00000791-RA;Phytophthora_betacei|PBET_00015175-RA
cluster20442	2	N/A	N/A	Phytophthora_betacei|PBET_00006382-RA;Phytophthora_betacei|PBET_00011404-RA
cluster20443	2	N/A	N/A	Phytophthora_betacei|PBET_00009391-RA;Phytophthora_betacei|PBET_00009394-RA
cluster20444	2	O14158	GO:0016787; F:hydrolase activity; IEA:UniProtKB-KW	Phytophthora_betacei|PBET_00005049-RA;Phytophthora_betacei|PBET_00012829-RA
cluster20445	2	N/A	N/A	Phytophthora_betacei|PBET_00001090-RA;Phytophthora_betacei|PBET_00001091-RA
cluster20446	2	N/A	N/A	Phytophthora_betacei|PBET_00002589-RA;Phytophthora_betacei|PBET_00000673-RA
cluster20447	2	N/A	N/A	Phytophthora_betacei|PBET_00003263-RA;Phytophthora_betacei|PBET_00003262-RA
cluster20448	2	N/A	N/A	Phytophthora_betacei|PBET_00005981-RA;Phytophthora_betacei|PBET_00005982-RA
cluster20449	2	N/A	N/A	Phytophthora_betacei|PBET_00014486-RA;Phytophthora_betacei|PBET_00014485-RA
cluster20450	2	N/A	N/A	Phytophthora_betacei|PBET_00016765-RA;Phytophthora_betacei|PBET_00015461-RA
cluster20451	2	N/A	N/A	Phytophthora_betacei|PBET_00001023-RA;Phytophthora_betacei|PBET_00000985-RA
cluster20452	2	P22131	GO:0005524; F:ATP binding; IEA:UniProtKB-KW	Phytophthora_betacei|PBET_00017298-RA;Phytophthora_betacei|PBET_00006886-RA
cluster20453	2	N/A	N/A	Phytophthora_betacei|PBET_00022455-RA;Phytophthora_betacei|PBET_00011456-RA
cluster20454	2	Q9FMX3	GO:0005351; F:carbohydrate:proton symporter activity; IBA:GO_Central	Phytophthora_betacei|PBET_00007016-RA;Phytophthora_betacei|PBET_00007015-RA
cluster20455	2	Q6NT04	GO:0003677; F:DNA binding; IEA:UniProtKB-KW	Phytophthora_betacei|PBET_00002052-RA;Phytophthora_betacei|PBET_00014328-RA
cluster20456	2	N/A	N/A	Phytophthora_betacei|PBET_00001195-RA;Phytophthora_betacei|PBET_00018186-RA
cluster20457	2	N/A	N/A	Phytophthora_betacei|PBET_00017467-RA;Phytophthora_betacei|PBET_00013923-RA
cluster20458	2	N/A	N/A	Phytophthora_betacei|PBET_00001971-RA;Phytophthora_betacei|PBET_00002530-RA
cluster20459	2	Q8INR6	GO:2000677; P:regulation of transcription regulatory region DNA binding; IBA:GO_Central	Phytophthora_betacei|PBET_00003234-RA;Phytophthora_betacei|PBET_00000862-RA
cluster20460	2	N/A	N/A	Phytophthora_betacei|PBET_00000926-RA;Phytophthora_betacei|PBET_00020866-RA
cluster20461	2	N/A	N/A	Phytophthora_betacei|PBET_00001368-RA;Phytophthora_betacei|PBET_00001369-RA
cluster20462	2	N/A	N/A	Phytophthora_betacei|PBET_00011641-RA;Phytophthora_betacei|PBET_00015386-RA
cluster20463	2	N/A	N/A	Phytophthora_betacei|PBET_00007279-RA;Phytophthora_betacei|PBET_00017779-RA
cluster20464	2	N/A	N/A	Phytophthora_betacei|PBET_00002963-RA;Phytophthora_betacei|PBET_00016136-RA
cluster20465	2	N/A	N/A	Phytophthora_betacei|PBET_00016782-RA;Phytophthora_betacei|PBET_00022574-RA
cluster20466	2	N/A	N/A	Phytophthora_betacei|PBET_00011378-RA;Phytophthora_betacei|PBET_00011852-RA
cluster20467	2	N/A	N/A	Phytophthora_betacei|PBET_00021789-RA;Phytophthora_betacei|PBET_00022995-RA
cluster20468	2	N/A	N/A	Phytophthora_betacei|PBET_00003006-RA;Phytophthora_betacei|PBET_00004576-RA
cluster20469	2	N/A	N/A	Phytophthora_betacei|PBET_00012503-RA;Phytophthora_betacei|PBET_00009730-RA
cluster20470	2	N/A	N/A	Phytophthora_betacei|PBET_00023350-RA;Phytophthora_betacei|PBET_00019926-RA
cluster20471	2	N/A	N/A	Phytophthora_betacei|PBET_00013024-RA;Phytophthora_betacei|PBET_00002624-RA
cluster20472	2	Q5B024	GO:0000272; P:polysaccharide catabolic process; IEA:UniProtKB-KW	Phytophthora_betacei|PBET_00002797-RA;Phytophthora_betacei|PBET_00001335-RA
cluster20473	2	N/A	N/A	Phytophthora_betacei|PBET_00019360-RA;Phytophthora_betacei|PBET_00007389-RA
cluster20474	2	Q8NKC1	GO:0006584; P:catecholamine metabolic process; IEA:UniProtKB-KW	Phytophthora_betacei|PBET_00019132-RA;Phytophthora_betacei|PBET_00022895-RA
cluster20475	2	N/A	N/A	Phytophthora_betacei|PBET_00000793-RA;Phytophthora_betacei|PBET_00003675-RA
cluster20476	2	N/A	N/A	Phytophthora_betacei|PBET_00002602-RA;Phytophthora_betacei|PBET_00007283-RA
cluster20477	2	N/A	N/A	Phytophthora_betacei|PBET_00007199-RA;Phytophthora_betacei|PBET_00006099-RA
cluster20478	2	N/A	N/A	Phytophthora_betacei|PBET_00002580-RA;Phytophthora_betacei|PBET_00002576-RA
cluster20479	2	N/A	N/A	Phytophthora_betacei|PBET_00019064-RA;Phytophthora_betacei|PBET_00013840-RA
cluster20480	2	N/A	N/A	Phytophthora_betacei|PBET_00015336-RA;Phytophthora_betacei|PBET_00015337-RA
cluster20481	2	N/A	N/A	Phytophthora_betacei|PBET_00005998-RA;Phytophthora_betacei|PBET_00014421-RA
cluster20482	2	Q76P07	GO:0030587; P:sorocarp development; HMP:dictyBase	Phytophthora_betacei|PBET_00018278-RA;Phytophthora_betacei|PBET_00012484-RA
cluster20483	2	N/A	N/A	Phytophthora_betacei|PBET_00006966-RA;Phytophthora_betacei|PBET_00004227-RA
cluster20484	2	N/A	N/A	Phytophthora_betacei|PBET_00018820-RA;Phytophthora_betacei|PBET_00020883-RA
cluster20485	2	N/A	N/A	Phytophthora_betacei|PBET_00020921-RA;Phytophthora_betacei|PBET_00007265-RA
cluster20486	2	N/A	N/A	Phytophthora_betacei|PBET_00021782-RA;Phytophthora_betacei|PBET_00021783-RA
cluster20487	2	N/A	N/A	Phytophthora_betacei|PBET_00008423-RA;Phytophthora_betacei|PBET_00000238-RA
cluster20488	2	N/A	N/A	Phytophthora_betacei|PBET_00020192-RA;Phytophthora_betacei|PBET_00013711-RA
cluster20489	2	Q96PS8	GO:0006833; P:water transport; TAS:Reactome	Phytophthora_betacei|PBET_00017958-RA;Phytophthora_betacei|PBET_00017959-RA
cluster20490	2	N/A	N/A	Phytophthora_betacei|PBET_00000697-RA;Phytophthora_betacei|PBET_00003783-RA
cluster20491	2	N/A	N/A	Phytophthora_betacei|PBET_00004344-RA;Phytophthora_betacei|PBET_00009148-RA
cluster20492	2	N/A	N/A	Phytophthora_betacei|PBET_00002793-RA;Phytophthora_betacei|PBET_00023040-RA
cluster20493	2	N/A	N/A	Phytophthora_betacei|PBET_00012063-RA;Phytophthora_betacei|PBET_00011898-RA
cluster20494	2	N/A	N/A	Phytophthora_betacei|PBET_00006468-RA;Phytophthora_betacei|PBET_00002286-RA
cluster20495	2	N/A	N/A	Phytophthora_betacei|PBET_00016869-RA;Phytophthora_betacei|PBET_00007622-RA
cluster20496	2	N/A	N/A	Phytophthora_betacei|PBET_00016487-RA;Phytophthora_betacei|PBET_00009066-RA
cluster20497	2	Q17RP2	GO:0003677; F:DNA binding; IEA:UniProtKB-KW	Phytophthora_betacei|PBET_00014707-RA;Phytophthora_betacei|PBET_00004460-RA
cluster20498	2	N/A	N/A	Phytophthora_betacei|PBET_00003563-RA;Phytophthora_betacei|PBET_00003129-RA
cluster20499	2	N/A	N/A	Phytophthora_betacei|PBET_00007310-RA;Phytophthora_betacei|PBET_00007312-RA
cluster20500	2	N/A	N/A	Phytophthora_betacei|PBET_00003252-RA;Phytophthora_betacei|PBET_00016202-RA
cluster20501	2	N/A	N/A	Phytophthora_betacei|PBET_00007186-RA;Phytophthora_betacei|PBET_00009887-RA
cluster20502	2	N/A	N/A	Phytophthora_betacei|PBET_00009600-RA;Phytophthora_betacei|PBET_00012651-RA
cluster20503	2	N/A	N/A	Phytophthora_betacei|PBET_00002907-RA;Phytophthora_betacei|PBET_00000703-RA
cluster20504	2	N/A	N/A	Phytophthora_betacei|PBET_00021795-RA;Phytophthora_betacei|PBET_00021448-RA
cluster20505	2	N/A	N/A	Phytophthora_betacei|PBET_00012308-RA;Phytophthora_betacei|PBET_00022487-RA
cluster20506	2	N/A	N/A	Phytophthora_betacei|PBET_00011544-RA;Phytophthora_betacei|PBET_00011540-RA
cluster20507	2	N/A	N/A	Phytophthora_betacei|PBET_00013928-RA;Phytophthora_betacei|PBET_00013927-RA
cluster20508	2	P9WLH5	GO:0006401; P:RNA catabolic process; IDA:MTBBASE	Phytophthora_betacei|PBET_00001158-RA;Phytophthora_betacei|PBET_00016266-RA
cluster20509	2	N/A	N/A	Phytophthora_betacei|PBET_00015049-RA;Phytophthora_betacei|PBET_00015052-RA
cluster20510	2	N/A	N/A	Phytophthora_betacei|PBET_00021754-RA;Phytophthora_betacei|PBET_00023444-RA
cluster20511	2	N/A	N/A	Phytophthora_betacei|PBET_00000728-RA;Phytophthora_betacei|PBET_00005778-RA
cluster20512	2	N/A	N/A	Phytophthora_betacei|PBET_00022379-RA;Phytophthora_betacei|PBET_00016575-RA
cluster20513	2	N/A	N/A	Phytophthora_betacei|PBET_00012531-RA;Phytophthora_betacei|PBET_00022378-RA
cluster20514	2	N/A	N/A	Phytophthora_betacei|PBET_00019311-RA;Phytophthora_betacei|PBET_00023137-RA
cluster20515	2	N/A	N/A	Phytophthora_betacei|PBET_00012555-RA;Phytophthora_betacei|PBET_00007403-RA
cluster20516	2	N/A	N/A	Phytophthora_betacei|PBET_00012526-RA;Phytophthora_betacei|PBET_00000790-RA
cluster20517	2	N/A	N/A	Phytophthora_betacei|PBET_00002515-RA;Phytophthora_betacei|PBET_00006340-RA
cluster20518	2	N/A	N/A	Phytophthora_betacei|PBET_00002277-RA;Phytophthora_betacei|PBET_00019873-RA
cluster20519	2	N/A	N/A	Phytophthora_betacei|PBET_00000649-RA;Phytophthora_betacei|PBET_00000648-RA
cluster20520	2	N/A	N/A	Phytophthora_betacei|PBET_00005800-RA;Phytophthora_betacei|PBET_00003158-RA
cluster20521	2	N/A	N/A	Phytophthora_betacei|PBET_00022065-RA;Phytophthora_betacei|PBET_00021012-RA
cluster20522	2	N/A	N/A	Phytophthora_betacei|PBET_00006470-RA;Phytophthora_betacei|PBET_00012546-RA
cluster20523	2	N/A	N/A	Phytophthora_betacei|PBET_00001867-RA;Phytophthora_betacei|PBET_00005775-RA
cluster20524	2	N/A	N/A	Phytophthora_betacei|PBET_00006611-RA;Phytophthora_betacei|PBET_00023110-RA
cluster20525	2	N/A	N/A	Phytophthora_betacei|PBET_00020130-RA;Phytophthora_betacei|PBET_00016726-RA
cluster20526	2	N/A	N/A	Phytophthora_betacei|PBET_00014358-RA;Phytophthora_betacei|PBET_00006890-RA
cluster20527	2	N/A	N/A	Phytophthora_betacei|PBET_00000698-RA;Phytophthora_betacei|PBET_00001188-RA
cluster20528	2	N/A	N/A	Phytophthora_betacei|PBET_00020888-RA;Phytophthora_betacei|PBET_00008918-RA
cluster20529	2	N/A	N/A	Phytophthora_betacei|PBET_00012634-RA;Phytophthora_betacei|PBET_00004740-RA
cluster20530	2	N/A	N/A	Phytophthora_betacei|PBET_00022321-RA;Phytophthora_betacei|PBET_00023214-RA
cluster20531	2	N/A	N/A	Phytophthora_betacei|PBET_00018645-RA;Phytophthora_betacei|PBET_00018646-RA
cluster20532	2	N/A	N/A	Phytophthora_betacei|PBET_00021462-RA;Phytophthora_betacei|PBET_00021453-RA
cluster20533	2	N/A	N/A	Phytophthora_betacei|PBET_00006234-RA;Phytophthora_betacei|PBET_00006235-RA
cluster20534	2	N/A	N/A	Phytophthora_betacei|PBET_00009386-RA;Phytophthora_betacei|PBET_00016844-RA
cluster20535	2	N/A	N/A	Phytophthora_betacei|PBET_00022309-RA;Phytophthora_betacei|PBET_00019314-RA
cluster20536	2	A8IUG5	GO:0031514; C:motile cilium; IEA:UniProtKB-SubCell	Phytophthora_betacei|PBET_00002648-RA;Phytophthora_betacei|PBET_00002645-RA
cluster20537	2	N/A	N/A	Phytophthora_betacei|PBET_00001192-RA;Phytophthora_betacei|PBET_00001197-RA
cluster20538	2	N/A	N/A	Phytophthora_betacei|PBET_00009743-RA;Phytophthora_betacei|PBET_00004139-RA
cluster20539	2	N/A	N/A	Phytophthora_betacei|PBET_00001891-RA;Phytophthora_betacei|PBET_00001886-RA
cluster20540	2	N/A	N/A	Phytophthora_betacei|PBET_00001194-RA;Phytophthora_betacei|PBET_00018185-RA
cluster20541	2	N/A	N/A	Phytophthora_betacei|PBET_00015198-RA;Phytophthora_betacei|PBET_00008475-RA
cluster20542	2	N/A	N/A	Phytophthora_betacei|PBET_00022795-RA;Phytophthora_betacei|PBET_00022794-RA
cluster20543	2	N/A	N/A	Phytophthora_betacei|PBET_00012182-RA;Phytophthora_betacei|PBET_00009499-RA
cluster20544	2	N/A	N/A	Phytophthora_betacei|PBET_00014716-RA;Phytophthora_betacei|PBET_00004119-RA
cluster20545	2	N/A	N/A	Phytophthora_betacei|PBET_00016097-RA;Phytophthora_betacei|PBET_00016095-RA
cluster20546	2	N/A	N/A	Phytophthora_betacei|PBET_00018561-RA;Phytophthora_betacei|PBET_00018562-RA
cluster20547	2	N/A	N/A	Phytophthora_betacei|PBET_00004503-RA;Phytophthora_betacei|PBET_00012794-RA
cluster20548	2	N/A	N/A	Phytophthora_betacei|PBET_00023053-RA;Phytophthora_betacei|PBET_00020748-RA
cluster20549	2	N/A	N/A	Phytophthora_betacei|PBET_00013556-RA;Phytophthora_betacei|PBET_00013557-RA
cluster20550	2	N/A	N/A	Phytophthora_betacei|PBET_00023445-RA;Phytophthora_betacei|PBET_00014697-RA
cluster20551	2	N/A	N/A	Phytophthora_betacei|PBET_00016358-RA;Phytophthora_betacei|PBET_00012151-RA
cluster20552	2	N/A	N/A	Phytophthora_betacei|PBET_00023431-RA;Phytophthora_betacei|PBET_00023434-RA
cluster20553	2	N/A	N/A	Phytophthora_betacei|PBET_00003627-RA;Phytophthora_betacei|PBET_00008154-RA
cluster20554	2	N/A	N/A	Phytophthora_betacei|PBET_00007309-RA;Phytophthora_betacei|PBET_00007311-RA
cluster20555	2	N/A	N/A	Phytophthora_betacei|PBET_00018364-RA;Phytophthora_betacei|PBET_00018365-RA
cluster20556	2	N/A	N/A	Phytophthora_betacei|PBET_00015728-RA;Phytophthora_betacei|PBET_00012700-RA
cluster20557	2	Q9UET6	GO:0002128; P:tRNA nucleoside ribose methylation; IEA:UniProtKB-UniRule	Phytophthora_betacei|PBET_00018280-RA;Phytophthora_betacei|PBET_00012486-RA
cluster20558	2	Q0CJ20	GO:0000272; P:polysaccharide catabolic process; IEA:UniProtKB-KW	Phytophthora_betacei|PBET_00002795-RA;Phytophthora_betacei|PBET_00001337-RA
cluster20559	2	N/A	N/A	Phytophthora_betacei|PBET_00008943-RA;Phytophthora_betacei|PBET_00012443-RA
cluster20560	2	N/A	N/A	Phytophthora_betacei|PBET_00008881-RA;Phytophthora_betacei|PBET_00008882-RA
cluster20561	2	N/A	N/A	Phytophthora_betacei|PBET_00002967-RA;Phytophthora_betacei|PBET_00003196-RA
cluster20562	2	N/A	N/A	Phytophthora_betacei|PBET_00004873-RA;Phytophthora_betacei|PBET_00023117-RA
cluster20563	2	N/A	N/A	Phytophthora_betacei|PBET_00001949-RA;Phytophthora_betacei|PBET_00002597-RA
cluster20564	2	N/A	N/A	Phytophthora_betacei|PBET_00000944-RA;Phytophthora_betacei|PBET_00017462-RA
cluster20565	2	N/A	N/A	Phytophthora_betacei|PBET_00023446-RA;Phytophthora_betacei|PBET_00019251-RA
cluster20566	2	N/A	N/A	Phytophthora_betacei|PBET_00000644-RA;Phytophthora_betacei|PBET_00000642-RA
cluster20567	2	N/A	N/A	Phytophthora_betacei|PBET_00001787-RA;Phytophthora_betacei|PBET_00017928-RA
cluster20568	2	N/A	N/A	Phytophthora_betacei|PBET_00010661-RA;Phytophthora_betacei|PBET_00003102-RA
cluster20569	2	N/A	N/A	Phytophthora_betacei|PBET_00019553-RA;Phytophthora_betacei|PBET_00019551-RA
cluster20570	2	N/A	N/A	Phytophthora_betacei|PBET_00013863-RA;Phytophthora_betacei|PBET_00017934-RA
cluster20571	2	N/A	N/A	Phytophthora_betacei|PBET_00000710-RA;Phytophthora_betacei|PBET_00003715-RA
cluster20572	2	N/A	N/A	Phytophthora_betacei|PBET_00006510-RA;Phytophthora_betacei|PBET_00001748-RA
cluster20573	2	N/A	N/A	Phytophthora_betacei|PBET_00002579-RA;Phytophthora_betacei|PBET_00002574-RA
cluster20574	2	N/A	N/A	Phytophthora_betacei|PBET_00013811-RA;Phytophthora_betacei|PBET_00008981-RA
cluster20575	2	N/A	N/A	Phytophthora_betacei|PBET_00021308-RA;Phytophthora_betacei|PBET_00001803-RA
cluster20576	2	N/A	N/A	Phytophthora_betacei|PBET_00023120-RA;Phytophthora_betacei|PBET_00001214-RA
cluster20577	2	N/A	N/A	Phytophthora_betacei|PBET_00020953-RA;Phytophthora_betacei|PBET_00008991-RA
cluster20578	2	N/A	N/A	Phytophthora_betacei|PBET_00012615-RA;Phytophthora_betacei|PBET_00011117-RA
cluster20579	2	N/A	N/A	Phytophthora_betacei|PBET_00015526-RA;Phytophthora_betacei|PBET_00015527-RA
cluster20580	2	N/A	N/A	Phytophthora_betacei|PBET_00019229-RA;Phytophthora_betacei|PBET_00017013-RA
cluster20581	2	N/A	N/A	Phytophthora_betacei|PBET_00014069-RA;Phytophthora_betacei|PBET_00006017-RA
cluster20582	2	Q38961	GO:0031848; P:protection from non-homologous end joining at telomere; IBA:GO_Central	Phytophthora_betacei|PBET_00022613-RA;Phytophthora_betacei|PBET_00022844-RA
cluster20583	2	N/A	N/A	Phytophthora_betacei|PBET_00017764-RA;Phytophthora_betacei|PBET_00015105-RA
cluster20584	2	N/A	N/A	Phytophthora_betacei|PBET_00019265-RA;Phytophthora_betacei|PBET_00020903-RA
cluster20585	2	N/A	N/A	Phytophthora_betacei|PBET_00002237-RA;Phytophthora_betacei|PBET_00002235-RA
cluster20586	2	Q5HIW9	GO:0008152; P:metabolic process; IEA:UniProtKB-KW	Phytophthora_betacei|PBET_00003024-RA;Phytophthora_betacei|PBET_00003019-RA
cluster20587	2	N/A	N/A	Phytophthora_betacei|PBET_00016452-RA;Phytophthora_betacei|PBET_00002266-RA
cluster20588	2	N/A	N/A	Phytophthora_betacei|PBET_00013551-RA;Phytophthora_betacei|PBET_00006388-RA
cluster20589	2	N/A	N/A	Phytophthora_betacei|PBET_00023448-RA;Phytophthora_betacei|PBET_00016876-RA
cluster20590	2	O80433	GO:0006099; P:tricarboxylic acid cycle; IEA:UniProtKB-UniPathway	Phytophthora_betacei|PBET_00022975-RA;Phytophthora_betacei|PBET_00001587-RA
cluster20591	2	Q55AX2	GO:0031156; P:regulation of sorocarp development; IMP:dictyBase	Phytophthora_betacei|PBET_00009637-RA;Phytophthora_betacei|PBET_00006946-RA
cluster20592	2	N/A	N/A	Phytophthora_betacei|PBET_00002451-RA;Phytophthora_betacei|PBET_00004655-RA
cluster20593	2	N/A	N/A	Phytophthora_betacei|PBET_00007710-RA;Phytophthora_betacei|PBET_00007709-RA
cluster20594	2	N/A	N/A	Phytophthora_betacei|PBET_00006174-RA;Phytophthora_betacei|PBET_00009311-RA
cluster20595	2	N/A	N/A	Phytophthora_betacei|PBET_00011398-RA;Phytophthora_betacei|PBET_00006386-RA
cluster20596	2	N/A	N/A	Phytophthora_betacei|PBET_00004884-RA;Phytophthora_betacei|PBET_00016678-RA
cluster20597	2	N/A	N/A	Phytophthora_betacei|PBET_00016712-RA;Phytophthora_betacei|PBET_00019715-RA
cluster20598	2	N/A	N/A	Phytophthora_betacei|PBET_00013964-RA;Phytophthora_betacei|PBET_00020109-RA
cluster20599	2	N/A	N/A	Phytophthora_betacei|PBET_00015551-RA;Phytophthora_betacei|PBET_00015552-RA
cluster20600	2	N/A	N/A	Phytophthora_betacei|PBET_00004293-RA;Phytophthora_betacei|PBET_00004247-RA
cluster20601	2	N/A	N/A	Phytophthora_betacei|PBET_00002636-RA;Phytophthora_betacei|PBET_00002647-RA
cluster20602	2	N/A	N/A	Phytophthora_betacei|PBET_00000627-RA;Phytophthora_betacei|PBET_00000626-RA
cluster20603	2	N/A	N/A	Phytophthora_betacei|PBET_00004608-RA;Phytophthora_betacei|PBET_00004609-RA
cluster20604	2	N/A	N/A	Phytophthora_betacei|PBET_00001866-RA;Phytophthora_betacei|PBET_00016653-RA
cluster20605	2	N/A	N/A	Phytophthora_betacei|PBET_00021984-RA;Phytophthora_betacei|PBET_00022427-RA
cluster20606	2	N/A	N/A	Phytophthora_betacei|PBET_00006663-RA;Phytophthora_betacei|PBET_00011062-RA
cluster20607	2	N/A	N/A	Phytophthora_betacei|PBET_00000933-RA;Phytophthora_betacei|PBET_00011619-RA
cluster20608	2	N/A	N/A	Phytophthora_betacei|PBET_00015427-RA;Phytophthora_betacei|PBET_00008888-RA
cluster20609	2	N/A	N/A	Phytophthora_betacei|PBET_00022245-RA;Phytophthora_betacei|PBET_00021362-RA
cluster20610	2	N/A	N/A	Phytophthora_betacei|PBET_00012599-RA;Phytophthora_betacei|PBET_00012597-RA
cluster20611	2	N/A	N/A	Phytophthora_betacei|PBET_00016953-RA;Phytophthora_betacei|PBET_00007853-RA
cluster20612	2	Q8VY97	GO:0030246; F:carbohydrate binding; IEA:InterPro	Phytophthora_betacei|PBET_00020496-RA;Phytophthora_betacei|PBET_00021143-RA
cluster20613	2	Q9HSF6	GO:0004523; F:RNA-DNA hybrid ribonuclease activity; IEA:UniProtKB-EC	Phytophthora_betacei|PBET_00005801-RA;Phytophthora_betacei|PBET_00003157-RA
cluster20614	2	N/A	N/A	Phytophthora_betacei|PBET_00017074-RA;Phytophthora_betacei|PBET_00011575-RA
cluster20615	2	N/A	N/A	Phytophthora_betacei|PBET_00002278-RA;Phytophthora_betacei|PBET_00021512-RA
cluster20616	2	N/A	N/A	Phytophthora_betacei|PBET_00000709-RA;Phytophthora_betacei|PBET_00003714-RA
cluster20617	2	N/A	N/A	Phytophthora_betacei|PBET_00002364-RA;Phytophthora_betacei|PBET_00002363-RA
cluster20618	2	N/A	N/A	Phytophthora_betacei|PBET_00001367-RA;Phytophthora_betacei|PBET_00001366-RA
cluster20619	2	N/A	N/A	Phytophthora_betacei|PBET_00016529-RA;Phytophthora_betacei|PBET_00003240-RA
cluster20620	2	N/A	N/A	Phytophthora_betacei|PBET_00023450-RA;Phytophthora_betacei|PBET_00023430-RA
cluster20621	2	N/A	N/A	Phytophthora_betacei|PBET_00020577-RA;Phytophthora_betacei|PBET_00022382-RA
cluster20622	2	N/A	N/A	Phytophthora_betacei|PBET_00023455-RA;Phytophthora_betacei|PBET_00004316-RA
cluster20623	2	N/A	N/A	Phytophthora_betacei|PBET_00000610-RA;Phytophthora_betacei|PBET_00016477-RA
cluster20624	2	N/A	N/A	Phytophthora_betacei|PBET_00003023-RA;Phytophthora_betacei|PBET_00003020-RA
cluster20625	2	N/A	N/A	Phytophthora_betacei|PBET_00005971-RA;Phytophthora_betacei|PBET_00016122-RA
cluster20626	2	N/A	N/A	Phytophthora_betacei|PBET_00015819-RA;Phytophthora_betacei|PBET_00015771-RA
cluster20627	2	N/A	N/A	Phytophthora_betacei|PBET_00003722-RA;Phytophthora_betacei|PBET_00004358-RA
cluster20628	2	N/A	N/A	Phytophthora_betacei|PBET_00014034-RA;Phytophthora_betacei|PBET_00014033-RA
cluster20629	2	N/A	N/A	Phytophthora_betacei|PBET_00003021-RA;Phytophthora_betacei|PBET_00003022-RA
cluster20630	2	N/A	N/A	Phytophthora_betacei|PBET_00014514-RA;Phytophthora_betacei|PBET_00014515-RA
cluster20631	2	N/A	N/A	Phytophthora_betacei|PBET_00011199-RA;Phytophthora_betacei|PBET_00022849-RA
cluster20632	2	N/A	N/A	Phytophthora_betacei|PBET_00002283-RA;Phytophthora_betacei|PBET_00002280-RA
cluster20633	2	N/A	N/A	Phytophthora_betacei|PBET_00004559-RA;Phytophthora_betacei|PBET_00004561-RA
cluster20634	2	N/A	N/A	Phytophthora_betacei|PBET_00021942-RA;Phytophthora_betacei|PBET_00022669-RA
cluster20635	2	N/A	N/A	Phytophthora_betacei|PBET_00021854-RA;Phytophthora_betacei|PBET_00023254-RA
cluster20636	2	N/A	N/A	Phytophthora_betacei|PBET_00022845-RA;Phytophthora_betacei|PBET_00022614-RA
cluster20637	2	N/A	N/A	Phytophthora_betacei|PBET_00000742-RA;Phytophthora_betacei|PBET_00003744-RA
cluster20638	2	N/A	N/A	Phytophthora_betacei|PBET_00018705-RA;Phytophthora_betacei|PBET_00018707-RA
cluster20639	2	N/A	N/A	Phytophthora_betacei|PBET_00008971-RA;Phytophthora_betacei|PBET_00017267-RA
cluster20640	2	N/A	N/A	Phytophthora_betacei|PBET_00011653-RA;Phytophthora_betacei|PBET_00011686-RA
