# Supplementary material for: A whole genome duplication drives the genome evolution of Phytophthora betacei, a closely related species to Phytophthora infestans
Source: BMC Genomics. 2021 Nov 5;22:795. doi: 10.1186/s12864-021-08079-y (PMC8571832; doi:10.1186/s12864-021-08079-y)
Supplement: Supplementary file 11 — Additional file 11 [file 12864_2021_8079_MOESM11_ESM.xlsx]

## Sheet: Sheet1
# cluster_name	protein_number	swiss_prot_id	go_annotation	protein_list
cluster7815	6	N/A	N/A	Phytophthora_infestans_RC1|PINF_RC1-10_00013725-RA;Phytophthora_infestans_RC1|PINF_RC1-10_00013267-RA;Phytophthora_infestans_RC1|PINF_RC1-10_00013723-RA;Phytophthora_infestans_RC1|PINF_RC1-10_00013724-RA;Phytophthora_infestans_RC1|PINF_RC1-10_00015417-RA;Phytophthora_infestans_RC1|PINF_RC1-10_00015418-RA
cluster12476	4	N/A	N/A	Phytophthora_infestans_RC1|PINF_RC1-10_00002349-RA;Phytophthora_infestans_RC1|PINF_RC1-10_00009182-RA;Phytophthora_infestans_RC1|PINF_RC1-10_00014456-RA;Phytophthora_infestans_RC1|PINF_RC1-10_00015640-RA
cluster12478	4	N/A	N/A	Phytophthora_infestans_RC1|PINF_RC1-10_00012300-RA;Phytophthora_infestans_RC1|PINF_RC1-10_00007260-RA;Phytophthora_infestans_RC1|PINF_RC1-10_00007267-RA;Phytophthora_infestans_RC1|PINF_RC1-10_00011412-RA
cluster12480	4	N/A	N/A	Phytophthora_infestans_RC1|PINF_RC1-10_00014540-RA;Phytophthora_infestans_RC1|PINF_RC1-10_00011851-RA;Phytophthora_infestans_RC1|PINF_RC1-10_00014354-RA;Phytophthora_infestans_RC1|PINF_RC1-10_00015091-RA
cluster12486	4	Q945S8	GO:0016279; F:protein-lysine N-methyltransferase activity; IDA:TAIR	Phytophthora_infestans_RC1|PINF_RC1-10_00008198-RA;Phytophthora_infestans_RC1|PINF_RC1-10_00013084-RA;Phytophthora_infestans_RC1|PINF_RC1-10_00014290-RA;Phytophthora_infestans_RC1|PINF_RC1-10_00014921-RA
cluster12501	4	N/A	N/A	Phytophthora_infestans_RC1|PINF_RC1-10_00013663-RA;Phytophthora_infestans_RC1|PINF_RC1-10_00003156-RA;Phytophthora_infestans_RC1|PINF_RC1-10_00005299-RA;Phytophthora_infestans_RC1|PINF_RC1-10_00012950-RA
cluster12506	4	N/A	N/A	Phytophthora_infestans_RC1|PINF_RC1-10_00006210-RA;Phytophthora_infestans_RC1|PINF_RC1-10_00009647-RA;Phytophthora_infestans_RC1|PINF_RC1-10_00011278-RA;Phytophthora_infestans_RC1|PINF_RC1-10_00014078-RA
cluster15308	3	N/A	N/A	Phytophthora_infestans_RC1|PINF_RC1-10_00014938-RA;Phytophthora_infestans_RC1|PINF_RC1-10_00012804-RA;Phytophthora_infestans_RC1|PINF_RC1-10_00014937-RA
cluster15310	3	N/A	N/A	Phytophthora_infestans_RC1|PINF_RC1-10_00013017-RA;Phytophthora_infestans_RC1|PINF_RC1-10_00015839-RA;Phytophthora_infestans_RC1|PINF_RC1-10_00007123-RA
cluster15314	3	N/A	N/A	Phytophthora_infestans_RC1|PINF_RC1-10_00015578-RA;Phytophthora_infestans_RC1|PINF_RC1-10_00004091-RA;Phytophthora_infestans_RC1|PINF_RC1-10_00008256-RA
cluster15316	3	N/A	N/A	Phytophthora_infestans_RC1|PINF_RC1-10_00008173-RA;Phytophthora_infestans_RC1|PINF_RC1-10_00001789-RA;Phytophthora_infestans_RC1|PINF_RC1-10_00015406-RA
cluster15318	3	N/A	N/A	Phytophthora_infestans_RC1|PINF_RC1-10_00012572-RA;Phytophthora_infestans_RC1|PINF_RC1-10_00008412-RA;Phytophthora_infestans_RC1|PINF_RC1-10_00009691-RA
cluster15322	3	N/A	N/A	Phytophthora_infestans_RC1|PINF_RC1-10_00015283-RA;Phytophthora_infestans_RC1|PINF_RC1-10_00008183-RA;Phytophthora_infestans_RC1|PINF_RC1-10_00015344-RA
cluster15329	3	N/A	N/A	Phytophthora_infestans_RC1|PINF_RC1-10_00015162-RA;Phytophthora_infestans_RC1|PINF_RC1-10_00006626-RA;Phytophthora_infestans_RC1|PINF_RC1-10_00012929-RA
cluster15332	3	N/A	N/A	Phytophthora_infestans_RC1|PINF_RC1-10_00011480-RA;Phytophthora_infestans_RC1|PINF_RC1-10_00005938-RA;Phytophthora_infestans_RC1|PINF_RC1-10_00012104-RA
cluster15354	3	N/A	N/A	Phytophthora_infestans_RC1|PINF_RC1-10_00015720-RA;Phytophthora_infestans_RC1|PINF_RC1-10_00011073-RA;Phytophthora_infestans_RC1|PINF_RC1-10_00012328-RA
cluster15370	3	N/A	N/A	Phytophthora_infestans_RC1|PINF_RC1-10_00013310-RA;Phytophthora_infestans_RC1|PINF_RC1-10_00015006-RA;Phytophthora_infestans_RC1|PINF_RC1-10_00015353-RA
cluster15372	3	N/A	N/A	Phytophthora_infestans_RC1|PINF_RC1-10_00013920-RA;Phytophthora_infestans_RC1|PINF_RC1-10_00006929-RA;Phytophthora_infestans_RC1|PINF_RC1-10_00011409-RA
cluster15376	3	N/A	N/A	Phytophthora_infestans_RC1|PINF_RC1-10_00014194-RA;Phytophthora_infestans_RC1|PINF_RC1-10_00015103-RA;Phytophthora_infestans_RC1|PINF_RC1-10_00015687-RA
cluster15377	3	N/A	N/A	Phytophthora_infestans_RC1|PINF_RC1-10_00013922-RA;Phytophthora_infestans_RC1|PINF_RC1-10_00011411-RA;Phytophthora_infestans_RC1|PINF_RC1-10_00012299-RA
cluster15390	3	N/A	N/A	Phytophthora_infestans_RC1|PINF_RC1-10_00013085-RA;Phytophthora_infestans_RC1|PINF_RC1-10_00014291-RA;Phytophthora_infestans_RC1|PINF_RC1-10_00014922-RA
cluster15403	3	N/A	N/A	Phytophthora_infestans_RC1|PINF_RC1-10_00009748-RA;Phytophthora_infestans_RC1|PINF_RC1-10_00001810-RA;Phytophthora_infestans_RC1|PINF_RC1-10_00008234-RA
cluster15416	3	N/A	N/A	Phytophthora_infestans_RC1|PINF_RC1-10_00013467-RA;Phytophthora_infestans_RC1|PINF_RC1-10_00009565-RA;Phytophthora_infestans_RC1|PINF_RC1-10_00013774-RA
cluster15417	3	N/A	N/A	Phytophthora_infestans_RC1|PINF_RC1-10_00015247-RA;Phytophthora_infestans_RC1|PINF_RC1-10_00014071-RA;Phytophthora_infestans_RC1|PINF_RC1-10_00015831-RA
cluster15420	3	N/A	N/A	Phytophthora_infestans_RC1|PINF_RC1-10_00011410-RA;Phytophthora_infestans_RC1|PINF_RC1-10_00012298-RA;Phytophthora_infestans_RC1|PINF_RC1-10_00013921-RA
cluster18536	2	N/A	N/A	Phytophthora_infestans_RC1|PINF_RC1-10_00009525-RA;Phytophthora_infestans_RC1|PINF_RC1-10_00001450-RA
cluster18537	2	N/A	N/A	Phytophthora_infestans_RC1|PINF_RC1-10_00005827-RA;Phytophthora_infestans_RC1|PINF_RC1-10_00005382-RA
cluster18538	2	Q9CWV7	GO:0008270; F:zinc ion binding; IEA:InterPro	Phytophthora_infestans_RC1|PINF_RC1-10_00006376-RA;Phytophthora_infestans_RC1|PINF_RC1-10_00006706-RA
cluster18539	2	Q5ZKR7	GO:0004467; F:long-chain fatty acid-CoA ligase activity; IEA:UniProtKB-EC	Phytophthora_infestans_RC1|PINF_RC1-10_00002363-RA;Phytophthora_infestans_RC1|PINF_RC1-10_00012546-RA
cluster18540	2	N/A	N/A	Phytophthora_infestans_RC1|PINF_RC1-10_00014360-RA;Phytophthora_infestans_RC1|PINF_RC1-10_00010448-RA
cluster18541	2	N/A	N/A	Phytophthora_infestans_RC1|PINF_RC1-10_00009341-RA;Phytophthora_infestans_RC1|PINF_RC1-10_00012755-RA
cluster18542	2	N/A	N/A	Phytophthora_infestans_RC1|PINF_RC1-10_00006969-RA;Phytophthora_infestans_RC1|PINF_RC1-10_00010366-RA
cluster18543	2	N/A	N/A	Phytophthora_infestans_RC1|PINF_RC1-10_00002528-RA;Phytophthora_infestans_RC1|PINF_RC1-10_00011437-RA
cluster18544	2	N/A	N/A	Phytophthora_infestans_RC1|PINF_RC1-10_00008777-RA;Phytophthora_infestans_RC1|PINF_RC1-10_00008395-RA
cluster18545	2	N/A	N/A	Phytophthora_infestans_RC1|PINF_RC1-10_00011629-RA;Phytophthora_infestans_RC1|PINF_RC1-10_00012814-RA
cluster18546	2	N/A	N/A	Phytophthora_infestans_RC1|PINF_RC1-10_00014378-RA;Phytophthora_infestans_RC1|PINF_RC1-10_00014303-RA
cluster18547	2	N/A	N/A	Phytophthora_infestans_RC1|PINF_RC1-10_00015450-RA;Phytophthora_infestans_RC1|PINF_RC1-10_00013114-RA
cluster18548	2	N/A	N/A	Phytophthora_infestans_RC1|PINF_RC1-10_00015197-RA;Phytophthora_infestans_RC1|PINF_RC1-10_00008420-RA
cluster18549	2	N/A	N/A	Phytophthora_infestans_RC1|PINF_RC1-10_00011767-RA;Phytophthora_infestans_RC1|PINF_RC1-10_00008393-RA
cluster18550	2	N/A	N/A	Phytophthora_infestans_RC1|PINF_RC1-10_00015227-RA;Phytophthora_infestans_RC1|PINF_RC1-10_00012908-RA
cluster18551	2	N/A	N/A	Phytophthora_infestans_RC1|PINF_RC1-10_00010029-RA;Phytophthora_infestans_RC1|PINF_RC1-10_00001019-RA
cluster18552	2	N/A	N/A	Phytophthora_infestans_RC1|PINF_RC1-10_00012116-RA;Phytophthora_infestans_RC1|PINF_RC1-10_00013877-RA
cluster18553	2	N/A	N/A	Phytophthora_infestans_RC1|PINF_RC1-10_00006511-RA;Phytophthora_infestans_RC1|PINF_RC1-10_00015600-RA
cluster18554	2	N/A	N/A	Phytophthora_infestans_RC1|PINF_RC1-10_00014075-RA;Phytophthora_infestans_RC1|PINF_RC1-10_00013748-RA
cluster18555	2	N/A	N/A	Phytophthora_infestans_RC1|PINF_RC1-10_00006440-RA;Phytophthora_infestans_RC1|PINF_RC1-10_00012203-RA
cluster18556	2	N/A	N/A	Phytophthora_infestans_RC1|PINF_RC1-10_00008619-RA;Phytophthora_infestans_RC1|PINF_RC1-10_00008614-RA
cluster18557	2	N/A	N/A	Phytophthora_infestans_RC1|PINF_RC1-10_00007719-RA;Phytophthora_infestans_RC1|PINF_RC1-10_00013848-RA
cluster18558	2	N/A	N/A	Phytophthora_infestans_RC1|PINF_RC1-10_00008917-RA;Phytophthora_infestans_RC1|PINF_RC1-10_00002541-RA
cluster18559	2	N/A	N/A	Phytophthora_infestans_RC1|PINF_RC1-10_00010238-RA;Phytophthora_infestans_RC1|PINF_RC1-10_00005513-RA
cluster18560	2	N/A	N/A	Phytophthora_infestans_RC1|PINF_RC1-10_00013328-RA;Phytophthora_infestans_RC1|PINF_RC1-10_00003815-RA
cluster18561	2	N/A	N/A	Phytophthora_infestans_RC1|PINF_RC1-10_00010102-RA;Phytophthora_infestans_RC1|PINF_RC1-10_00011082-RA
cluster18562	2	N/A	N/A	Phytophthora_infestans_RC1|PINF_RC1-10_00013038-RA;Phytophthora_infestans_RC1|PINF_RC1-10_00010501-RA
cluster18563	2	N/A	N/A	Phytophthora_infestans_RC1|PINF_RC1-10_00015068-RA;Phytophthora_infestans_RC1|PINF_RC1-10_00010935-RA
cluster18564	2	N/A	N/A	Phytophthora_infestans_RC1|PINF_RC1-10_00013518-RA;Phytophthora_infestans_RC1|PINF_RC1-10_00009532-RA
cluster18565	2	N/A	N/A	Phytophthora_infestans_RC1|PINF_RC1-10_00015787-RA;Phytophthora_infestans_RC1|PINF_RC1-10_00014880-RA
cluster18566	2	N/A	N/A	Phytophthora_infestans_RC1|PINF_RC1-10_00009375-RA;Phytophthora_infestans_RC1|PINF_RC1-10_00002171-RA
cluster18567	2	N/A	N/A	Phytophthora_infestans_RC1|PINF_RC1-10_00014209-RA;Phytophthora_infestans_RC1|PINF_RC1-10_00010771-RA
cluster18568	2	N/A	N/A	Phytophthora_infestans_RC1|PINF_RC1-10_00013457-RA;Phytophthora_infestans_RC1|PINF_RC1-10_00015018-RA
cluster18569	2	N/A	N/A	Phytophthora_infestans_RC1|PINF_RC1-10_00001587-RA;Phytophthora_infestans_RC1|PINF_RC1-10_00006567-RA
cluster18570	2	N/A	N/A	Phytophthora_infestans_RC1|PINF_RC1-10_00014238-RA;Phytophthora_infestans_RC1|PINF_RC1-10_00015718-RA
cluster18571	2	N/A	N/A	Phytophthora_infestans_RC1|PINF_RC1-10_00001700-RA;Phytophthora_infestans_RC1|PINF_RC1-10_00001473-RA
cluster18572	2	N/A	N/A	Phytophthora_infestans_RC1|PINF_RC1-10_00005239-RA;Phytophthora_infestans_RC1|PINF_RC1-10_00012284-RA
cluster18573	2	N/A	N/A	Phytophthora_infestans_RC1|PINF_RC1-10_00009649-RA;Phytophthora_infestans_RC1|PINF_RC1-10_00013251-RA
cluster18574	2	N/A	N/A	Phytophthora_infestans_RC1|PINF_RC1-10_00010711-RA;Phytophthora_infestans_RC1|PINF_RC1-10_00015058-RA
cluster18575	2	N/A	N/A	Phytophthora_infestans_RC1|PINF_RC1-10_00008656-RA;Phytophthora_infestans_RC1|PINF_RC1-10_00012370-RA
cluster18576	2	N/A	N/A	Phytophthora_infestans_RC1|PINF_RC1-10_00013850-RA;Phytophthora_infestans_RC1|PINF_RC1-10_00006926-RA
cluster18577	2	N/A	N/A	Phytophthora_infestans_RC1|PINF_RC1-10_00014769-RA;Phytophthora_infestans_RC1|PINF_RC1-10_00013807-RA
cluster18578	2	N/A	N/A	Phytophthora_infestans_RC1|PINF_RC1-10_00013919-RA;Phytophthora_infestans_RC1|PINF_RC1-10_00006927-RA
cluster18579	2	N/A	N/A	Phytophthora_infestans_RC1|PINF_RC1-10_00014073-RA;Phytophthora_infestans_RC1|PINF_RC1-10_00015076-RA
cluster18580	2	N/A	N/A	Phytophthora_infestans_RC1|PINF_RC1-10_00013711-RA;Phytophthora_infestans_RC1|PINF_RC1-10_00006412-RA
cluster18581	2	N/A	N/A	Phytophthora_infestans_RC1|PINF_RC1-10_00011912-RA;Phytophthora_infestans_RC1|PINF_RC1-10_00003006-RA
cluster18582	2	N/A	N/A	Phytophthora_infestans_RC1|PINF_RC1-10_00007258-RA;Phytophthora_infestans_RC1|PINF_RC1-10_00011933-RA
cluster18583	2	N/A	N/A	Phytophthora_infestans_RC1|PINF_RC1-10_00007613-RA;Phytophthora_infestans_RC1|PINF_RC1-10_00007221-RA
cluster18584	2	N/A	N/A	Phytophthora_infestans_RC1|PINF_RC1-10_00003859-RA;Phytophthora_infestans_RC1|PINF_RC1-10_00011101-RA
cluster18585	2	N/A	N/A	Phytophthora_infestans_RC1|PINF_RC1-10_00015014-RA;Phytophthora_infestans_RC1|PINF_RC1-10_00014649-RA
cluster18586	2	N/A	N/A	Phytophthora_infestans_RC1|PINF_RC1-10_00010432-RA;Phytophthora_infestans_RC1|PINF_RC1-10_00010060-RA
cluster18587	2	Q8IYR6	GO:0007275; P:multicellular organism development; IEA:UniProtKB-KW	Phytophthora_infestans_RC1|PINF_RC1-10_00011285-RA;Phytophthora_infestans_RC1|PINF_RC1-10_00011120-RA
cluster18588	2	N/A	N/A	Phytophthora_infestans_RC1|PINF_RC1-10_00014805-RA;Phytophthora_infestans_RC1|PINF_RC1-10_00004795-RA
cluster18589	2	N/A	N/A	Phytophthora_infestans_RC1|PINF_RC1-10_00004618-RA;Phytophthora_infestans_RC1|PINF_RC1-10_00010381-RA
cluster18590	2	N/A	N/A	Phytophthora_infestans_RC1|PINF_RC1-10_00014614-RA;Phytophthora_infestans_RC1|PINF_RC1-10_00008502-RA
cluster18591	2	N/A	N/A	Phytophthora_infestans_RC1|PINF_RC1-10_00013362-RA;Phytophthora_infestans_RC1|PINF_RC1-10_00014086-RA
cluster18592	2	N/A	N/A	Phytophthora_infestans_RC1|PINF_RC1-10_00011595-RA;Phytophthora_infestans_RC1|PINF_RC1-10_00011517-RA
cluster18593	2	N/A	N/A	Phytophthora_infestans_RC1|PINF_RC1-10_00006434-RA;Phytophthora_infestans_RC1|PINF_RC1-10_00009527-RA
cluster18594	2	N/A	N/A	Phytophthora_infestans_RC1|PINF_RC1-10_00001516-RA;Phytophthora_infestans_RC1|PINF_RC1-10_00014668-RA
cluster18595	2	N/A	N/A	Phytophthora_infestans_RC1|PINF_RC1-10_00015571-RA;Phytophthora_infestans_RC1|PINF_RC1-10_00004904-RA
cluster18596	2	N/A	N/A	Phytophthora_infestans_RC1|PINF_RC1-10_00010152-RA;Phytophthora_infestans_RC1|PINF_RC1-10_00009492-RA
cluster18597	2	N/A	N/A	Phytophthora_infestans_RC1|PINF_RC1-10_00013794-RA;Phytophthora_infestans_RC1|PINF_RC1-10_00006197-RA
cluster18598	2	N/A	N/A	Phytophthora_infestans_RC1|PINF_RC1-10_00014289-RA;Phytophthora_infestans_RC1|PINF_RC1-10_00013083-RA
cluster18599	2	N/A	N/A	Phytophthora_infestans_RC1|PINF_RC1-10_00012574-RA;Phytophthora_infestans_RC1|PINF_RC1-10_00003744-RA
cluster18600	2	N/A	N/A	Phytophthora_infestans_RC1|PINF_RC1-10_00011118-RA;Phytophthora_infestans_RC1|PINF_RC1-10_00014897-RA
cluster18601	2	N/A	N/A	Phytophthora_infestans_RC1|PINF_RC1-10_00003675-RA;Phytophthora_infestans_RC1|PINF_RC1-10_00003676-RA
cluster18602	2	N/A	N/A	Phytophthora_infestans_RC1|PINF_RC1-10_00011287-RA;Phytophthora_infestans_RC1|PINF_RC1-10_00011122-RA
cluster18603	2	N/A	N/A	Phytophthora_infestans_RC1|PINF_RC1-10_00004479-RA;Phytophthora_infestans_RC1|PINF_RC1-10_00015267-RA
cluster18604	2	N/A	N/A	Phytophthora_infestans_RC1|PINF_RC1-10_00014752-RA;Phytophthora_infestans_RC1|PINF_RC1-10_00011099-RA
cluster18605	2	N/A	N/A	Phytophthora_infestans_RC1|PINF_RC1-10_00012985-RA;Phytophthora_infestans_RC1|PINF_RC1-10_00004893-RA
cluster18606	2	N/A	N/A	Phytophthora_infestans_RC1|PINF_RC1-10_00014739-RA;Phytophthora_infestans_RC1|PINF_RC1-10_00012419-RA
cluster18607	2	N/A	N/A	Phytophthora_infestans_RC1|PINF_RC1-10_00014322-RA;Phytophthora_infestans_RC1|PINF_RC1-10_00002532-RA
cluster18608	2	N/A	N/A	Phytophthora_infestans_RC1|PINF_RC1-10_00001021-RA;Phytophthora_infestans_RC1|PINF_RC1-10_00015845-RA
cluster18609	2	N/A	N/A	Phytophthora_infestans_RC1|PINF_RC1-10_00012202-RA;Phytophthora_infestans_RC1|PINF_RC1-10_00009889-RA
cluster18610	2	N/A	N/A	Phytophthora_infestans_RC1|PINF_RC1-10_00006445-RA;Phytophthora_infestans_RC1|PINF_RC1-10_00015140-RA
cluster18611	2	N/A	N/A	Phytophthora_infestans_RC1|PINF_RC1-10_00006559-RA;Phytophthora_infestans_RC1|PINF_RC1-10_00006345-RA
cluster18612	2	P13022	GO:0009617; P:response to bacterium; HEP:dictyBase	Phytophthora_infestans_RC1|PINF_RC1-10_00011945-RA;Phytophthora_infestans_RC1|PINF_RC1-10_00013120-RA
cluster18613	2	N/A	N/A	Phytophthora_infestans_RC1|PINF_RC1-10_00012135-RA;Phytophthora_infestans_RC1|PINF_RC1-10_00012140-RA
cluster18614	2	N/A	N/A	Phytophthora_infestans_RC1|PINF_RC1-10_00013175-RA;Phytophthora_infestans_RC1|PINF_RC1-10_00013176-RA
cluster18615	2	N/A	N/A	Phytophthora_infestans_RC1|PINF_RC1-10_00013472-RA;Phytophthora_infestans_RC1|PINF_RC1-10_00015472-RA
cluster18616	2	O14158	GO:0016787; F:hydrolase activity; IEA:UniProtKB-KW	Phytophthora_infestans_RC1|PINF_RC1-10_00015039-RA;Phytophthora_infestans_RC1|PINF_RC1-10_00005912-RA
cluster18617	2	N/A	N/A	Phytophthora_infestans_RC1|PINF_RC1-10_00011763-RA;Phytophthora_infestans_RC1|PINF_RC1-10_00015485-RA
cluster18618	2	N/A	N/A	Phytophthora_infestans_RC1|PINF_RC1-10_00013438-RA;Phytophthora_infestans_RC1|PINF_RC1-10_00014936-RA
cluster18619	2	N/A	N/A	Phytophthora_infestans_RC1|PINF_RC1-10_00012271-RA;Phytophthora_infestans_RC1|PINF_RC1-10_00002849-RA
cluster18620	2	N/A	N/A	Phytophthora_infestans_RC1|PINF_RC1-10_00010453-RA;Phytophthora_infestans_RC1|PINF_RC1-10_00015316-RA
cluster18621	2	N/A	N/A	Phytophthora_infestans_RC1|PINF_RC1-10_00013871-RA;Phytophthora_infestans_RC1|PINF_RC1-10_00009266-RA
cluster18622	2	N/A	N/A	Phytophthora_infestans_RC1|PINF_RC1-10_00005706-RA;Phytophthora_infestans_RC1|PINF_RC1-10_00014718-RA
cluster18623	2	N/A	N/A	Phytophthora_infestans_RC1|PINF_RC1-10_00008781-RA;Phytophthora_infestans_RC1|PINF_RC1-10_00008782-RA
cluster18624	2	N/A	N/A	Phytophthora_infestans_RC1|PINF_RC1-10_00010753-RA;Phytophthora_infestans_RC1|PINF_RC1-10_00013856-RA
cluster18625	2	N/A	N/A	Phytophthora_infestans_RC1|PINF_RC1-10_00008931-RA;Phytophthora_infestans_RC1|PINF_RC1-10_00014961-RA
cluster18626	2	N/A	N/A	Phytophthora_infestans_RC1|PINF_RC1-10_00004984-RA;Phytophthora_infestans_RC1|PINF_RC1-10_00013453-RA
cluster18627	2	N/A	N/A	Phytophthora_infestans_RC1|PINF_RC1-10_00007676-RA;Phytophthora_infestans_RC1|PINF_RC1-10_00007679-RA
cluster18628	2	N/A	N/A	Phytophthora_infestans_RC1|PINF_RC1-10_00012245-RA;Phytophthora_infestans_RC1|PINF_RC1-10_00006634-RA
cluster18629	2	N/A	N/A	Phytophthora_infestans_RC1|PINF_RC1-10_00001447-RA;Phytophthora_infestans_RC1|PINF_RC1-10_00001445-RA
cluster18630	2	N/A	N/A	Phytophthora_infestans_RC1|PINF_RC1-10_00002289-RA;Phytophthora_infestans_RC1|PINF_RC1-10_00002286-RA
cluster18631	2	N/A	N/A	Phytophthora_infestans_RC1|PINF_RC1-10_00010349-RA;Phytophthora_infestans_RC1|PINF_RC1-10_00002634-RA
cluster18632	2	N/A	N/A	Phytophthora_infestans_RC1|PINF_RC1-10_00014975-RA;Phytophthora_infestans_RC1|PINF_RC1-10_00014292-RA
cluster18633	2	N/A	N/A	Phytophthora_infestans_RC1|PINF_RC1-10_00013697-RA;Phytophthora_infestans_RC1|PINF_RC1-10_00014842-RA
cluster18634	2	N/A	N/A	Phytophthora_infestans_RC1|PINF_RC1-10_00005006-RA;Phytophthora_infestans_RC1|PINF_RC1-10_00005008-RA
