# Supplementary material for: A whole genome duplication drives the genome evolution of Phytophthora betacei, a closely related species to Phytophthora infestans
Source: BMC Genomics. 2021 Nov 5;22:795. doi: 10.1186/s12864-021-08079-y (PMC8571832; doi:10.1186/s12864-021-08079-y)
Supplement: Supplementary file 12 — Additional file 12 [file 12864_2021_8079_MOESM12_ESM.xlsx]

## Sheet: Phytophthora_Supplementary_Tabl
cluster_name	protein_number	swiss_prot_id	GO_annotation	protein_list
cluster4470	6	O81024	GO:0008654; P:phospholipid biosynthetic process; IMP:TAIR	Phytophthora_sojae|PHYSODRAFT_565920;Phytophthora_ramorum|Phyra84695;Phytophthora_infestans_RC1-10|PINF_RC1-10_00008017;Phytophthora_infestans_T30-4|PITG_09415;Phytophthora_nicotianae_(Phytophthora_parasitica)|F443_13805;Phytophthora_betacei|PBET_00019781
cluster4472	6	Q8L748	GO:0006606; P:protein import into nucleus; IBA:GO_Central	Phytophthora_sojae|PHYSODRAFT_311060;Phytophthora_ramorum|Phyra85868;Phytophthora_infestans_RC1-10|PINF_RC1-10_00001314;Phytophthora_infestans_T30-4|PITG_05404;Phytophthora_nicotianae_(Phytophthora_parasitica)|F443_06470;Phytophthora_betacei|PBET_00005394
cluster4474	6	N/A	N/A	Phytophthora_sojae|PHYSODRAFT_331420;Phytophthora_ramorum|Phyra79850;Phytophthora_infestans_RC1-10|PINF_RC1-10_00007397;Phytophthora_infestans_T30-4|PITG_17115;Phytophthora_nicotianae_(Phytophthora_parasitica)|F443_09859;Phytophthora_betacei|PBET_00012803
cluster4475	6	Q9ZPV5	GO:0042273; P:ribosomal large subunit biogenesis; IBA:GO_Central	Phytophthora_sojae|PHYSODRAFT_250575;Phytophthora_ramorum|Phyra76621;Phytophthora_infestans_RC1-10|PINF_RC1-10_00003183;Phytophthora_infestans_T30-4|PITG_13131;Phytophthora_nicotianae_(Phytophthora_parasitica)|F443_09335;Phytophthora_betacei|PBET_00010980
cluster4476	6	Q9H6W3	GO:0045892; P:negative regulation of transcription, DNA-templated; ISS:UniProtKB	Phytophthora_sojae|PHYSODRAFT_473010;Phytophthora_ramorum|Phyra81378;Phytophthora_infestans_RC1-10|PINF_RC1-10_00001269;Phytophthora_infestans_T30-4|PITG_03548;Phytophthora_nicotianae_(Phytophthora_parasitica)|F443_07034;Phytophthora_betacei|PBET_00014681
cluster4477	6	Q55GU0	GO:0004674; F:protein serine/threonine kinase activity; IEA:UniProtKB-KW	Phytophthora_sojae|PHYSODRAFT_557051;Phytophthora_ramorum|Phyra79007;Phytophthora_infestans_RC1-10|PINF_RC1-10_00003789;Phytophthora_infestans_T30-4|PITG_16440;Phytophthora_nicotianae_(Phytophthora_parasitica)|F443_20408;Phytophthora_betacei|PBET_00009972
cluster4478	6	N/A	N/A	Phytophthora_sojae|PHYSODRAFT_257752;Phytophthora_ramorum|Phyra82958;Phytophthora_infestans_RC1-10|PINF_RC1-10_00001817;Phytophthora_infestans_T30-4|PITG_06851;Phytophthora_nicotianae_(Phytophthora_parasitica)|F443_20777;Phytophthora_betacei|PBET_00008861
cluster4479	6	N/A	N/A	Phytophthora_sojae|PHYSODRAFT_559159;Phytophthora_ramorum|Phyra83904;Phytophthora_infestans_RC1-10|PINF_RC1-10_00002293;Phytophthora_infestans_T30-4|PITG_13309;Phytophthora_nicotianae_(Phytophthora_parasitica)|F443_17212;Phytophthora_betacei|PBET_00010146
cluster4480	6	Q7Z0T3	GO:0005186; F:pheromone activity; IEA:UniProtKB-KW	Phytophthora_sojae|PHYSODRAFT_526962;Phytophthora_ramorum|Phyra83473;Phytophthora_infestans_RC1-10|PINF_RC1-10_00008091;Phytophthora_infestans_T30-4|PITG_04381;Phytophthora_nicotianae_(Phytophthora_parasitica)|F443_02893;Phytophthora_betacei|PBET_00020662
cluster4481	6	Q9HD40	GO:0097056; P:selenocysteinyl-tRNA(Sec) biosynthetic process; IEA:UniProtKB-UniPathway	Phytophthora_sojae|PHYSODRAFT_496419;Phytophthora_ramorum|Phyra52194;Phytophthora_infestans_RC1-10|PINF_RC1-10_00015407;Phytophthora_infestans_T30-4|PITG_21006;Phytophthora_nicotianae_(Phytophthora_parasitica)|F443_00791;Phytophthora_betacei|PBET_00022868
cluster4482	6	N/A	N/A	Phytophthora_sojae|PHYSODRAFT_474346;Phytophthora_ramorum|Phyra81375;Phytophthora_infestans_RC1-10|PINF_RC1-10_00001267;Phytophthora_infestans_T30-4|PITG_03544;Phytophthora_nicotianae_(Phytophthora_parasitica)|F443_07038;Phytophthora_betacei|PBET_00014679
cluster4483	6	F1RBN2	GO:0070286; P:axonemal dynein complex assembly; IMP:UniProtKB	Phytophthora_sojae|PHYSODRAFT_505149;Phytophthora_ramorum|Phyra72581;Phytophthora_infestans_RC1-10|PINF_RC1-10_00006552;Phytophthora_infestans_T30-4|PITG_00222;Phytophthora_nicotianae_(Phytophthora_parasitica)|F443_07984;Phytophthora_betacei|PBET_00000021
cluster4484	6	Q9VTC4	GO:0016226; P:iron-sulfur cluster assembly; IBA:GO_Central	Phytophthora_sojae|PHYSODRAFT_485469;Phytophthora_ramorum|Phyra96554;Phytophthora_infestans_RC1-10|PINF_RC1-10_00001329;Phytophthora_infestans_T30-4|PITG_05383;Phytophthora_nicotianae_(Phytophthora_parasitica)|F443_06436;Phytophthora_betacei|PBET_00005379
cluster4485	6	Q6YYZ1	GO:0051568; P:histone H3-K4 methylation; IEA:EnsemblPlants	Phytophthora_sojae|PHYSODRAFT_507586;Phytophthora_ramorum|Phyra72779;Phytophthora_infestans_RC1-10|PINF_RC1-10_00001008;Phytophthora_infestans_T30-4|PITG_00484;Phytophthora_nicotianae_(Phytophthora_parasitica)|F443_04294;Phytophthora_betacei|PBET_00000202
cluster4489	6	Q54Z40	GO:0035522; P:monoubiquitinated histone H2A deubiquitination; IEA:InterPro	Phytophthora_sojae|PHYSODRAFT_486518;Phytophthora_ramorum|Phyra73306;Phytophthora_infestans_RC1-10|PINF_RC1-10_00003067;Phytophthora_infestans_T30-4|PITG_19361;Phytophthora_nicotianae_(Phytophthora_parasitica)|F443_03223;Phytophthora_betacei|PBET_00015669
cluster4490	6	Q8H715	GO:0015031; P:protein transport; IEA:UniProtKB-KW	Phytophthora_sojae|PHYSODRAFT_353495;Phytophthora_ramorum|Phyra71390;Phytophthora_infestans_RC1-10|PINF_RC1-10_00004172;Phytophthora_infestans_T30-4|PITG_03393;Phytophthora_nicotianae_(Phytophthora_parasitica)|F443_14127;Phytophthora_betacei|PBET_00001707
cluster4491	6	Q56JV1	GO:0002181; P:cytoplasmic translation; ISS:UniProtKB	Phytophthora_sojae|PHYSODRAFT_406507;Phytophthora_ramorum|Phyra41806;Phytophthora_infestans_RC1-10|PINF_RC1-10_00007704;Phytophthora_infestans_T30-4|PITG_13681;Phytophthora_nicotianae_(Phytophthora_parasitica)|F443_11078;Phytophthora_betacei|PBET_00021410
cluster4492	6	N/A	N/A	Phytophthora_sojae|PHYSODRAFT_492447;Phytophthora_ramorum|Phyra72991;Phytophthora_infestans_RC1-10|PINF_RC1-10_00002763;Phytophthora_infestans_T30-4|PITG_16059;Phytophthora_nicotianae_(Phytophthora_parasitica)|F443_05463;Phytophthora_betacei|PBET_00007676
cluster4493	6	N/A	N/A	Phytophthora_sojae|PHYSODRAFT_315864;Phytophthora_ramorum|Phyra72868;Phytophthora_infestans_RC1-10|PINF_RC1-10_00000628;Phytophthora_infestans_T30-4|PITG_00618;Phytophthora_nicotianae_(Phytophthora_parasitica)|F443_04126;Phytophthora_betacei|PBET_00000303
cluster4494	6	Q9H1K1	GO:0044281; P:small molecule metabolic process; TAS:Reactome	Phytophthora_sojae|PHYSODRAFT_284636;Phytophthora_ramorum|Phyra45586;Phytophthora_infestans_RC1-10|PINF_RC1-10_00001142;Phytophthora_infestans_T30-4|PITG_02498;Phytophthora_nicotianae_(Phytophthora_parasitica)|F443_19127;Phytophthora_betacei|PBET_00005867
cluster4495	6	N/A	N/A	Phytophthora_sojae|PHYSODRAFT_486843;Phytophthora_ramorum|Phyra84724;Phytophthora_infestans_RC1-10|PINF_RC1-10_00005954;Phytophthora_infestans_T30-4|PITG_19025;Phytophthora_nicotianae_(Phytophthora_parasitica)|F443_15414;Phytophthora_betacei|PBET_00013300
cluster4496	6	Q9FIJ6	GO:0004674; F:protein serine/threonine kinase activity; IEA:UniProtKB-KW	Phytophthora_sojae|PHYSODRAFT_359720;Phytophthora_ramorum|Phyra79034;Phytophthora_infestans_RC1-10|PINF_RC1-10_00002998;Phytophthora_infestans_T30-4|PITG_16483;Phytophthora_nicotianae_(Phytophthora_parasitica)|F443_20455;Phytophthora_betacei|PBET_00009944
cluster4497	6	Q9CQ02	GO:0005634; C:nucleus; IEA:UniProtKB-SubCell	Phytophthora_sojae|PHYSODRAFT_311892;Phytophthora_ramorum|Phyra84450;Phytophthora_infestans_RC1-10|PINF_RC1-10_00002928;Phytophthora_infestans_T30-4|PITG_06759;Phytophthora_nicotianae_(Phytophthora_parasitica)|F443_08660;Phytophthora_betacei|PBET_00012226
cluster4498	6	N/A	N/A	Phytophthora_sojae|PHYSODRAFT_555839;Phytophthora_ramorum|Phyra84965;Phytophthora_infestans_RC1-10|PINF_RC1-10_00000695;Phytophthora_infestans_T30-4|PITG_12310;Phytophthora_nicotianae_(Phytophthora_parasitica)|F443_17637;Phytophthora_betacei|PBET_00021814
cluster4500	6	Q8R4C2	GO:0017124; F:SH3 domain binding; ISO:MGI	Phytophthora_sojae|PHYSODRAFT_250519;Phytophthora_ramorum|Phyra94550;Phytophthora_infestans_RC1-10|PINF_RC1-10_00003141;Phytophthora_infestans_T30-4|PITG_13188;Phytophthora_nicotianae_(Phytophthora_parasitica)|F443_09272;Phytophthora_betacei|PBET_00010939
cluster4502	6	Q99MY8	GO:0061038; P:uterus morphogenesis; IMP:MGI	Phytophthora_sojae|PHYSODRAFT_487680;Phytophthora_ramorum|Phyra93441;Phytophthora_infestans_RC1-10|PINF_RC1-10_00003655;Phytophthora_infestans_T30-4|PITG_05692;Phytophthora_nicotianae_(Phytophthora_parasitica)|F443_06765;Phytophthora_betacei|PBET_00018394
cluster4503	6	Q1HFZ0	GO:0030488; P:tRNA methylation; ISO:MGI	Phytophthora_sojae|PHYSODRAFT_248298;Phytophthora_ramorum|Phyra80021;Phytophthora_infestans_RC1-10|PINF_RC1-10_00006659;Phytophthora_infestans_T30-4|PITG_17298;Phytophthora_nicotianae_(Phytophthora_parasitica)|F443_03115;Phytophthora_betacei|PBET_00012123
cluster4504	6	O55201	GO:0006368; P:transcription elongation from RNA polymerase II promoter; ISO:MGI	Phytophthora_sojae|PHYSODRAFT_484339;Phytophthora_ramorum|Phyra73056;Phytophthora_infestans_RC1-10|PINF_RC1-10_00003660;Phytophthora_infestans_T30-4|PITG_05685;Phytophthora_nicotianae_(Phytophthora_parasitica)|F443_06757;Phytophthora_betacei|PBET_00018389
cluster4505	6	Q8K9B1	GO:0055085; P:transmembrane transport; IEA:InterPro	Phytophthora_sojae|PHYSODRAFT_497292;Phytophthora_ramorum|Phyra73986;Phytophthora_infestans_RC1-10|PINF_RC1-10_00001645;Phytophthora_infestans_T30-4|PITG_01639;Phytophthora_nicotianae_(Phytophthora_parasitica)|F443_00946;Phytophthora_betacei|PBET_00011159
cluster4506	6	B0KCK9	GO:0006412; P:translation; IEA:UniProtKB-UniRule	Phytophthora_sojae|PHYSODRAFT_547007;Phytophthora_ramorum|Phyra39671;Phytophthora_infestans_RC1-10|PINF_RC1-10_00009979;Phytophthora_infestans_T30-4|PITG_20798;Phytophthora_nicotianae_(Phytophthora_parasitica)|F443_12435;Phytophthora_betacei|PBET_00022390
cluster4508	6	P35525	GO:0034765; P:regulation of ion transmembrane transport; IEA:UniProtKB-KW	Phytophthora_sojae|PHYSODRAFT_317915;Phytophthora_ramorum|Phyra79667;Phytophthora_infestans_RC1-10|PINF_RC1-10_00000448;Phytophthora_infestans_T30-4|PITG_08758;Phytophthora_nicotianae_(Phytophthora_parasitica)|F443_21709;Phytophthora_betacei|PBET_00002125
cluster4509	6	Q32KV4	GO:1902017; P:regulation of cilium assembly; ISS:UniProtKB	Phytophthora_sojae|PHYSODRAFT_527996;Phytophthora_ramorum|Phyra81312;Phytophthora_infestans_RC1-10|PINF_RC1-10_00011388;Phytophthora_infestans_T30-4|PITG_08015;Phytophthora_nicotianae_(Phytophthora_parasitica)|F443_03683;Phytophthora_betacei|PBET_00008674
cluster4511	6	Q3SXY8	GO:0007224; P:smoothened signaling pathway; ISS:UniProtKB	Phytophthora_sojae|PHYSODRAFT_466642;Phytophthora_ramorum|Phyra94104;Phytophthora_infestans_RC1-10|PINF_RC1-10_00000491;Phytophthora_infestans_T30-4|PITG_03772;Phytophthora_nicotianae_(Phytophthora_parasitica)|F443_11570;Phytophthora_betacei|PBET_00010644
cluster4512	6	P48467	GO:0007018; P:microtubule-based movement; IBA:GO_Central	Phytophthora_sojae|PHYSODRAFT_313647;Phytophthora_ramorum|Phyra77214;Phytophthora_infestans_RC1-10|PINF_RC1-10_00003246;Phytophthora_infestans_T30-4|PITG_10158;Phytophthora_nicotianae_(Phytophthora_parasitica)|F443_08532;Phytophthora_betacei|PBET_00001571
cluster4513	6	Q9FT74	GO:0000724; P:double-strand break repair via homologous recombination; IBA:GO_Central	Phytophthora_sojae|PHYSODRAFT_491373;Phytophthora_ramorum|Phyra79056;Phytophthora_infestans_RC1-10|PINF_RC1-10_00003023;Phytophthora_infestans_T30-4|PITG_16527;Phytophthora_nicotianae_(Phytophthora_parasitica)|F443_20493;Phytophthora_betacei|PBET_00009917
cluster4514	6	Q9P4X3	GO:0000462; P:maturation of SSU-rRNA from tricistronic rRNA transcript (SSU-rRNA, 58S rRNA, LSU-rRNA); IBA:GO_Central	Phytophthora_sojae|PHYSODRAFT_538076;Phytophthora_ramorum|Phyra79250;Phytophthora_infestans_RC1-10|PINF_RC1-10_00001204;Phytophthora_infestans_T30-4|PITG_02725;Phytophthora_nicotianae_(Phytophthora_parasitica)|F443_19395;Phytophthora_betacei|PBET_00019443
cluster4515	6	N/A	N/A	Phytophthora_sojae|PHYSODRAFT_350336;Phytophthora_ramorum|Phyra74669;Phytophthora_infestans_RC1-10|PINF_RC1-10_00006498;Phytophthora_infestans_T30-4|PITG_12112;Phytophthora_nicotianae_(Phytophthora_parasitica)|F443_17465;Phytophthora_betacei|PBET_00016303
cluster4516	6	N/A	N/A	Phytophthora_sojae|PHYSODRAFT_297590;Phytophthora_ramorum|Phyra84957;Phytophthora_infestans_T30-4|PITG_12319;Phytophthora_nicotianae_(Phytophthora_parasitica)|F443_17644;Phytophthora_infestans_RC1-10|PINF_RC1-10_00000703;Phytophthora_betacei|PBET_00013409
cluster4519	6	N/A	N/A	Phytophthora_sojae|PHYSODRAFT_505165;Phytophthora_ramorum|Phyra80332;Phytophthora_infestans_RC1-10|PINF_RC1-10_00008527;Phytophthora_infestans_T30-4|PITG_16375;Phytophthora_nicotianae_(Phytophthora_parasitica)|F443_14592;Phytophthora_betacei|PBET_00010264
cluster4520	6	Q8CCH0	GO:0016055; P:Wnt signaling pathway; IEA:UniProtKB-KW	Phytophthora_sojae|PHYSODRAFT_531869;Phytophthora_ramorum|Phyra84354;Phytophthora_infestans_RC1-10|PINF_RC1-10_00004663;Phytophthora_infestans_T30-4|PITG_19472;Phytophthora_nicotianae_(Phytophthora_parasitica)|F443_11094;Phytophthora_betacei|PBET_00023185
cluster4521	6	Q6PBU5	GO:0006886; P:intracellular protein transport; IBA:GO_Central	Phytophthora_sojae|PHYSODRAFT_351007;Phytophthora_infestans_RC1-10|PINF_RC1-10_00002318;Phytophthora_infestans_T30-4|PITG_13348;Phytophthora_nicotianae_(Phytophthora_parasitica)|F443_17251;Phytophthora_betacei|PBET_00010122;Phytophthora_ramorum|Phyra83933
cluster4523	6	N/A	N/A	Phytophthora_sojae|PHYSODRAFT_316790;Phytophthora_ramorum|Phyra75804;Phytophthora_infestans_RC1-10|PINF_RC1-10_00008380;Phytophthora_infestans_T30-4|PITG_09649;Phytophthora_nicotianae_(Phytophthora_parasitica)|F443_10304;Phytophthora_betacei|PBET_00000674
cluster4524	6	Q5AD72	GO:0035268; P:protein mannosylation; IMP:CGD	Phytophthora_sojae|PHYSODRAFT_475546;Phytophthora_ramorum|Phyra81914;Phytophthora_nicotianae_(Phytophthora_parasitica)|F443_06988;Phytophthora_betacei|PBET_00013545;Phytophthora_infestans_T30-4|PITG_10652;Phytophthora_infestans_RC1-10|PINF_RC1-10_00008197
cluster4525	6	Q54RM2	GO:0033314; P:mitotic DNA replication checkpoint; IBA:GO_Central	Phytophthora_sojae|PHYSODRAFT_358492;Phytophthora_ramorum|Phyra81384;Phytophthora_infestans_RC1-10|PINF_RC1-10_00001274;Phytophthora_infestans_T30-4|PITG_03553;Phytophthora_nicotianae_(Phytophthora_parasitica)|F443_07028;Phytophthora_betacei|PBET_00014686
cluster4526	6	Q5M9G8	GO:0016567; P:protein ubiquitination; IEA:UniProtKB-UniPathway	Phytophthora_sojae|PHYSODRAFT_488950;Phytophthora_ramorum|Phyra45186;Phytophthora_infestans_RC1-10|PINF_RC1-10_00004061;Phytophthora_infestans_T30-4|PITG_02035;Phytophthora_nicotianae_(Phytophthora_parasitica)|F443_08575;Phytophthora_betacei|PBET_00019907
cluster4527	6	N/A	N/A	Phytophthora_sojae|PHYSODRAFT_499835;Phytophthora_ramorum|Phyra76816;Phytophthora_infestans_RC1-10|PINF_RC1-10_00004917;Phytophthora_infestans_T30-4|PITG_14002;Phytophthora_nicotianae_(Phytophthora_parasitica)|F443_09771;Phytophthora_betacei|PBET_00012764
cluster4529	6	Q6P4H8	GO:1904058; P:positive regulation of sensory perception of pain; IMP:UniProtKB	Phytophthora_sojae|PHYSODRAFT_331586;Phytophthora_ramorum|Phyra94619;Phytophthora_infestans_RC1-10|PINF_RC1-10_00000274;Phytophthora_infestans_T30-4|PITG_13908;Phytophthora_nicotianae_(Phytophthora_parasitica)|F443_09742;Phytophthora_betacei|PBET_00010325
cluster4530	6	Q7T6Y2	GO:0035556; P:intracellular signal transduction; IEA:InterPro	Phytophthora_sojae|PHYSODRAFT_337967;Phytophthora_ramorum|Phyra84552;Phytophthora_infestans_RC1-10|PINF_RC1-10_00009422;Phytophthora_infestans_T30-4|PITG_20766;Phytophthora_nicotianae_(Phytophthora_parasitica)|F443_16813;Phytophthora_betacei|PBET_00013049
cluster4531	6	N/A	N/A	Phytophthora_sojae|PHYSODRAFT_351217;Phytophthora_ramorum|Phyra76825;Phytophthora_infestans_RC1-10|PINF_RC1-10_00009898;Phytophthora_infestans_T30-4|PITG_14008;Phytophthora_nicotianae_(Phytophthora_parasitica)|F443_09782;Phytophthora_betacei|PBET_00012769
cluster4532	6	B9F3B6	GO:0009450; P:gamma-aminobutyric acid catabolic process; IEA:UniProtKB-UniPathway	Phytophthora_sojae|PHYSODRAFT_489802;Phytophthora_ramorum|Phyra71985;Phytophthora_infestans_RC1-10|PINF_RC1-10_00003104;Phytophthora_infestans_T30-4|PITG_01549;Phytophthora_nicotianae_(Phytophthora_parasitica)|F443_00865;Phytophthora_betacei|PBET_00021948
cluster4533	6	P33610	GO:0003697; F:single-stranded DNA binding; IBA:GO_Central	Phytophthora_sojae|PHYSODRAFT_330433;Phytophthora_ramorum|Phyra74190;Phytophthora_infestans_RC1-10|PINF_RC1-10_00007234;Phytophthora_infestans_T30-4|PITG_15868;Phytophthora_nicotianae_(Phytophthora_parasitica)|F443_11832;Phytophthora_betacei|PBET_00011217
cluster4536	6	Q9FXM3	GO:0006261; P:DNA-dependent DNA replication; IBA:GO_Central	Phytophthora_sojae|PHYSODRAFT_551952;Phytophthora_ramorum|Phyra42402;Phytophthora_infestans_RC1-10|PINF_RC1-10_00004168;Phytophthora_infestans_T30-4|PITG_03389;Phytophthora_nicotianae_(Phytophthora_parasitica)|F443_14131;Phytophthora_betacei|PBET_00001703
cluster4537	6	Q9HC07	GO:0035751; P:regulation of lysosomal lumen pH; IMP:UniProtKB	Phytophthora_sojae|PHYSODRAFT_553793;Phytophthora_ramorum|Phyra82451;Phytophthora_infestans_RC1-10|PINF_RC1-10_00000138;Phytophthora_infestans_T30-4|PITG_01070;Phytophthora_nicotianae_(Phytophthora_parasitica)|F443_05695;Phytophthora_betacei|PBET_00004445
cluster4539	6	N/A	N/A	Phytophthora_sojae|PHYSODRAFT_284870;Phytophthora_ramorum|Phyra74550;Phytophthora_infestans_RC1-10|PINF_RC1-10_00003617;Phytophthora_infestans_T30-4|PITG_11081;Phytophthora_nicotianae_(Phytophthora_parasitica)|F443_06153;Phytophthora_betacei|PBET_00004943
cluster4540	6	N/A	N/A	Phytophthora_sojae|PHYSODRAFT_335503;Phytophthora_ramorum|Phyra75797;Phytophthora_infestans_RC1-10|PINF_RC1-10_00008433;Phytophthora_infestans_T30-4|PITG_09593;Phytophthora_nicotianae_(Phytophthora_parasitica)|F443_10313;Phytophthora_betacei|PBET_00000686
cluster4541	6	Q9SL02	GO:0007004; P:telomere maintenance via telomerase; IBA:GO_Central	Phytophthora_sojae|PHYSODRAFT_293155;Phytophthora_ramorum|Phyra82478;Phytophthora_infestans_RC1-10|PINF_RC1-10_00000153;Phytophthora_infestans_T30-4|PITG_01044;Phytophthora_nicotianae_(Phytophthora_parasitica)|F443_05721;Phytophthora_betacei|PBET_00004428
cluster4543	6	Q7XRX3	GO:0061408; P:positive regulation of transcription from RNA polymerase II promoter in response to heat stress; IBA:GO_Central	Phytophthora_sojae|PHYSODRAFT_311096;Phytophthora_ramorum|Phyra83183;Phytophthora_infestans_RC1-10|PINF_RC1-10_00012033;Phytophthora_infestans_T30-4|PITG_05353;Phytophthora_nicotianae_(Phytophthora_parasitica)|F443_06409;Phytophthora_betacei|PBET_00022180
cluster4544	6	F4JRJ6	GO:0008380; P:RNA splicing; IEA:UniProtKB-KW	Phytophthora_sojae|PHYSODRAFT_544074;Phytophthora_ramorum|Phyra83907;Phytophthora_infestans_RC1-10|PINF_RC1-10_00002296;Phytophthora_infestans_T30-4|PITG_13313;Phytophthora_nicotianae_(Phytophthora_parasitica)|F443_17216;Phytophthora_betacei|PBET_00010143
cluster4545	6	Q9Y0C9	GO:0038203; P:TORC2 signaling; IBA:GO_Central	Phytophthora_sojae|PHYSODRAFT_359214;Phytophthora_ramorum|Phyra74563;Phytophthora_infestans_RC1-10|PINF_RC1-10_00003628;Phytophthora_infestans_T30-4|PITG_11098;Phytophthora_nicotianae_(Phytophthora_parasitica)|F443_06133;Phytophthora_betacei|PBET_00004931
cluster4546	6	N/A	N/A	Phytophthora_sojae|PHYSODRAFT_528772;Phytophthora_ramorum|Phyra82204;Phytophthora_infestans_RC1-10|PINF_RC1-10_00010030;Phytophthora_infestans_T30-4|PITG_07842;Phytophthora_nicotianae_(Phytophthora_parasitica)|F443_21897;Phytophthora_betacei|PBET_00013379
cluster4547	6	Q7ZXH2	GO:0000722; P:telomere maintenance via recombination; ISS:UniProtKB	Phytophthora_sojae|PHYSODRAFT_554353;Phytophthora_ramorum|Phyra78312;Phytophthora_infestans_RC1-10|PINF_RC1-10_00009784;Phytophthora_infestans_T30-4|PITG_03233;Phytophthora_nicotianae_(Phytophthora_parasitica)|F443_16530;Phytophthora_betacei|PBET_00001610
cluster4548	6	P29290	GO:0005509; F:calcium ion binding; IEA:InterPro	Phytophthora_sojae|PHYSODRAFT_361816;Phytophthora_ramorum|Phyra96127;Phytophthora_infestans_RC1-10|PINF_RC1-10_00005504;Phytophthora_infestans_T30-4|PITG_07687;Phytophthora_nicotianae_(Phytophthora_parasitica)|F443_05261;Phytophthora_betacei|PBET_00014625
cluster4549	6	Q6PBU0	N/A	Phytophthora_sojae|PHYSODRAFT_431768;Phytophthora_ramorum|Phyra82254;Phytophthora_infestans_RC1-10|PINF_RC1-10_00001356;Phytophthora_infestans_T30-4|PITG_07891;Phytophthora_nicotianae_(Phytophthora_parasitica)|F443_03527;Phytophthora_betacei|PBET_00008603
cluster4550	6	Q8L6Z7	GO:0006281; P:DNA repair; IEA:UniProtKB-KW	Phytophthora_sojae|PHYSODRAFT_540882;Phytophthora_ramorum|Phyra74731;Phytophthora_infestans_RC1-10|PINF_RC1-10_00000636;Phytophthora_infestans_T30-4|PITG_12213;Phytophthora_nicotianae_(Phytophthora_parasitica)|F443_17545;Phytophthora_betacei|PBET_00020220
cluster4551	6	N/A	N/A	Phytophthora_sojae|PHYSODRAFT_564405;Phytophthora_ramorum|Phyra79498;Phytophthora_infestans_RC1-10|PINF_RC1-10_00002824;Phytophthora_infestans_T30-4|PITG_06556;Phytophthora_nicotianae_(Phytophthora_parasitica)|F443_12181;Phytophthora_betacei|PBET_00014109
cluster4553	6	Q9P6I8	GO:0071500; P:cellular response to nitrosative stress; IGI:PomBase	Phytophthora_sojae|PHYSODRAFT_469767;Phytophthora_ramorum|Phyra71463;Phytophthora_infestans_RC1-10|PINF_RC1-10_00008675;Phytophthora_infestans_T30-4|PITG_19162;Phytophthora_nicotianae_(Phytophthora_parasitica)|F443_20121;Phytophthora_betacei|PBET_00016913
cluster4554	6	P33336	GO:0030148; P:sphingolipid biosynthetic process; IMP:SGD	Phytophthora_sojae|PHYSODRAFT_321012;Phytophthora_infestans_RC1-10|PINF_RC1-10_00000124;Phytophthora_infestans_T30-4|PITG_01092;Phytophthora_ramorum|Phyra82420;Phytophthora_nicotianae_(Phytophthora_parasitica)|F443_05664;Phytophthora_betacei|PBET_00018577
cluster4556	6	N/A	N/A	Phytophthora_sojae|PHYSODRAFT_306726;Phytophthora_ramorum|Phyra82256;Phytophthora_infestans_RC1-10|PINF_RC1-10_00001361;Phytophthora_infestans_T30-4|PITG_07894;Phytophthora_nicotianae_(Phytophthora_parasitica)|F443_03533;Phytophthora_betacei|PBET_00008608
cluster4557	6	Q05BV3	GO:0008017; F:microtubule binding; IBA:GO_Central	Phytophthora_sojae|PHYSODRAFT_471884;Phytophthora_ramorum|Phyra77600;Phytophthora_infestans_RC1-10|PINF_RC1-10_00001146;Phytophthora_infestans_T30-4|PITG_02492;Phytophthora_nicotianae_(Phytophthora_parasitica)|F443_19119;Phytophthora_betacei|PBET_00005863
cluster4558	6	P93099	GO:0006412; P:translation; IEA:InterPro	Phytophthora_sojae|PHYSODRAFT_285558;Phytophthora_ramorum|Phyra71140;Phytophthora_infestans_RC1-10|PINF_RC1-10_00000346;Phytophthora_infestans_T30-4|PITG_01833;Phytophthora_nicotianae_(Phytophthora_parasitica)|F443_01165;Phytophthora_betacei|PBET_00021230
cluster4559	6	Q4V831	GO:0009117; P:nucleotide metabolic process; IEA:UniProtKB-KW	Phytophthora_sojae|PHYSODRAFT_353536;Phytophthora_ramorum|Phyra81435;Phytophthora_infestans_RC1-10|PINF_RC1-10_00004350;Phytophthora_infestans_T30-4|PITG_03615;Phytophthora_nicotianae_(Phytophthora_parasitica)|F443_11379;Phytophthora_betacei|PBET_00015012
cluster4560	6	Q9VQB7	GO:0006493; P:protein O-linked glycosylation; IDA:UniProtKB	Phytophthora_sojae|PHYSODRAFT_310571;Phytophthora_ramorum|Phyra78738;Phytophthora_infestans_RC1-10|PINF_RC1-10_00007846;Phytophthora_infestans_T30-4|PITG_14483;Phytophthora_nicotianae_(Phytophthora_parasitica)|F443_18675;Phytophthora_betacei|PBET_00011338
cluster4561	6	N/A	N/A	Phytophthora_sojae|PHYSODRAFT_304139;Phytophthora_ramorum|Phyra94313;Phytophthora_infestans_RC1-10|PINF_RC1-10_00004030;Phytophthora_infestans_T30-4|PITG_18376;Phytophthora_nicotianae_(Phytophthora_parasitica)|F443_00220;Phytophthora_betacei|PBET_00003274
cluster4563	6	O14018	GO:0006434; P:seryl-tRNA aminoacylation; ISS:PomBase	Phytophthora_sojae|PHYSODRAFT_537011;Phytophthora_ramorum|Phyra71383;Phytophthora_infestans_RC1-10|PINF_RC1-10_00004358;Phytophthora_infestans_T30-4|PITG_03460;Phytophthora_nicotianae_(Phytophthora_parasitica)|F443_14048;Phytophthora_betacei|PBET_00001316
cluster4564	6	N/A	N/A	Phytophthora_sojae|PHYSODRAFT_480820;Phytophthora_ramorum|Phyra78902;Phytophthora_infestans_RC1-10|PINF_RC1-10_00001978;Phytophthora_infestans_T30-4|PITG_11190;Phytophthora_nicotianae_(Phytophthora_parasitica)|F443_06027;Phytophthora_betacei|PBET_00006602
cluster4567	6	Q9D4F8	GO:0090307; P:mitotic spindle assembly; IBA:GO_Central	Phytophthora_sojae|PHYSODRAFT_404232;Phytophthora_ramorum|Phyra72880;Phytophthora_infestans_RC1-10|PINF_RC1-10_00000617;Phytophthora_infestans_T30-4|PITG_00634;Phytophthora_nicotianae_(Phytophthora_parasitica)|F443_04104;Phytophthora_betacei|PBET_00000317
cluster4569	6	Q9LPV5	GO:0015706; P:nitrate transport; IBA:GO_Central	Phytophthora_sojae|PHYSODRAFT_520413;Phytophthora_ramorum|Phyra76698;Phytophthora_infestans_RC1-10|PINF_RC1-10_00007813;Phytophthora_infestans_T30-4|PITG_13011;Phytophthora_nicotianae_(Phytophthora_parasitica)|F443_18244;Phytophthora_betacei|PBET_00016004
cluster4570	6	Q9M076	GO:0006096; P:glycolytic process; IDA:TAIR	Phytophthora_sojae|PHYSODRAFT_343844;Phytophthora_ramorum|Phyra96000;Phytophthora_infestans_RC1-10|PINF_RC1-10_00001297;Phytophthora_infestans_T30-4|PITG_03598;Phytophthora_nicotianae_(Phytophthora_parasitica)|F443_11361;Phytophthora_betacei|PBET_00020431
cluster4571	6	N/A	N/A	Phytophthora_sojae|PHYSODRAFT_437808;Phytophthora_ramorum|Phyra96791;Phytophthora_infestans_RC1-10|PINF_RC1-10_00004444;Phytophthora_infestans_T30-4|PITG_03853;Phytophthora_nicotianae_(Phytophthora_parasitica)|F443_22209;Phytophthora_betacei|PBET_00008688
cluster4572	6	N/A	N/A	Phytophthora_sojae|PHYSODRAFT_478431;Phytophthora_ramorum|Phyra74481;Phytophthora_infestans_RC1-10|PINF_RC1-10_00010536;Phytophthora_infestans_T30-4|PITG_10973;Phytophthora_nicotianae_(Phytophthora_parasitica)|F443_06282;Phytophthora_betacei|PBET_00005015
cluster4573	6	N/A	N/A	Phytophthora_sojae|PHYSODRAFT_503267;Phytophthora_ramorum|Phyra81664;Phytophthora_infestans_RC1-10|PINF_RC1-10_00003753;Phytophthora_infestans_T30-4|PITG_13725;Phytophthora_nicotianae_(Phytophthora_parasitica)|F443_05019;Phytophthora_betacei|PBET_00005363
cluster4574	6	Q944I4	GO:0009853; P:photorespiration; IMP:TAIR	Phytophthora_sojae|PHYSODRAFT_552435;Phytophthora_ramorum|Phyra94130;Phytophthora_infestans_RC1-10|PINF_RC1-10_00007002;Phytophthora_infestans_T30-4|PITG_03827;Phytophthora_nicotianae_(Phytophthora_parasitica)|F443_21831;Phytophthora_betacei|PBET_00021176
cluster4575	6	N/A	N/A	Phytophthora_sojae|PHYSODRAFT_552999;Phytophthora_ramorum|Phyra79246;Phytophthora_infestans_RC1-10|PINF_RC1-10_00001201;Phytophthora_infestans_T30-4|PITG_02720;Phytophthora_nicotianae_(Phytophthora_parasitica)|F443_19390;Phytophthora_betacei|PBET_00019439
cluster4576	6	Q9JLI7	GO:0021591; P:ventricular system development; IMP:MGI	Phytophthora_sojae|PHYSODRAFT_536270;Phytophthora_ramorum|Phyra71726;Phytophthora_infestans_RC1-10|PINF_RC1-10_00015522;Phytophthora_infestans_T30-4|PITG_01219;Phytophthora_nicotianae_(Phytophthora_parasitica)|F443_10052;Phytophthora_betacei|PBET_00015258
cluster4577	6	N/A	N/A	Phytophthora_sojae|PHYSODRAFT_511675;Phytophthora_ramorum|Phyra75065;Phytophthora_infestans_RC1-10|PINF_RC1-10_00008957;Phytophthora_infestans_T30-4|PITG_14633;Phytophthora_nicotianae_(Phytophthora_parasitica)|F443_12292;Phytophthora_betacei|PBET_00015061
cluster4578	6	O13739	GO:0006571; P:tyrosine biosynthetic process; ISS:PomBase	Phytophthora_sojae|PHYSODRAFT_264157;Phytophthora_ramorum|Phyra85243;Phytophthora_infestans_RC1-10|PINF_RC1-10_00002694;Phytophthora_infestans_T30-4|PITG_01245;Phytophthora_nicotianae_(Phytophthora_parasitica)|F443_10077;Phytophthora_betacei|PBET_00015242
cluster4579	6	Q04QD0	N/A	Phytophthora_sojae|PHYSODRAFT_358321;Phytophthora_ramorum|Phyra77864;Phytophthora_infestans_RC1-10|PINF_RC1-10_00008160;Phytophthora_infestans_T30-4|PITG_18102;Phytophthora_nicotianae_(Phytophthora_parasitica)|F443_11242;Phytophthora_betacei|PBET_00010432
cluster4580	6	P00558	GO:0007525; P:somatic muscle development; IBA:GO_Central	Phytophthora_sojae|PHYSODRAFT_355963;Phytophthora_ramorum|Phyra72261;Phytophthora_infestans_RC1-10|PINF_RC1-10_00008030;Phytophthora_infestans_T30-4|PITG_09402;Phytophthora_nicotianae_(Phytophthora_parasitica)|F443_13787;Phytophthora_betacei|PBET_00019791
cluster4581	6	D9TT10	GO:0005524; F:ATP binding; IEA:UniProtKB-KW	Phytophthora_sojae|PHYSODRAFT_345114;Phytophthora_ramorum|Phyra84962;Phytophthora_infestans_RC1-10|PINF_RC1-10_00000700;Phytophthora_infestans_T30-4|PITG_12315;Phytophthora_nicotianae_(Phytophthora_parasitica)|F443_17640;Phytophthora_betacei|PBET_00021809
cluster4582	6	Q84L33	GO:0043161; P:proteasome-mediated ubiquitin-dependent protein catabolic process; IBA:GO_Central	Phytophthora_sojae|PHYSODRAFT_553293;Phytophthora_ramorum|Phyra49740;Phytophthora_infestans_RC1-10|PINF_RC1-10_00000859;Phytophthora_infestans_T30-4|PITG_02211;Phytophthora_nicotianae_(Phytophthora_parasitica)|F443_21174;Phytophthora_betacei|PBET_00005530
cluster4583	6	N/A	N/A	Phytophthora_sojae|PHYSODRAFT_505534;Phytophthora_ramorum|Phyra93295;Phytophthora_infestans_RC1-10|PINF_RC1-10_00003725;Phytophthora_infestans_T30-4|PITG_00389;Phytophthora_nicotianae_(Phytophthora_parasitica)|F443_07774;Phytophthora_betacei|PBET_00000129
cluster4584	6	Q4V8K2	GO:0016445; P:somatic diversification of immunoglobulins; IEA:Ensembl	Phytophthora_sojae|PHYSODRAFT_257869;Phytophthora_ramorum|Phyra77398;Phytophthora_infestans_RC1-10|PINF_RC1-10_00002513;Phytophthora_infestans_T30-4|PITG_06283;Phytophthora_nicotianae_(Phytophthora_parasitica)|F443_13931;Phytophthora_betacei|PBET_00004130
cluster4585	6	Q9H7B4	GO:0045944; P:positive regulation of transcription by RNA polymerase II; IEA:Ensembl	Phytophthora_sojae|PHYSODRAFT_518318;Phytophthora_ramorum|Phyra84881;Phytophthora_infestans_RC1-10|PINF_RC1-10_00004196;Phytophthora_infestans_T30-4|PITG_12995;Phytophthora_nicotianae_(Phytophthora_parasitica)|F443_18267;Phytophthora_betacei|PBET_00015990
cluster4586	6	O46043	GO:0009408; P:response to heat; IMP:FlyBase	Phytophthora_sojae|PHYSODRAFT_493360;Phytophthora_ramorum|Phyra96839;Phytophthora_infestans_RC1-10|PINF_RC1-10_00008589;Phytophthora_infestans_T30-4|PITG_10553;Phytophthora_nicotianae_(Phytophthora_parasitica)|F443_04560;Phytophthora_betacei|PBET_00000492
cluster4587	6	N/A	N/A	Phytophthora_sojae|PHYSODRAFT_549993;Phytophthora_ramorum|Phyra83481;Phytophthora_infestans_RC1-10|PINF_RC1-10_00013034;Phytophthora_infestans_T30-4|PITG_04394;Phytophthora_nicotianae_(Phytophthora_parasitica)|F443_02864;Phytophthora_betacei|PBET_00015376
cluster4588	6	P36035	GO:0097080; P:plasma membrane selenite transport; IMP:SGD	Phytophthora_sojae|PHYSODRAFT_316090;Phytophthora_infestans_RC1-10|PINF_RC1-10_00001781;Phytophthora_infestans_T30-4|PITG_00329;Phytophthora_nicotianae_(Phytophthora_parasitica)|F443_07845;Phytophthora_betacei|PBET_00000088;Phytophthora_ramorum|Phyra38546
cluster4589	6	N/A	N/A	Phytophthora_sojae|PHYSODRAFT_355952;Phytophthora_ramorum|Phyra80100;Phytophthora_infestans_RC1-10|PINF_RC1-10_00007130;Phytophthora_infestans_T30-4|PITG_09298;Phytophthora_nicotianae_(Phytophthora_parasitica)|F443_13691;Phytophthora_betacei|PBET_00005723
cluster4590	6	N/A	N/A	Phytophthora_sojae|PHYSODRAFT_489963;Phytophthora_ramorum|Phyra72967;Phytophthora_infestans_RC1-10|PINF_RC1-10_00002743;Phytophthora_infestans_T30-4|PITG_16031;Phytophthora_nicotianae_(Phytophthora_parasitica)|F443_05496;Phytophthora_betacei|PBET_00007656
cluster4591	6	Q7JVE7	GO:0007431; P:salivary gland development; IEP:UniProtKB	Phytophthora_sojae|PHYSODRAFT_482299;Phytophthora_ramorum|Phyra73519;Phytophthora_infestans_RC1-10|PINF_RC1-10_00015195;Phytophthora_infestans_T30-4|PITG_17863;Phytophthora_nicotianae_(Phytophthora_parasitica)|F443_15449;Phytophthora_betacei|PBET_00007407
cluster4592	6	N/A	N/A	Phytophthora_sojae|PHYSODRAFT_534693;Phytophthora_ramorum|Phyra75526;Phytophthora_infestans_RC1-10|PINF_RC1-10_00001042;Phytophthora_infestans_T30-4|PITG_04903;Phytophthora_nicotianae_(Phytophthora_parasitica)|F443_15636;Phytophthora_betacei|PBET_00018255
cluster4593	6	Q9BWK9	GO:1902954; P:regulation of early endosome to recycling endosome transport; IMP:UniProtKB	Phytophthora_sojae|PHYSODRAFT_307611;Phytophthora_ramorum|Phyra75469;Phytophthora_infestans_RC1-10|PINF_RC1-10_00004878;Phytophthora_infestans_T30-4|PITG_04725;Phytophthora_nicotianae_(Phytophthora_parasitica)|F443_15729;Phytophthora_betacei|PBET_00014461
cluster4594	6	Q9Y6I4	GO:0006511; P:ubiquitin-dependent protein catabolic process; IEA:InterPro	Phytophthora_sojae|PHYSODRAFT_564250;Phytophthora_ramorum|Phyra94794;Phytophthora_infestans_RC1-10|PINF_RC1-10_00002512;Phytophthora_infestans_T30-4|PITG_06281;Phytophthora_nicotianae_(Phytophthora_parasitica)|F443_13928;Phytophthora_betacei|PBET_00004132
cluster4595	6	O74862	GO:0006364; P:rRNA processing; ISO:PomBase	Phytophthora_sojae|PHYSODRAFT_350283;Phytophthora_ramorum|Phyra74779;Phytophthora_infestans_RC1-10|PINF_RC1-10_00000682;Phytophthora_infestans_T30-4|PITG_12292;Phytophthora_nicotianae_(Phytophthora_parasitica)|F443_17608;Phytophthora_betacei|PBET_00013429
cluster4596	6	P54168	N/A	Phytophthora_sojae|PHYSODRAFT_492063;Phytophthora_ramorum|Phyra71973;Phytophthora_infestans_RC1-10|PINF_RC1-10_00011546;Phytophthora_infestans_T30-4|PITG_21012;Phytophthora_nicotianae_(Phytophthora_parasitica)|F443_00794;Phytophthora_betacei|PBET_00022871
cluster4599	6	O80763	GO:0046686; P:response to cadmium ion; IEP:TAIR	Phytophthora_sojae|PHYSODRAFT_286379;Phytophthora_ramorum|Phyra72800;Phytophthora_infestans_RC1-10|PINF_RC1-10_00007422;Phytophthora_infestans_T30-4|PITG_00518;Phytophthora_nicotianae_(Phytophthora_parasitica)|F443_04241;Phytophthora_betacei|PBET_00008416
cluster4600	6	Q54VV5	GO:0016567; P:protein ubiquitination; IC:dictyBase	Phytophthora_sojae|PHYSODRAFT_517713;Phytophthora_ramorum|Phyra76612;Phytophthora_infestans_RC1-10|PINF_RC1-10_00003175;Phytophthora_infestans_T30-4|PITG_13147;Phytophthora_nicotianae_(Phytophthora_parasitica)|F443_09318;Phytophthora_betacei|PBET_00010972
cluster4601	6	Q9AV81	GO:0016567; P:protein ubiquitination; IDA:UniProtKB	Phytophthora_sojae|PHYSODRAFT_546135;Phytophthora_ramorum|Phyra72129;Phytophthora_infestans_RC1-10|PINF_RC1-10_00012567;Phytophthora_infestans_T30-4|PITG_19646;Phytophthora_nicotianae_(Phytophthora_parasitica)|F443_15028;Phytophthora_betacei|PBET_00002204
cluster4602	6	Q8NB90	GO:0007283; P:spermatogenesis; IEA:UniProtKB-KW	Phytophthora_sojae|PHYSODRAFT_308554;Phytophthora_ramorum|Phyra52713;Phytophthora_infestans_RC1-10|PINF_RC1-10_00000135;Phytophthora_infestans_T30-4|PITG_01076;Phytophthora_nicotianae_(Phytophthora_parasitica)|F443_05689;Phytophthora_betacei|PBET_00004448
cluster4603	6	Q38942	GO:0000972; P:transcription-dependent tethering of RNA polymerase II gene DNA at nuclear periphery; IBA:GO_Central	Phytophthora_sojae|PHYSODRAFT_360329;Phytophthora_ramorum|Phyra51583;Phytophthora_infestans_RC1-10|PINF_RC1-10_00004614;Phytophthora_infestans_T30-4|PITG_13431;Phytophthora_nicotianae_(Phytophthora_parasitica)|F443_20258;Phytophthora_betacei|PBET_00015928
cluster4605	6	N/A	N/A	Phytophthora_sojae|PHYSODRAFT_285175;Phytophthora_ramorum|Phyra77186;Phytophthora_infestans_RC1-10|PINF_RC1-10_00006845;Phytophthora_infestans_T30-4|PITG_07347;Phytophthora_nicotianae_(Phytophthora_parasitica)|F443_17674;Phytophthora_betacei|PBET_00014098
cluster4606	6	Q58516	GO:0070981; P:L-asparagine biosynthetic process; IEA:UniProtKB-UniPathway	Phytophthora_sojae|PHYSODRAFT_495649;Phytophthora_ramorum|Phyra73007;Phytophthora_infestans_RC1-10|PINF_RC1-10_00008465;Phytophthora_infestans_T30-4|PITG_16088;Phytophthora_nicotianae_(Phytophthora_parasitica)|F443_05437;Phytophthora_betacei|PBET_00007696
cluster4607	6	N/A	N/A	Phytophthora_sojae|PHYSODRAFT_438751;Phytophthora_ramorum|Phyra77929;Phytophthora_infestans_RC1-10|PINF_RC1-10_00004562;Phytophthora_infestans_T30-4|PITG_03061;Phytophthora_nicotianae_(Phytophthora_parasitica)|F443_14501;Phytophthora_betacei|PBET_00012989
cluster4608	6	D0NVH9	GO:0044208; P:'de novo' AMP biosynthetic process; IEA:UniProtKB-UniPathway	Phytophthora_sojae|PHYSODRAFT_347173;Phytophthora_ramorum|Phyra81189;Phytophthora_infestans_RC1-10|PINF_RC1-10_00006321;Phytophthora_infestans_T30-4|PITG_16736;Phytophthora_nicotianae_(Phytophthora_parasitica)|F443_01451;Phytophthora_betacei|PBET_00018806
cluster4609	6	B2ID97	GO:0006415; P:translational termination; IEA:UniProtKB-UniRule	Phytophthora_sojae|PHYSODRAFT_487748;Phytophthora_ramorum|Phyra74435;Phytophthora_infestans_RC1-10|PINF_RC1-10_00001542;Phytophthora_infestans_T30-4|PITG_18018;Phytophthora_nicotianae_(Phytophthora_parasitica)|F443_06352;Phytophthora_betacei|PBET_00006948
cluster4610	6	P12522	GO:0120029; P:proton export across plasma membrane; IEA:InterPro	Phytophthora_sojae|PHYSODRAFT_346620;Phytophthora_ramorum|Phyra38850;Phytophthora_infestans_RC1-10|PINF_RC1-10_00000578;Phytophthora_infestans_T30-4|PITG_00693;Phytophthora_nicotianae_(Phytophthora_parasitica)|F443_04026;Phytophthora_betacei|PBET_00000359
cluster4611	6	Q5KWZ8	GO:0009408; P:response to heat; IEA:InterPro	Phytophthora_sojae|PHYSODRAFT_524984;Phytophthora_ramorum|Phyra78130;Phytophthora_infestans_RC1-10|PINF_RC1-10_00005208;Phytophthora_infestans_T30-4|PITG_12000;Phytophthora_nicotianae_(Phytophthora_parasitica)|F443_13187;Phytophthora_betacei|PBET_00006384
cluster4612	6	N/A	N/A	Phytophthora_sojae|PHYSODRAFT_354620;Phytophthora_ramorum|Phyra81684;Phytophthora_infestans_RC1-10|PINF_RC1-10_00003767;Phytophthora_infestans_T30-4|PITG_13751;Phytophthora_nicotianae_(Phytophthora_parasitica)|F443_05044;Phytophthora_betacei|PBET_00005349
cluster4614	6	Q28EW0	GO:0016021; C:integral component of membrane; IEA:UniProtKB-KW	Phytophthora_sojae|PHYSODRAFT_479246;Phytophthora_infestans_RC1-10|PINF_RC1-10_00002924;Phytophthora_infestans_T30-4|PITG_06769;Phytophthora_nicotianae_(Phytophthora_parasitica)|F443_08652;Phytophthora_betacei|PBET_00012231;Phytophthora_ramorum|Phyra96847
cluster4616	6	Q05117	GO:0032496; P:response to lipopolysaccharide; IMP:MGI	Phytophthora_sojae|PHYSODRAFT_529567;Phytophthora_ramorum|Phyra76652;Phytophthora_infestans_RC1-10|PINF_RC1-10_00011452;Phytophthora_infestans_T30-4|PITG_13082;Phytophthora_nicotianae_(Phytophthora_parasitica)|F443_09397;Phytophthora_betacei|PBET_00011015
cluster4722	6	N/A	N/A	Phytophthora_sojae|PHYSODRAFT_383910;Phytophthora_ramorum|Phyra95108;Phytophthora_infestans_RC1-10|PINF_RC1-10_00005151;Phytophthora_infestans_T30-4|PITG_15261;Phytophthora_nicotianae_(Phytophthora_parasitica)|F443_01560;Phytophthora_betacei|PBET_00011064
cluster4723	6	P31851	GO:0009089; P:lysine biosynthetic process via diaminopimelate; IEA:InterPro	Phytophthora_sojae|PHYSODRAFT_547617;Phytophthora_ramorum|Phyra71432;Phytophthora_infestans_RC1-10|PINF_RC1-10_00003151;Phytophthora_infestans_T30-4|PITG_13176;Phytophthora_nicotianae_(Phytophthora_parasitica)|F443_09283;Phytophthora_betacei|PBET_00010948
cluster4725	6	N/A	N/A	Phytophthora_sojae|PHYSODRAFT_562798;Phytophthora_ramorum|Phyra78530;Phytophthora_infestans_RC1-10|PINF_RC1-10_00014212;Phytophthora_infestans_T30-4|PITG_12584;Phytophthora_nicotianae_(Phytophthora_parasitica)|F443_04862;Phytophthora_betacei|PBET_00021073
cluster4726	6	N/A	N/A	Phytophthora_sojae|PHYSODRAFT_469828;Phytophthora_ramorum|Phyra80527;Phytophthora_infestans_RC1-10|PINF_RC1-10_00008110;Phytophthora_infestans_T30-4|PITG_02905;Phytophthora_nicotianae_(Phytophthora_parasitica)|F443_15260;Phytophthora_betacei|PBET_00006842
cluster4727	6	N/A	N/A	Phytophthora_sojae|PHYSODRAFT_482204;Phytophthora_ramorum|Phyra93540;Phytophthora_infestans_RC1-10|PINF_RC1-10_00000028;Phytophthora_infestans_T30-4|PITG_05490;Phytophthora_nicotianae_(Phytophthora_parasitica)|F443_06545;Phytophthora_betacei|PBET_00005438
cluster4728	6	N/A	N/A	Phytophthora_sojae|PHYSODRAFT_547958;Phytophthora_ramorum|Phyra75943;Phytophthora_infestans_RC1-10|PINF_RC1-10_00014105;Phytophthora_infestans_T30-4|PITG_06047;Phytophthora_nicotianae_(Phytophthora_parasitica)|F443_18447;Phytophthora_betacei|PBET_00019052
cluster4729	6	Q8TBB5	N/A	Phytophthora_sojae|PHYSODRAFT_491177;Phytophthora_ramorum|Phyra76982;Phytophthora_infestans_RC1-10|PINF_RC1-10_00007458;Phytophthora_infestans_T30-4|PITG_09862;Phytophthora_nicotianae_(Phytophthora_parasitica)|F443_21987;Phytophthora_betacei|PBET_00002749
cluster4731	6	Q96J87	GO:0000381; P:regulation of alternative mRNA splicing, via spliceosome; IDA:UniProtKB	Phytophthora_sojae|PHYSODRAFT_353005;Phytophthora_ramorum|Phyra82644;Phytophthora_infestans_RC1-10|PINF_RC1-10_00005630;Phytophthora_infestans_T30-4|PITG_14066;Phytophthora_nicotianae_(Phytophthora_parasitica)|F443_07190;Phytophthora_betacei|PBET_00005126
cluster4733	6	N/A	N/A	Phytophthora_sojae|PHYSODRAFT_258645;Phytophthora_ramorum|Phyra74713;Phytophthora_infestans_RC1-10|PINF_RC1-10_00007050;Phytophthora_infestans_T30-4|PITG_12176;Phytophthora_nicotianae_(Phytophthora_parasitica)|F443_17517;Phytophthora_betacei|PBET_00018459
cluster4734	6	Q9BZL4	GO:0007165; P:signal transduction; IEA:InterPro	Phytophthora_sojae|PHYSODRAFT_286331;Phytophthora_ramorum|Phyra84144;Phytophthora_infestans_T30-4|PITG_00714;Phytophthora_nicotianae_(Phytophthora_parasitica)|F443_03995;Phytophthora_betacei|PBET_00000375;Phytophthora_infestans_RC1-10|PINF_RC1-10_00000566
cluster4735	6	E9QAU8	GO:0000209; P:protein polyubiquitination; IDA:MGI	Phytophthora_sojae|PHYSODRAFT_295425;Phytophthora_ramorum|Phyra94822;Phytophthora_infestans_RC1-10|PINF_RC1-10_00004595;Phytophthora_infestans_T30-4|PITG_02589;Phytophthora_nicotianae_(Phytophthora_parasitica)|F443_19228;Phytophthora_betacei|PBET_00005930
cluster4739	6	N/A	N/A	Phytophthora_sojae|PHYSODRAFT_476923;Phytophthora_ramorum|Phyra84051;Phytophthora_infestans_RC1-10|PINF_RC1-10_00005596;Phytophthora_infestans_T30-4|PITG_01129;Phytophthora_nicotianae_(Phytophthora_parasitica)|F443_05632;Phytophthora_betacei|PBET_00013872
cluster4740	6	Q59536	GO:0070008; F:serine-type exopeptidase activity; IEA:InterPro	Phytophthora_sojae|PHYSODRAFT_345188;Phytophthora_ramorum|Phyra54177;Phytophthora_infestans_RC1-10|PINF_RC1-10_00006503;Phytophthora_infestans_T30-4|PITG_12099;Phytophthora_nicotianae_(Phytophthora_parasitica)|F443_17427;Phytophthora_betacei|PBET_00016308
cluster4741	6	Q91ZQ0	GO:0007030; P:Golgi organization; IBA:GO_Central	Phytophthora_sojae|PHYSODRAFT_349344;Phytophthora_ramorum|Phyra83400;Phytophthora_infestans_RC1-10|PINF_RC1-10_00015148;Phytophthora_infestans_T30-4|PITG_19049;Phytophthora_nicotianae_(Phytophthora_parasitica)|F443_18812;Phytophthora_betacei|PBET_00020892
cluster4742	6	D0N381	GO:0016226; P:iron-sulfur cluster assembly; IEA:UniProtKB-UniRule	Phytophthora_sojae|PHYSODRAFT_284771;Phytophthora_ramorum|Phyra73118;Phytophthora_infestans_RC1-10|PINF_RC1-10_00000088;Phytophthora_infestans_T30-4|PITG_05601;Phytophthora_nicotianae_(Phytophthora_parasitica)|F443_06668;Phytophthora_betacei|PBET_00005498
cluster4745	6	P87185	GO:0008033; P:tRNA processing; IEA:UniProtKB-KW	Phytophthora_sojae|PHYSODRAFT_490065;Phytophthora_ramorum|Phyra85282;Phytophthora_infestans_RC1-10|PINF_RC1-10_00010117;Phytophthora_infestans_T30-4|PITG_08618;Phytophthora_nicotianae_(Phytophthora_parasitica)|F443_17400;Phytophthora_betacei|PBET_00002808
cluster4746	6	Q6NVM6	GO:0000462; P:maturation of SSU-rRNA from tricistronic rRNA transcript (SSU-rRNA, 58S rRNA, LSU-rRNA); IBA:GO_Central	Phytophthora_sojae|PHYSODRAFT_555658;Phytophthora_ramorum|Phyra77140;Phytophthora_infestans_RC1-10|PINF_RC1-10_00014833;Phytophthora_infestans_T30-4|PITG_07296;Phytophthora_nicotianae_(Phytophthora_parasitica)|F443_17749;Phytophthora_betacei|PBET_00014071
cluster4748	6	Q55BQ3	GO:0004672; F:protein kinase activity; IEA:InterPro	Phytophthora_sojae|PHYSODRAFT_497445;Phytophthora_ramorum|Phyra73839;Phytophthora_infestans_RC1-10|PINF_RC1-10_00000345;Phytophthora_infestans_T30-4|PITG_01832;Phytophthora_nicotianae_(Phytophthora_parasitica)|F443_01164;Phytophthora_betacei|PBET_00021231
cluster4749	6	Q873N1	GO:0072659; P:protein localization to plasma membrane; IBA:GO_Central	Phytophthora_sojae|PHYSODRAFT_494321;Phytophthora_ramorum|Phyra73975;Phytophthora_infestans_RC1-10|PINF_RC1-10_00001653;Phytophthora_infestans_T30-4|PITG_01653;Phytophthora_nicotianae_(Phytophthora_parasitica)|F443_00961;Phytophthora_betacei|PBET_00011167
cluster4750	6	Q6NUT3	GO:0008643; P:carbohydrate transport; IEA:InterPro	Phytophthora_sojae|PHYSODRAFT_558093;Phytophthora_ramorum|Phyra74158;Phytophthora_infestans_RC1-10|PINF_RC1-10_00010710;Phytophthora_infestans_T30-4|PITG_15912;Phytophthora_nicotianae_(Phytophthora_parasitica)|F443_11886;Phytophthora_betacei|PBET_00008371
cluster4752	6	Q86A24	GO:0016279; F:protein-lysine N-methyltransferase activity; IEA:UniProtKB-UniRule	Phytophthora_sojae|PHYSODRAFT_509222;Phytophthora_ramorum|Phyra74971;Phytophthora_infestans_RC1-10|PINF_RC1-10_00006793;Phytophthora_infestans_T30-4|PITG_07551;Phytophthora_nicotianae_(Phytophthora_parasitica)|F443_21017;Phytophthora_betacei|PBET_00011960
cluster4753	6	P40783	GO:0034599; P:cellular response to oxidative stress; IBA:GO_Central	Phytophthora_sojae|PHYSODRAFT_313695;Phytophthora_ramorum|Phyra80182;Phytophthora_infestans_RC1-10|PINF_RC1-10_00002197;Phytophthora_infestans_T30-4|PITG_10095;Phytophthora_nicotianae_(Phytophthora_parasitica)|F443_08465;Phytophthora_betacei|PBET_00001534
cluster4754	6	N/A	N/A	Phytophthora_sojae|PHYSODRAFT_317710;Phytophthora_ramorum|Phyra84869;Phytophthora_infestans_RC1-10|PINF_RC1-10_00004204;Phytophthora_infestans_T30-4|PITG_12981;Phytophthora_nicotianae_(Phytophthora_parasitica)|F443_18279;Phytophthora_betacei|PBET_00015982
cluster4755	6	N/A	N/A	Phytophthora_sojae|PHYSODRAFT_467570;Phytophthora_ramorum|Phyra76282;Phytophthora_infestans_RC1-10|PINF_RC1-10_00007204;Phytophthora_infestans_T30-4|PITG_10799;Phytophthora_nicotianae_(Phytophthora_parasitica)|F443_10744;Phytophthora_betacei|PBET_00006075
cluster4757	6	N/A	N/A	Phytophthora_sojae|PHYSODRAFT_481773;Phytophthora_infestans_RC1-10|PINF_RC1-10_00000041;Phytophthora_infestans_T30-4|PITG_05510;Phytophthora_nicotianae_(Phytophthora_parasitica)|F443_06564;Phytophthora_betacei|PBET_00005451;Phytophthora_ramorum|Phyra73188
cluster4758	6	Q1HCL7	GO:0006741; P:NADP biosynthetic process; IEA:InterPro	Phytophthora_sojae|PHYSODRAFT_316150;Phytophthora_ramorum|Phyra72607;Phytophthora_infestans_RC1-10|PINF_RC1-10_00007777;Phytophthora_infestans_T30-4|PITG_00257;Phytophthora_nicotianae_(Phytophthora_parasitica)|F443_07943;Phytophthora_betacei|PBET_00000041
cluster4759	6	P59075	GO:0006163; P:purine nucleotide metabolic process; IEA:UniProtKB-UniRule	Phytophthora_sojae|PHYSODRAFT_561869;Phytophthora_ramorum|Phyra71271;Phytophthora_infestans_RC1-10|PINF_RC1-10_00013971;Phytophthora_infestans_T30-4|PITG_15661;Phytophthora_nicotianae_(Phytophthora_parasitica)|F443_02457;Phytophthora_betacei|PBET_00000583
cluster4763	6	N/A	N/A	Phytophthora_sojae|PHYSODRAFT_255777;Phytophthora_ramorum|Phyra81656;Phytophthora_infestans_RC1-10|PINF_RC1-10_00003748;Phytophthora_infestans_T30-4|PITG_13715;Phytophthora_nicotianae_(Phytophthora_parasitica)|F443_05010;Phytophthora_betacei|PBET_00005369
cluster4765	6	P12617	GO:0046321; P:positive regulation of fatty acid oxidation; ISS:UniProtKB	Phytophthora_sojae|PHYSODRAFT_498184;Phytophthora_ramorum|Phyra79818;Phytophthora_infestans_RC1-10|PINF_RC1-10_00003391;Phytophthora_infestans_T30-4|PITG_17071;Phytophthora_nicotianae_(Phytophthora_parasitica)|F443_09911;Phytophthora_betacei|PBET_00019657
cluster4766	6	N/A	N/A	Phytophthora_sojae|PHYSODRAFT_310948;Phytophthora_ramorum|Phyra73164;Phytophthora_infestans_RC1-10|PINF_RC1-10_00000060;Phytophthora_infestans_T30-4|PITG_05543;Phytophthora_nicotianae_(Phytophthora_parasitica)|F443_06602;Phytophthora_betacei|PBET_00005473
cluster4767	6	O96621	GO:0046689; P:response to mercury ion; IDA:dictyBase	Phytophthora_sojae|PHYSODRAFT_564907;Phytophthora_ramorum|Phyra71770;Phytophthora_infestans_RC1-10|PINF_RC1-10_00007900;Phytophthora_infestans_T30-4|PITG_09284;Phytophthora_nicotianae_(Phytophthora_parasitica)|F443_13669;Phytophthora_betacei|PBET_00005740
cluster4768	6	Q112N2	GO:0031119; P:tRNA pseudouridine synthesis; IEA:UniProtKB-UniRule	Phytophthora_sojae|PHYSODRAFT_309818;Phytophthora_ramorum|Phyra54028;Phytophthora_infestans_RC1-10|PINF_RC1-10_00013231;Phytophthora_infestans_T30-4|PITG_18633;Phytophthora_nicotianae_(Phytophthora_parasitica)|F443_18821;Phytophthora_betacei|PBET_00023027
cluster4769	6	N/A	N/A	Phytophthora_sojae|PHYSODRAFT_351401;Phytophthora_ramorum|Phyra73646;Phytophthora_infestans_RC1-10|PINF_RC1-10_00001495;Phytophthora_infestans_T30-4|PITG_18236;Phytophthora_nicotianae_(Phytophthora_parasitica)|F443_20969;Phytophthora_betacei|PBET_00004684
cluster4771	6	Q869Y7	GO:0006099; P:tricarboxylic acid cycle; IEA:UniProtKB-KW	Phytophthora_sojae|PHYSODRAFT_301304;Phytophthora_ramorum|Phyra48487;Phytophthora_infestans_RC1-10|PINF_RC1-10_00009520;Phytophthora_infestans_T30-4|PITG_15705;Phytophthora_nicotianae_(Phytophthora_parasitica)|F443_16749;Phytophthora_betacei|PBET_00012639
cluster4773	6	N/A	N/A	Phytophthora_sojae|PHYSODRAFT_512072;Phytophthora_ramorum|Phyra75034;Phytophthora_infestans_RC1-10|PINF_RC1-10_00006355;Phytophthora_infestans_T30-4|PITG_12889;Phytophthora_nicotianae_(Phytophthora_parasitica)|F443_02441;Phytophthora_betacei|PBET_00000587
cluster4774	6	N/A	N/A	Phytophthora_sojae|PHYSODRAFT_500042;Phytophthora_ramorum|Phyra94639;Phytophthora_infestans_RC1-10|PINF_RC1-10_00010413;Phytophthora_infestans_T30-4|PITG_17139;Phytophthora_nicotianae_(Phytophthora_parasitica)|F443_09829;Phytophthora_betacei|PBET_00014814
cluster4775	6	N/A	N/A	Phytophthora_sojae|PHYSODRAFT_330876;Phytophthora_ramorum|Phyra85385;Phytophthora_infestans_RC1-10|PINF_RC1-10_00014993;Phytophthora_infestans_T30-4|PITG_19220;Phytophthora_nicotianae_(Phytophthora_parasitica)|F443_09674;Phytophthora_betacei|PBET_00023077
cluster4776	6	Q5JIZ5	GO:0006508; P:proteolysis; IDA:UniProtKB	Phytophthora_sojae|PHYSODRAFT_509390;Phytophthora_ramorum|Phyra38840;Phytophthora_infestans_RC1-10|PINF_RC1-10_00000579;Phytophthora_infestans_T30-4|PITG_00691;Phytophthora_nicotianae_(Phytophthora_parasitica)|F443_04029;Phytophthora_betacei|PBET_00000357
cluster4777	6	Q9USZ0	GO:0008033; P:tRNA processing; IEA:UniProtKB-KW	Phytophthora_sojae|PHYSODRAFT_473874;Phytophthora_ramorum|Phyra76128;Phytophthora_infestans_RC1-10|PINF_RC1-10_00004173;Phytophthora_infestans_T30-4|PITG_03394;Phytophthora_nicotianae_(Phytophthora_parasitica)|F443_14126;Phytophthora_betacei|PBET_00001708
cluster4778	6	N/A	N/A	Phytophthora_sojae|PHYSODRAFT_311878;Phytophthora_ramorum|Phyra85431;Phytophthora_infestans_RC1-10|PINF_RC1-10_00002940;Phytophthora_infestans_T30-4|PITG_06740;Phytophthora_nicotianae_(Phytophthora_parasitica)|F443_08688;Phytophthora_betacei|PBET_00012211
cluster4779	6	Q54EH1	GO:0030435; P:sporulation resulting in formation of a cellular spore; IMP:dictyBase	Phytophthora_sojae|PHYSODRAFT_384851;Phytophthora_ramorum|Phyra77281;Phytophthora_infestans_RC1-10|PINF_RC1-10_00002355;Phytophthora_infestans_T30-4|PITG_01982;Phytophthora_nicotianae_(Phytophthora_parasitica)|F443_01359;Phytophthora_betacei|PBET_00015455
cluster4780	6	P98200	GO:0043588; P:skin development; IMP:MGI	Phytophthora_sojae|PHYSODRAFT_309039;Phytophthora_ramorum|Phyra42484;Phytophthora_infestans_RC1-10|PINF_RC1-10_00002040;Phytophthora_infestans_T30-4|PITG_03291;Phytophthora_nicotianae_(Phytophthora_parasitica)|F443_16459;Phytophthora_betacei|PBET_00001643
cluster4782	6	N/A	N/A	Phytophthora_sojae|PHYSODRAFT_503141;Phytophthora_ramorum|Phyra78437;Phytophthora_infestans_RC1-10|PINF_RC1-10_00005161;Phytophthora_infestans_T30-4|PITG_15247;Phytophthora_nicotianae_(Phytophthora_parasitica)|F443_01569;Phytophthora_betacei|PBET_00006671
cluster4783	6	Q1LUT1	GO:0031087; P:deadenylation-independent decapping of nuclear-transcribed mRNA; IBA:GO_Central	Phytophthora_sojae|PHYSODRAFT_262909;Phytophthora_ramorum|Phyra77272;Phytophthora_infestans_RC1-10|PINF_RC1-10_00002374;Phytophthora_infestans_T30-4|PITG_02002;Phytophthora_nicotianae_(Phytophthora_parasitica)|F443_01376;Phytophthora_betacei|PBET_00015439
cluster4784	6	N/A	N/A	Phytophthora_sojae|PHYSODRAFT_497674;Phytophthora_ramorum|Phyra84386;Phytophthora_infestans_RC1-10|PINF_RC1-10_00008590;Phytophthora_infestans_T30-4|PITG_10555;Phytophthora_nicotianae_(Phytophthora_parasitica)|F443_04562;Phytophthora_betacei|PBET_00000493
cluster4785	6	N/A	N/A	Phytophthora_sojae|PHYSODRAFT_561576;Phytophthora_ramorum|Phyra72734;Phytophthora_infestans_RC1-10|PINF_RC1-10_00000972;Phytophthora_infestans_T30-4|PITG_00438;Phytophthora_nicotianae_(Phytophthora_parasitica)|F443_04348;Phytophthora_betacei|PBET_00000167
cluster4786	6	N/A	N/A	Phytophthora_sojae|PHYSODRAFT_466979;Phytophthora_ramorum|Phyra97034;Phytophthora_infestans_RC1-10|PINF_RC1-10_00000531;Phytophthora_infestans_T30-4|PITG_03695;Phytophthora_nicotianae_(Phytophthora_parasitica)|F443_08319;Phytophthora_betacei|PBET_00010600
cluster4787	6	Q6NUA7	GO:0015031; P:protein transport; IEA:UniProtKB-KW	Phytophthora_sojae|PHYSODRAFT_324781;Phytophthora_ramorum|Phyra73067;Phytophthora_infestans_RC1-10|PINF_RC1-10_00003667;Phytophthora_infestans_T30-4|PITG_05672;Phytophthora_nicotianae_(Phytophthora_parasitica)|F443_06741;Phytophthora_betacei|PBET_00018381
cluster4788	6	N/A	N/A	Phytophthora_sojae|PHYSODRAFT_249518;Phytophthora_ramorum|Phyra74153;Phytophthora_infestans_RC1-10|PINF_RC1-10_00009678;Phytophthora_infestans_T30-4|PITG_15922;Phytophthora_nicotianae_(Phytophthora_parasitica)|F443_11898;Phytophthora_betacei|PBET_00008376
cluster4789	6	Q9V4Z9	GO:0016055; P:Wnt signaling pathway; IEA:UniProtKB-KW	Phytophthora_sojae|PHYSODRAFT_498888;Phytophthora_infestans_RC1-10|PINF_RC1-10_00003387;Phytophthora_infestans_T30-4|PITG_17078;Phytophthora_nicotianae_(Phytophthora_parasitica)|F443_09900;Phytophthora_betacei|PBET_00019663;Phytophthora_ramorum|Phyra79825
cluster4790	6	Q9ES21	GO:0046856; P:phosphatidylinositol dephosphorylation; IDA:RGD	Phytophthora_sojae|PHYSODRAFT_497752;Phytophthora_ramorum|Phyra93434;Phytophthora_infestans_RC1-10|PINF_RC1-10_00004675;Phytophthora_infestans_T30-4|PITG_16132;Phytophthora_nicotianae_(Phytophthora_parasitica)|F443_05389;Phytophthora_betacei|PBET_00005704
cluster4792	6	Q14493	GO:0006369; P:termination of RNA polymerase II transcription; TAS:Reactome	Phytophthora_sojae|PHYSODRAFT_519141;Phytophthora_ramorum|Phyra79625;Phytophthora_infestans_RC1-10|PINF_RC1-10_00000403;Phytophthora_infestans_T30-4|PITG_08684;Phytophthora_nicotianae_(Phytophthora_parasitica)|F443_21765;Phytophthora_betacei|PBET_00017631
cluster4794	6	N/A	N/A	Phytophthora_sojae|PHYSODRAFT_324743;Phytophthora_ramorum|Phyra73599;Phytophthora_infestans_RC1-10|PINF_RC1-10_00001027;Phytophthora_infestans_T30-4|PITG_20097;Phytophthora_nicotianae_(Phytophthora_parasitica)|F443_15605;Phytophthora_betacei|PBET_00020612
cluster4795	6	N/A	N/A	Phytophthora_sojae|PHYSODRAFT_474559;Phytophthora_ramorum|Phyra96803;Phytophthora_infestans_RC1-10|PINF_RC1-10_00004434;Phytophthora_infestans_T30-4|PITG_03871;Phytophthora_nicotianae_(Phytophthora_parasitica)|F443_15972;Phytophthora_betacei|PBET_00008701
cluster4797	6	P72872	GO:0102264; F:tRNA-dihydrouridine20 synthase activity; IEA:UniProtKB-EC	Phytophthora_sojae|PHYSODRAFT_336192;Phytophthora_ramorum|Phyra78464;Phytophthora_infestans_RC1-10|PINF_RC1-10_00013643;Phytophthora_infestans_T30-4|PITG_18868;Phytophthora_nicotianae_(Phytophthora_parasitica)|F443_04945;Phytophthora_betacei|PBET_00021779
cluster4798	6	P28178	GO:0031288; P:sorocarp morphogenesis; IMP:dictyBase	Phytophthora_sojae|PHYSODRAFT_361523;Phytophthora_ramorum|Phyra81861;Phytophthora_infestans_RC1-10|PINF_RC1-10_00005708;Phytophthora_infestans_T30-4|PITG_05855;Phytophthora_nicotianae_(Phytophthora_parasitica)|F443_00380;Phytophthora_betacei|PBET_00003867
cluster4799	6	N/A	N/A	Phytophthora_sojae|PHYSODRAFT_562624;Phytophthora_ramorum|Phyra81171;Phytophthora_infestans_RC1-10|PINF_RC1-10_00009924;Phytophthora_infestans_T30-4|PITG_14836;Phytophthora_nicotianae_(Phytophthora_parasitica)|F443_01490;Phytophthora_betacei|PBET_00017713
cluster4801	6	N/A	N/A	Phytophthora_sojae|PHYSODRAFT_334144;Phytophthora_ramorum|Phyra72676;Phytophthora_infestans_RC1-10|PINF_RC1-10_00001794;Phytophthora_infestans_T30-4|PITG_00349;Phytophthora_nicotianae_(Phytophthora_parasitica)|F443_07819;Phytophthora_betacei|PBET_00000100
cluster4802	6	N/A	N/A	Phytophthora_sojae|PHYSODRAFT_532615;Phytophthora_ramorum|Phyra82288;Phytophthora_infestans_RC1-10|PINF_RC1-10_00006744;Phytophthora_infestans_T30-4|PITG_03989;Phytophthora_nicotianae_(Phytophthora_parasitica)|F443_15832;Phytophthora_betacei|PBET_00008765
cluster4804	6	Q6I4Q2	GO:0031119; P:tRNA pseudouridine synthesis; IEA:UniProtKB-UniRule	Phytophthora_sojae|PHYSODRAFT_293355;Phytophthora_ramorum|Phyra75592;Phytophthora_infestans_RC1-10|PINF_RC1-10_00010308;Phytophthora_infestans_T30-4|PITG_17964;Phytophthora_nicotianae_(Phytophthora_parasitica)|F443_19804;Phytophthora_betacei|PBET_00018127
cluster4805	6	Q9GMY6	GO:0006508; P:proteolysis; IBA:GO_Central	Phytophthora_sojae|PHYSODRAFT_566849;Phytophthora_ramorum|Phyra79883;Phytophthora_infestans_RC1-10|PINF_RC1-10_00003205;Phytophthora_infestans_T30-4|PITG_06899;Phytophthora_nicotianae_(Phytophthora_parasitica)|F443_20833;Phytophthora_betacei|PBET_00008825
cluster4807	6	P46875	GO:0051225; P:spindle assembly; IBA:GO_Central	Phytophthora_sojae|PHYSODRAFT_552798;Phytophthora_ramorum|Phyra84597;Phytophthora_infestans_RC1-10|PINF_RC1-10_00013015;Phytophthora_infestans_T30-4|PITG_18624;Phytophthora_nicotianae_(Phytophthora_parasitica)|F443_15163;Phytophthora_betacei|PBET_00021688
cluster4808	6	N/A	N/A	Phytophthora_sojae|PHYSODRAFT_346651;Phytophthora_ramorum|Phyra72859;Phytophthora_infestans_RC1-10|PINF_RC1-10_00007020;Phytophthora_infestans_T30-4|PITG_00590;Phytophthora_nicotianae_(Phytophthora_parasitica)|F443_04140;Phytophthora_betacei|PBET_00000278
cluster4809	6	Q2QLD1	GO:0051016; P:barbed-end actin filament capping; IEA:InterPro	Phytophthora_sojae|PHYSODRAFT_543033;Phytophthora_ramorum|Phyra80891;Phytophthora_infestans_RC1-10|PINF_RC1-10_00013911;Phytophthora_infestans_T30-4|PITG_14353;Phytophthora_nicotianae_(Phytophthora_parasitica)|F443_20623;Phytophthora_betacei|PBET_00020765
cluster4810	6	Q01109	GO:0017000; P:antibiotic biosynthetic process; IEA:UniProtKB-KW	Phytophthora_sojae|PHYSODRAFT_307047;Phytophthora_ramorum|Phyra82570;Phytophthora_infestans_RC1-10|PINF_RC1-10_00008125;Phytophthora_infestans_T30-4|PITG_14215;Phytophthora_nicotianae_(Phytophthora_parasitica)|F443_07353;Phytophthora_betacei|PBET_00012845
cluster4811	6	Q04013	GO:0006842; P:tricarboxylic acid transport; IDA:SGD	Phytophthora_sojae|PHYSODRAFT_505357;Phytophthora_ramorum|Phyra71036;Phytophthora_infestans_RC1-10|PINF_RC1-10_00000989;Phytophthora_infestans_T30-4|PITG_00461;Phytophthora_nicotianae_(Phytophthora_parasitica)|F443_04322;Phytophthora_betacei|PBET_00000184
cluster4812	6	Q503L9	GO:0016055; P:Wnt signaling pathway; IEA:UniProtKB-KW	Phytophthora_sojae|PHYSODRAFT_333948;Phytophthora_ramorum|Phyra72818;Phytophthora_infestans_RC1-10|PINF_RC1-10_00002971;Phytophthora_infestans_T30-4|PITG_00545;Phytophthora_nicotianae_(Phytophthora_parasitica)|F443_04209;Phytophthora_betacei|PBET_00000247
cluster4814	6	Q59WF4	GO:0035268; P:protein mannosylation; IMP:CGD	Phytophthora_sojae|PHYSODRAFT_344224;Phytophthora_ramorum|Phyra95737;Phytophthora_infestans_RC1-10|PINF_RC1-10_00009665;Phytophthora_infestans_T30-4|PITG_02294;Phytophthora_nicotianae_(Phytophthora_parasitica)|F443_18917;Phytophthora_betacei|PBET_00005593
cluster4815	6	N/A	N/A	Phytophthora_sojae|PHYSODRAFT_501149;Phytophthora_ramorum|Phyra79845;Phytophthora_infestans_RC1-10|PINF_RC1-10_00007390;Phytophthora_infestans_T30-4|PITG_17108;Phytophthora_nicotianae_(Phytophthora_parasitica)|F443_09867;Phytophthora_betacei|PBET_00012810
cluster4817	6	N/A	N/A	Phytophthora_sojae|PHYSODRAFT_317641;Phytophthora_ramorum|Phyra78383;Phytophthora_infestans_RC1-10|PINF_RC1-10_00005809;Phytophthora_infestans_T30-4|PITG_17772;Phytophthora_nicotianae_(Phytophthora_parasitica)|F443_00062;Phytophthora_betacei|PBET_00003392
cluster4818	6	N/A	N/A	Phytophthora_sojae|PHYSODRAFT_262844;Phytophthora_ramorum|Phyra77293;Phytophthora_infestans_RC1-10|PINF_RC1-10_00002350;Phytophthora_infestans_T30-4|PITG_01966;Phytophthora_nicotianae_(Phytophthora_parasitica)|F443_01339;Phytophthora_betacei|PBET_00015460
cluster4820	6	Q9ATB4	GO:0009735; P:response to cytokinin; IMP:TAIR	Phytophthora_sojae|PHYSODRAFT_551398;Phytophthora_ramorum|Phyra80801;Phytophthora_infestans_RC1-10|PINF_RC1-10_00007257;Phytophthora_infestans_T30-4|PITG_05317;Phytophthora_nicotianae_(Phytophthora_parasitica)|F443_16297;Phytophthora_betacei|PBET_00018893
cluster4822	6	N/A	N/A	Phytophthora_sojae|PHYSODRAFT_566553;Phytophthora_ramorum|Phyra95586;Phytophthora_infestans_RC1-10|PINF_RC1-10_00005026;Phytophthora_infestans_T30-4|PITG_17346;Phytophthora_nicotianae_(Phytophthora_parasitica)|F443_08069;Phytophthora_betacei|PBET_00018610
cluster4823	6	A6QLT2	GO:0046856; P:phosphatidylinositol dephosphorylation; ISS:UniProtKB	Phytophthora_sojae|PHYSODRAFT_316113;Phytophthora_ramorum|Phyra72636;Phytophthora_infestans_RC1-10|PINF_RC1-10_00001763;Phytophthora_infestans_T30-4|PITG_00299;Phytophthora_nicotianae_(Phytophthora_parasitica)|F443_07890;Phytophthora_betacei|PBET_00000067
cluster4824	6	Q5T655	GO:0005615; C:extracellular space; HDA:UniProtKB	Phytophthora_sojae|PHYSODRAFT_354181;Phytophthora_ramorum|Phyra79005;Phytophthora_infestans_RC1-10|PINF_RC1-10_00003786;Phytophthora_infestans_T30-4|PITG_16434;Phytophthora_nicotianae_(Phytophthora_parasitica)|F443_20404;Phytophthora_betacei|PBET_00009974
cluster4826	6	Q91WL8	GO:0016055; P:Wnt signaling pathway; IEA:UniProtKB-KW	Phytophthora_sojae|PHYSODRAFT_478215;Phytophthora_ramorum|Phyra71652;Phytophthora_infestans_RC1-10|PINF_RC1-10_00002930;Phytophthora_infestans_T30-4|PITG_06756;Phytophthora_nicotianae_(Phytophthora_parasitica)|F443_08665;Phytophthora_betacei|PBET_00012223
cluster4827	6	N/A	N/A	Phytophthora_sojae|PHYSODRAFT_531574;Phytophthora_ramorum|Phyra85102;Phytophthora_infestans_RC1-10|PINF_RC1-10_00007711;Phytophthora_infestans_T30-4|PITG_13673;Phytophthora_nicotianae_(Phytophthora_parasitica)|F443_11070;Phytophthora_betacei|PBET_00021417
cluster4828	6	N/A	N/A	Phytophthora_sojae|PHYSODRAFT_558544;Phytophthora_ramorum|Phyra84400;Phytophthora_infestans_RC1-10|PINF_RC1-10_00002255;Phytophthora_infestans_T30-4|PITG_10525;Phytophthora_nicotianae_(Phytophthora_parasitica)|F443_04535;Phytophthora_betacei|PBET_00000476
cluster4832	6	Q8HXM1	GO:0098789; P:pre-mRNA cleavage required for polyadenylation; IBA:GO_Central	Phytophthora_sojae|PHYSODRAFT_251824;Phytophthora_ramorum|Phyra82593;Phytophthora_infestans_RC1-10|PINF_RC1-10_00010178;Phytophthora_infestans_T30-4|PITG_14249;Phytophthora_nicotianae_(Phytophthora_parasitica)|F443_07398;Phytophthora_betacei|PBET_00012865
cluster4833	6	Q96PV0	GO:0008542; P:visual learning; IEA:Ensembl	Phytophthora_sojae|PHYSODRAFT_468298;Phytophthora_ramorum|Phyra76181;Phytophthora_infestans_RC1-10|PINF_RC1-10_00004857;Phytophthora_infestans_T30-4|PITG_03334;Phytophthora_nicotianae_(Phytophthora_parasitica)|F443_16416;Phytophthora_betacei|PBET_00001670
cluster4834	6	N/A	N/A	Phytophthora_sojae|PHYSODRAFT_532224;Phytophthora_ramorum|Phyra82843;Phytophthora_infestans_RC1-10|PINF_RC1-10_00008852;Phytophthora_infestans_T30-4|PITG_05116;Phytophthora_nicotianae_(Phytophthora_parasitica)|F443_17358;Phytophthora_betacei|PBET_00009273
cluster4835	6	N/A	N/A	Phytophthora_sojae|PHYSODRAFT_541541;Phytophthora_ramorum|Phyra74420;Phytophthora_infestans_RC1-10|PINF_RC1-10_00001550;Phytophthora_infestans_T30-4|PITG_18004;Phytophthora_nicotianae_(Phytophthora_parasitica)|F443_06375;Phytophthora_betacei|PBET_00006957
cluster4837	6	P48467	GO:0007018; P:microtubule-based movement; IBA:GO_Central	Phytophthora_sojae|PHYSODRAFT_492954;Phytophthora_ramorum|Phyra77018;Phytophthora_infestans_RC1-10|PINF_RC1-10_00013287;Phytophthora_infestans_T30-4|PITG_08641;Phytophthora_nicotianae_(Phytophthora_parasitica)|F443_06872;Phytophthora_betacei|PBET_00001344
cluster4838	6	N/A	N/A	Phytophthora_sojae|PHYSODRAFT_351672;Phytophthora_ramorum|Phyra74513;Phytophthora_infestans_RC1-10|PINF_RC1-10_00002138;Phytophthora_infestans_T30-4|PITG_11023;Phytophthora_nicotianae_(Phytophthora_parasitica)|F443_06207;Phytophthora_betacei|PBET_00004984
cluster4839	6	Q1MTN8	GO:0042254; P:ribosome biogenesis; IEA:UniProtKB-KW	Phytophthora_sojae|PHYSODRAFT_255032;Phytophthora_ramorum|Phyra73144;Phytophthora_infestans_RC1-10|PINF_RC1-10_00000075;Phytophthora_infestans_T30-4|PITG_05569;Phytophthora_nicotianae_(Phytophthora_parasitica)|F443_06637;Phytophthora_betacei|PBET_00005485
cluster4840	6	N/A	N/A	Phytophthora_sojae|PHYSODRAFT_264323;Phytophthora_ramorum|Phyra79739;Phytophthora_infestans_RC1-10|PINF_RC1-10_00011461;Phytophthora_infestans_T30-4|PITG_01209;Phytophthora_nicotianae_(Phytophthora_parasitica)|F443_10027;Phytophthora_betacei|PBET_00015262
cluster4841	6	N/A	N/A	Phytophthora_sojae|PHYSODRAFT_353356;Phytophthora_ramorum|Phyra94925;Phytophthora_infestans_RC1-10|PINF_RC1-10_00000194;Phytophthora_infestans_T30-4|PITG_00978;Phytophthora_nicotianae_(Phytophthora_parasitica)|F443_05806;Phytophthora_betacei|PBET_00004388
cluster4842	6	Q8GU82	GO:0055085; P:transmembrane transport; IBA:GO_Central	Phytophthora_sojae|PHYSODRAFT_536511;Phytophthora_ramorum|Phyra79591;Phytophthora_infestans_RC1-10|PINF_RC1-10_00000383;Phytophthora_infestans_T30-4|PITG_08659;Phytophthora_nicotianae_(Phytophthora_parasitica)|F443_02645;Phytophthora_betacei|PBET_00022265
cluster4843	6	P24920	GO:0000162; P:tryptophan biosynthetic process; IEA:UniProtKB-UniPathway	Phytophthora_sojae|PHYSODRAFT_551390;Phytophthora_ramorum|Phyra71833;Phytophthora_infestans_RC1-10|PINF_RC1-10_00007256;Phytophthora_infestans_T30-4|PITG_05318;Phytophthora_nicotianae_(Phytophthora_parasitica)|F443_16296;Phytophthora_betacei|PBET_00018892
cluster4844	6	Q9CA66	GO:0006355; P:regulation of transcription, DNA-templated; TAS:TAIR	Phytophthora_sojae|PHYSODRAFT_285441;Phytophthora_ramorum|Phyra81953;Phytophthora_infestans_RC1-10|PINF_RC1-10_00008873;Phytophthora_infestans_T30-4|PITG_16804;Phytophthora_nicotianae_(Phytophthora_parasitica)|F443_22283;Phytophthora_betacei|PBET_00016837
cluster4845	6	Q02908	GO:0002098; P:tRNA wobble uridine modification; IMP:SGD	Phytophthora_sojae|PHYSODRAFT_264096;Phytophthora_ramorum|Phyra77574;Phytophthora_infestans_RC1-10|PINF_RC1-10_00001124;Phytophthora_infestans_T30-4|PITG_02528;Phytophthora_nicotianae_(Phytophthora_parasitica)|F443_19162;Phytophthora_betacei|PBET_00005882
cluster4846	6	Q26630	GO:0036159; P:inner dynein arm assembly; IBA:GO_Central	Phytophthora_sojae|PHYSODRAFT_251163;Phytophthora_ramorum|Phyra71858;Phytophthora_infestans_RC1-10|PINF_RC1-10_00003526;Phytophthora_infestans_T30-4|PITG_15414;Phytophthora_nicotianae_(Phytophthora_parasitica)|F443_08291;Phytophthora_betacei|PBET_00009299
cluster4847	6	N/A	N/A	Phytophthora_sojae|PHYSODRAFT_251509;Phytophthora_ramorum|Phyra82285;Phytophthora_infestans_RC1-10|PINF_RC1-10_00006747;Phytophthora_infestans_T30-4|PITG_20685;Phytophthora_nicotianae_(Phytophthora_parasitica)|F443_15828;Phytophthora_betacei|PBET_00008768
cluster4848	6	Q9CR58	GO:0015709; P:thiosulfate transport; IBA:GO_Central	Phytophthora_sojae|PHYSODRAFT_248465;Phytophthora_ramorum|Phyra76106;Phytophthora_infestans_RC1-10|PINF_RC1-10_00004385;Phytophthora_infestans_T30-4|PITG_03417;Phytophthora_nicotianae_(Phytophthora_parasitica)|F443_14095;Phytophthora_betacei|PBET_00001721
cluster4849	6	Q9JJF3	GO:0042254; P:ribosome biogenesis; TAS:MGI	Phytophthora_sojae|PHYSODRAFT_330429;Phytophthora_ramorum|Phyra74179;Phytophthora_infestans_RC1-10|PINF_RC1-10_00007236;Phytophthora_infestans_T30-4|PITG_15871;Phytophthora_nicotianae_(Phytophthora_parasitica)|F443_11842;Phytophthora_betacei|PBET_00011215
cluster4850	6	N/A	N/A	Phytophthora_sojae|PHYSODRAFT_480285;Phytophthora_ramorum|Phyra78914;Phytophthora_infestans_RC1-10|PINF_RC1-10_00001968;Phytophthora_infestans_T30-4|PITG_11176;Phytophthora_nicotianae_(Phytophthora_parasitica)|F443_06043;Phytophthora_betacei|PBET_00008354
cluster4851	6	N/A	N/A	Phytophthora_sojae|PHYSODRAFT_345670;Phytophthora_ramorum|Phyra77231;Phytophthora_infestans_RC1-10|PINF_RC1-10_00004052;Phytophthora_infestans_T30-4|PITG_02048;Phytophthora_nicotianae_(Phytophthora_parasitica)|F443_08557;Phytophthora_betacei|PBET_00019920
cluster4852	6	N/A	N/A	Phytophthora_sojae|PHYSODRAFT_339537;Phytophthora_ramorum|Phyra80139;Phytophthora_infestans_RC1-10|PINF_RC1-10_00007358;Phytophthora_infestans_T30-4|PITG_09249;Phytophthora_nicotianae_(Phytophthora_parasitica)|F443_13599;Phytophthora_betacei|PBET_00005764
cluster4853	6	Q6GR45	GO:0042273; P:ribosomal large subunit biogenesis; IEA:UniProtKB-UniRule	Phytophthora_sojae|PHYSODRAFT_322344;Phytophthora_ramorum|Phyra71297;Phytophthora_infestans_RC1-10|PINF_RC1-10_00000474;Phytophthora_infestans_T30-4|PITG_03802;Phytophthora_nicotianae_(Phytophthora_parasitica)|F443_21859;Phytophthora_betacei|PBET_00019839
cluster4854	6	P28769	GO:0006457; P:protein folding; IEA:InterPro	Phytophthora_sojae|PHYSODRAFT_553624;Phytophthora_ramorum|Phyra71530;Phytophthora_infestans_RC1-10|PINF_RC1-10_00001092;Phytophthora_infestans_T30-4|PITG_02567;Phytophthora_nicotianae_(Phytophthora_parasitica)|F443_19204;Phytophthora_betacei|PBET_00005916
cluster4855	6	N/A	N/A	Phytophthora_sojae|PHYSODRAFT_341932;Phytophthora_ramorum|Phyra82323;Phytophthora_infestans_RC1-10|PINF_RC1-10_00001890;Phytophthora_infestans_T30-4|PITG_03942;Phytophthora_nicotianae_(Phytophthora_parasitica)|F443_15881;Phytophthora_betacei|PBET_00008739
cluster4856	6	A2RUV0	GO:0006355; P:regulation of transcription, DNA-templated; IEA:InterPro	Phytophthora_sojae|PHYSODRAFT_470587;Phytophthora_ramorum|Phyra78258;Phytophthora_infestans_RC1-10|PINF_RC1-10_00003998;Phytophthora_infestans_T30-4|PITG_03163;Phytophthora_nicotianae_(Phytophthora_parasitica)|F443_14389;Phytophthora_betacei|PBET_00017407
cluster4859	6	N/A	N/A	Phytophthora_sojae|PHYSODRAFT_349764;Phytophthora_ramorum|Phyra73225;Phytophthora_infestans_RC1-10|PINF_RC1-10_00000010;Phytophthora_infestans_T30-4|PITG_05450;Phytophthora_nicotianae_(Phytophthora_parasitica)|F443_06514;Phytophthora_betacei|PBET_00005422
cluster4860	6	Q91WW7	GO:0019433; P:triglyceride catabolic process; IDA:BHF-UCL	Phytophthora_sojae|PHYSODRAFT_312329;Phytophthora_ramorum|Phyra84961;Phytophthora_infestans_RC1-10|PINF_RC1-10_00000701;Phytophthora_infestans_T30-4|PITG_12316;Phytophthora_nicotianae_(Phytophthora_parasitica)|F443_17641;Phytophthora_betacei|PBET_00013411
cluster4861	6	Q5SMK6	GO:0004722; F:protein serine/threonine phosphatase activity; IEA:InterPro	Phytophthora_sojae|PHYSODRAFT_315911;Phytophthora_ramorum|Phyra72833;Phytophthora_infestans_RC1-10|PINF_RC1-10_00002981;Phytophthora_infestans_T30-4|PITG_00559;Phytophthora_nicotianae_(Phytophthora_parasitica)|F443_04196;Phytophthora_betacei|PBET_00008443
cluster4862	6	Q5SWD9	GO:0000462; P:maturation of SSU-rRNA from tricistronic rRNA transcript (SSU-rRNA, 58S rRNA, LSU-rRNA); IBA:GO_Central	Phytophthora_sojae|PHYSODRAFT_554279;Phytophthora_ramorum|Phyra78253;Phytophthora_infestans_RC1-10|PINF_RC1-10_00003995;Phytophthora_infestans_T30-4|PITG_03156;Phytophthora_nicotianae_(Phytophthora_parasitica)|F443_14396;Phytophthora_betacei|PBET_00011285
cluster4863	6	Q3ECP0	GO:0006366; P:transcription by RNA polymerase II; IBA:GO_Central	Phytophthora_sojae|PHYSODRAFT_260474;Phytophthora_ramorum|Phyra95972;Phytophthora_infestans_RC1-10|PINF_RC1-10_00003575;Phytophthora_infestans_T30-4|PITG_03523;Phytophthora_nicotianae_(Phytophthora_parasitica)|F443_07065;Phytophthora_betacei|PBET_00014664
cluster4864	6	O74448	GO:0006369; P:termination of RNA polymerase II transcription; ISO:PomBase	Phytophthora_sojae|PHYSODRAFT_522445;Phytophthora_ramorum|Phyra79568;Phytophthora_infestans_RC1-10|PINF_RC1-10_00003685;Phytophthora_infestans_T30-4|PITG_06656;Phytophthora_nicotianae_(Phytophthora_parasitica)|F443_02517;Phytophthora_betacei|PBET_00015278
cluster4865	6	Q869X3	GO:0004674; F:protein serine/threonine kinase activity; IEA:UniProtKB-KW	Phytophthora_sojae|PHYSODRAFT_516459;Phytophthora_ramorum|Phyra76005;Phytophthora_infestans_RC1-10|PINF_RC1-10_00000934;Phytophthora_infestans_T30-4|PITG_17840;Phytophthora_nicotianae_(Phytophthora_parasitica)|F443_00093;Phytophthora_betacei|PBET_00003347
cluster4868	6	Q38953	GO:0000390; P:spliceosomal complex disassembly; IBA:GO_Central	Phytophthora_sojae|PHYSODRAFT_553525;Phytophthora_ramorum|Phyra71538;Phytophthora_infestans_RC1-10|PINF_RC1-10_00004082;Phytophthora_infestans_T30-4|PITG_02482;Phytophthora_nicotianae_(Phytophthora_parasitica)|F443_19098;Phytophthora_betacei|PBET_00005856
cluster4870	6	Q9LFV6	GO:0006390; P:mitochondrial transcription; IBA:GO_Central	Phytophthora_sojae|PHYSODRAFT_354222;Phytophthora_ramorum|Phyra96821;Phytophthora_infestans_RC1-10|PINF_RC1-10_00002425;Phytophthora_infestans_T30-4|PITG_10289;Phytophthora_nicotianae_(Phytophthora_parasitica)|F443_00595;Phytophthora_betacei|PBET_00008524
cluster4871	6	N/A	N/A	Phytophthora_sojae|PHYSODRAFT_318105;Phytophthora_ramorum|Phyra83128;Phytophthora_infestans_RC1-10|PINF_RC1-10_00011495;Phytophthora_infestans_T30-4|PITG_17002;Phytophthora_nicotianae_(Phytophthora_parasitica)|F443_19965;Phytophthora_betacei|PBET_00020289
cluster4872	6	N/A	N/A	Phytophthora_sojae|PHYSODRAFT_557890;Phytophthora_ramorum|Phyra85078;Phytophthora_infestans_RC1-10|PINF_RC1-10_00010975;Phytophthora_infestans_T30-4|PITG_08532;Phytophthora_nicotianae_(Phytophthora_parasitica)|F443_11689;Phytophthora_betacei|PBET_00002858
cluster4873	6	N/A	N/A	Phytophthora_sojae|PHYSODRAFT_478494;Phytophthora_ramorum|Phyra83222;Phytophthora_infestans_RC1-10|PINF_RC1-10_00001323;Phytophthora_infestans_T30-4|PITG_05394;Phytophthora_nicotianae_(Phytophthora_parasitica)|F443_06457;Phytophthora_betacei|PBET_00005385
cluster4874	6	N/A	N/A	Phytophthora_sojae|PHYSODRAFT_476855;Phytophthora_ramorum|Phyra80600;Phytophthora_infestans_RC1-10|PINF_RC1-10_00002074;Phytophthora_infestans_T30-4|PITG_02806;Phytophthora_nicotianae_(Phytophthora_parasitica)|F443_19518;Phytophthora_betacei|PBET_00015171
cluster4875	6	N/A	N/A	Phytophthora_sojae|PHYSODRAFT_288948;Phytophthora_ramorum|Phyra82196;Phytophthora_infestans_RC1-10|PINF_RC1-10_00010034;Phytophthora_infestans_T30-4|PITG_07836;Phytophthora_nicotianae_(Phytophthora_parasitica)|F443_21904;Phytophthora_betacei|PBET_00013382
cluster4876	6	P30268	GO:0008483; F:transaminase activity; IEA:UniProtKB-KW	Phytophthora_sojae|PHYSODRAFT_561375;Phytophthora_ramorum|Phyra72872;Phytophthora_infestans_RC1-10|PINF_RC1-10_00000626;Phytophthora_infestans_T30-4|PITG_00623;Phytophthora_nicotianae_(Phytophthora_parasitica)|F443_04117;Phytophthora_betacei|PBET_00000308
cluster4877	6	O35587	GO:0006890; P:retrograde vesicle-mediated transport, Golgi to ER; ISS:UniProtKB	Phytophthora_sojae|PHYSODRAFT_333832;Phytophthora_ramorum|Phyra93380;Phytophthora_infestans_RC1-10|PINF_RC1-10_00000605;Phytophthora_infestans_T30-4|PITG_00656;Phytophthora_nicotianae_(Phytophthora_parasitica)|F443_04070;Phytophthora_betacei|PBET_00000330
cluster4878	6	Q9M1H3	GO:0005215; F:transporter activity; ISS:TAIR	Phytophthora_sojae|PHYSODRAFT_490330;Phytophthora_ramorum|Phyra79043;Phytophthora_infestans_RC1-10|PINF_RC1-10_00003005;Phytophthora_infestans_T30-4|PITG_16495;Phytophthora_nicotianae_(Phytophthora_parasitica)|F443_20468;Phytophthora_betacei|PBET_00009938
cluster4879	6	P30183	GO:0010332; P:response to gamma radiation; IEP:TAIR	Phytophthora_sojae|PHYSODRAFT_311116;Phytophthora_ramorum|Phyra74412;Phytophthora_infestans_RC1-10|PINF_RC1-10_00001557;Phytophthora_infestans_T30-4|PITG_17994;Phytophthora_nicotianae_(Phytophthora_parasitica)|F443_06386;Phytophthora_betacei|PBET_00018325
cluster4880	6	P53692	GO:0051321; P:meiotic cell cycle; IEA:UniProtKB-KW	Phytophthora_sojae|PHYSODRAFT_564902;Phytophthora_ramorum|Phyra86319;Phytophthora_infestans_RC1-10|PINF_RC1-10_00009085;Phytophthora_infestans_T30-4|PITG_09270;Phytophthora_nicotianae_(Phytophthora_parasitica)|F443_13619;Phytophthora_betacei|PBET_00005754
cluster4881	6	Q54S38	GO:0006396; P:RNA processing; IEA:InterPro	Phytophthora_sojae|PHYSODRAFT_487939;Phytophthora_ramorum|Phyra71091;Phytophthora_infestans_RC1-10|PINF_RC1-10_00000005;Phytophthora_infestans_T30-4|PITG_05445;Phytophthora_nicotianae_(Phytophthora_parasitica)|F443_06509;Phytophthora_betacei|PBET_00005418
cluster4882	6	Q8GWH3	GO:0030433; P:ubiquitin-dependent ERAD pathway; IMP:TAIR	Phytophthora_sojae|PHYSODRAFT_324834;Phytophthora_ramorum|Phyra73114;Phytophthora_infestans_RC1-10|PINF_RC1-10_00000091;Phytophthora_infestans_T30-4|PITG_05609;Phytophthora_nicotianae_(Phytophthora_parasitica)|F443_06677;Phytophthora_betacei|PBET_00005501
cluster4883	6	Q9GMY2	GO:0007586; P:digestion; IEA:UniProtKB-KW	Phytophthora_sojae|PHYSODRAFT_303870;Phytophthora_ramorum|Phyra84847;Phytophthora_infestans_RC1-10|PINF_RC1-10_00002897;Phytophthora_infestans_T30-4|PITG_12357;Phytophthora_nicotianae_(Phytophthora_parasitica)|F443_20212;Phytophthora_betacei|PBET_00020528
cluster4884	6	N/A	N/A	Phytophthora_sojae|PHYSODRAFT_333405;Phytophthora_ramorum|Phyra82376;Phytophthora_infestans_RC1-10|PINF_RC1-10_00013092;Phytophthora_infestans_T30-4|PITG_05082;Phytophthora_nicotianae_(Phytophthora_parasitica)|F443_16032;Phytophthora_betacei|PBET_00007991
cluster4885	6	Q0UYV9	GO:2000001; P:regulation of DNA damage checkpoint; IBA:GO_Central	Phytophthora_sojae|PHYSODRAFT_520436;Phytophthora_ramorum|Phyra79709;Phytophthora_infestans_RC1-10|PINF_RC1-10_00001706;Phytophthora_infestans_T30-4|PITG_08826;Phytophthora_nicotianae_(Phytophthora_parasitica)|F443_21611;Phytophthora_betacei|PBET_00002076
cluster4886	6	N/A	N/A	Phytophthora_sojae|PHYSODRAFT_561367;Phytophthora_ramorum|Phyra72874;Phytophthora_infestans_RC1-10|PINF_RC1-10_00000624;Phytophthora_infestans_T30-4|PITG_00625;Phytophthora_nicotianae_(Phytophthora_parasitica)|F443_04115;Phytophthora_betacei|PBET_00000310
cluster4887	6	Q8W4D0	GO:0048443; P:stamen development; IMP:TAIR	Phytophthora_sojae|PHYSODRAFT_514914;Phytophthora_ramorum|Phyra43509;Phytophthora_infestans_RC1-10|PINF_RC1-10_00011455;Phytophthora_infestans_T30-4|PITG_13079;Phytophthora_nicotianae_(Phytophthora_parasitica)|F443_09399;Phytophthora_betacei|PBET_00011018
cluster4888	6	Q6V291	GO:0035372; P:protein localization to microtubule; ISS:UniProtKB	Phytophthora_sojae|PHYSODRAFT_512100;Phytophthora_ramorum|Phyra75101;Phytophthora_infestans_RC1-10|PINF_RC1-10_00002443;Phytophthora_infestans_T30-4|PITG_14584;Phytophthora_nicotianae_(Phytophthora_parasitica)|F443_12351;Phytophthora_betacei|PBET_00020519
cluster4889	6	Q99JW2	GO:0006520; P:cellular amino acid metabolic process; IEA:InterPro	Phytophthora_sojae|PHYSODRAFT_358729;Phytophthora_ramorum|Phyra80568;Phytophthora_infestans_RC1-10|PINF_RC1-10_00002109;Phytophthora_infestans_T30-4|PITG_02852;Phytophthora_nicotianae_(Phytophthora_parasitica)|F443_19557;Phytophthora_betacei|PBET_00006862
cluster4890	6	N/A	N/A	Phytophthora_sojae|PHYSODRAFT_481244;Phytophthora_ramorum|Phyra77098;Phytophthora_infestans_RC1-10|PINF_RC1-10_00003954;Phytophthora_infestans_T30-4|PITG_07245;Phytophthora_nicotianae_(Phytophthora_parasitica)|F443_17801;Phytophthora_betacei|PBET_00007171
cluster4891	6	Q7TPS5	GO:0006906; P:vesicle fusion; IMP:MGI	Phytophthora_sojae|PHYSODRAFT_515191;Phytophthora_ramorum|Phyra96142;Phytophthora_infestans_RC1-10|PINF_RC1-10_00013540;Phytophthora_infestans_T30-4|PITG_05889;Phytophthora_nicotianae_(Phytophthora_parasitica)|F443_00418;Phytophthora_betacei|PBET_00003841
cluster4893	6	N/A	N/A	Phytophthora_sojae|PHYSODRAFT_516350;Phytophthora_ramorum|Phyra94583;Phytophthora_infestans_RC1-10|PINF_RC1-10_00011454;Phytophthora_infestans_T30-4|PITG_13080;Phytophthora_nicotianae_(Phytophthora_parasitica)|F443_09398;Phytophthora_betacei|PBET_00011017
cluster4894	6	O94296	GO:0006892; P:post-Golgi vesicle-mediated transport; ISO:PomBase	Phytophthora_sojae|PHYSODRAFT_552333;Phytophthora_ramorum|Phyra75283;Phytophthora_infestans_RC1-10|PINF_RC1-10_00000510;Phytophthora_infestans_T30-4|PITG_03740;Phytophthora_nicotianae_(Phytophthora_parasitica)|F443_11528;Phytophthora_betacei|PBET_00010621
cluster4895	6	F4JAU3	GO:0080147; P:root hair cell development; IMP:TAIR	Phytophthora_sojae|PHYSODRAFT_507752;Phytophthora_ramorum|Phyra72568;Phytophthora_infestans_RC1-10|PINF_RC1-10_00006268;Phytophthora_infestans_T30-4|PITG_00206;Phytophthora_nicotianae_(Phytophthora_parasitica)|F443_08004;Phytophthora_betacei|PBET_00000012
cluster4897	6	Q6C703	GO:0000338; P:protein deneddylation; IBA:GO_Central	Phytophthora_sojae|PHYSODRAFT_358493;Phytophthora_ramorum|Phyra95992;Phytophthora_infestans_RC1-10|PINF_RC1-10_00001280;Phytophthora_infestans_T30-4|PITG_03561;Phytophthora_nicotianae_(Phytophthora_parasitica)|F443_07020;Phytophthora_betacei|PBET_00014690
cluster4898	6	Q9LY87	GO:0080148; P:negative regulation of response to water deprivation; IGI:TAIR	Phytophthora_sojae|PHYSODRAFT_560715;Phytophthora_ramorum|Phyra80377;Phytophthora_infestans_RC1-10|PINF_RC1-10_00007588;Phytophthora_infestans_T30-4|PITG_00129;Phytophthora_nicotianae_(Phytophthora_parasitica)|F443_14639;Phytophthora_betacei|PBET_00011809
cluster4901	6	N/A	N/A	Phytophthora_sojae|PHYSODRAFT_477024;Phytophthora_ramorum|Phyra97043;Phytophthora_infestans_RC1-10|PINF_RC1-10_00000524;Phytophthora_infestans_T30-4|PITG_03704;Phytophthora_nicotianae_(Phytophthora_parasitica)|F443_11487;Phytophthora_betacei|PBET_00010606
cluster4902	6	P32953	GO:0019596; P:mandelate catabolic process; IEA:UniProtKB-UniPathway	Phytophthora_sojae|PHYSODRAFT_309570;Phytophthora_ramorum|Phyra96816;Phytophthora_infestans_RC1-10|PINF_RC1-10_00004426;Phytophthora_infestans_T30-4|PITG_03890;Phytophthora_nicotianae_(Phytophthora_parasitica)|F443_15952;Phytophthora_betacei|PBET_00008711
cluster4903	6	O60762	GO:0035269; P:protein O-linked mannosylation; IDA:HGNC	Phytophthora_sojae|PHYSODRAFT_329682;Phytophthora_ramorum|Phyra71470;Phytophthora_infestans_RC1-10|PINF_RC1-10_00005248;Phytophthora_infestans_T30-4|PITG_09937;Phytophthora_nicotianae_(Phytophthora_parasitica)|F443_02073;Phytophthora_betacei|PBET_00001423
cluster4904	6	P15703	GO:0031505; P:fungal-type cell wall organization; IGI:SGD	Phytophthora_sojae|PHYSODRAFT_543825;Phytophthora_ramorum|Phyra72941;Phytophthora_infestans_RC1-10|PINF_RC1-10_00010578;Phytophthora_infestans_T30-4|PITG_15980;Phytophthora_nicotianae_(Phytophthora_parasitica)|F443_05526;Phytophthora_betacei|PBET_00007616
cluster4905	6	N/A	N/A	Phytophthora_sojae|PHYSODRAFT_523306;Phytophthora_ramorum|Phyra79574;Phytophthora_infestans_RC1-10|PINF_RC1-10_00003688;Phytophthora_infestans_T30-4|PITG_06662;Phytophthora_nicotianae_(Phytophthora_parasitica)|F443_02523;Phytophthora_betacei|PBET_00015282
cluster4907	6	Q5UQG7	GO:0035556; P:intracellular signal transduction; IEA:InterPro	Phytophthora_sojae|PHYSODRAFT_289074;Phytophthora_ramorum|Phyra82847;Phytophthora_infestans_RC1-10|PINF_RC1-10_00008848;Phytophthora_infestans_T30-4|PITG_05112;Phytophthora_nicotianae_(Phytophthora_parasitica)|F443_17433;Phytophthora_betacei|PBET_00002946
cluster4908	6	N/A	N/A	Phytophthora_sojae|PHYSODRAFT_528296;Phytophthora_ramorum|Phyra78594;Phytophthora_infestans_RC1-10|PINF_RC1-10_00015199;Phytophthora_infestans_T30-4|PITG_08031;Phytophthora_nicotianae_(Phytophthora_parasitica)|F443_12826;Phytophthora_betacei|PBET_00008681
cluster4909	6	N/A	N/A	Phytophthora_sojae|PHYSODRAFT_285896;Phytophthora_ramorum|Phyra79725;Phytophthora_infestans_RC1-10|PINF_RC1-10_00002683;Phytophthora_infestans_T30-4|PITG_01223;Phytophthora_nicotianae_(Phytophthora_parasitica)|F443_10055;Phytophthora_betacei|PBET_00015254
cluster4911	6	F1QH17	GO:0055114; P:oxidation-reduction process; ISS:UniProtKB	Phytophthora_sojae|PHYSODRAFT_502603;Phytophthora_ramorum|Phyra81655;Phytophthora_infestans_RC1-10|PINF_RC1-10_00003747;Phytophthora_infestans_T30-4|PITG_13713;Phytophthora_nicotianae_(Phytophthora_parasitica)|F443_05009;Phytophthora_betacei|PBET_00005371
cluster4912	6	Q6FWV2	GO:0033615; P:mitochondrial proton-transporting ATP synthase complex assembly; IEA:EnsemblFungi	Phytophthora_sojae|PHYSODRAFT_477460;Phytophthora_ramorum|Phyra77519;Phytophthora_infestans_RC1-10|PINF_RC1-10_00004596;Phytophthora_infestans_T30-4|PITG_02588;Phytophthora_nicotianae_(Phytophthora_parasitica)|F443_19227;Phytophthora_betacei|PBET_00005929
cluster4913	6	P08239	GO:0007212; P:dopamine receptor signaling pathway; IBA:GO_Central	Phytophthora_sojae|PHYSODRAFT_322123;Phytophthora_ramorum|Phyra71917;Phytophthora_infestans_RC1-10|PINF_RC1-10_00004353;Phytophthora_infestans_T30-4|PITG_03612;Phytophthora_nicotianae_(Phytophthora_parasitica)|F443_11376;Phytophthora_betacei|PBET_00015009
cluster4915	6	N/A	N/A	Phytophthora_sojae|PHYSODRAFT_353732;Phytophthora_ramorum|Phyra80432;Phytophthora_infestans_RC1-10|PINF_RC1-10_00000843;Phytophthora_infestans_T30-4|PITG_02230;Phytophthora_nicotianae_(Phytophthora_parasitica)|F443_18847;Phytophthora_betacei|PBET_00005547
cluster4916	6	Q6Q487	GO:0006457; P:protein folding; IMP:AspGD	Phytophthora_sojae|PHYSODRAFT_294643;Phytophthora_ramorum|Phyra84614;Phytophthora_infestans_RC1-10|PINF_RC1-10_00014597;Phytophthora_infestans_T30-4|PITG_19537;Phytophthora_nicotianae_(Phytophthora_parasitica)|F443_15186;Phytophthora_betacei|PBET_00021685
cluster4917	6	N/A	N/A	Phytophthora_sojae|PHYSODRAFT_490643;Phytophthora_ramorum|Phyra96215;Phytophthora_infestans_RC1-10|PINF_RC1-10_00002647;Phytophthora_infestans_T30-4|PITG_10441;Phytophthora_nicotianae_(Phytophthora_parasitica)|F443_04437;Phytophthora_betacei|PBET_00014370
cluster4918	6	Q9FJD4	GO:0006610; P:ribosomal protein import into nucleus; IBA:GO_Central	Phytophthora_sojae|PHYSODRAFT_344537;Phytophthora_ramorum|Phyra73238;Phytophthora_infestans_RC1-10|PINF_RC1-10_00014519;Phytophthora_infestans_T30-4|PITG_05434;Phytophthora_nicotianae_(Phytophthora_parasitica)|F443_06491;Phytophthora_betacei|PBET_00005413
cluster4919	6	N/A	N/A	Phytophthora_sojae|PHYSODRAFT_374025;Phytophthora_ramorum|Phyra78167;Phytophthora_infestans_RC1-10|PINF_RC1-10_00006976;Phytophthora_infestans_T30-4|PITG_11944;Phytophthora_nicotianae_(Phytophthora_parasitica)|F443_13069;Phytophthora_betacei|PBET_00011454
cluster4921	6	Q9LTB8	GO:0009414; P:response to water deprivation; IMP:TAIR	Phytophthora_sojae|PHYSODRAFT_354832;Phytophthora_ramorum|Phyra72752;Phytophthora_infestans_RC1-10|PINF_RC1-10_00000986;Phytophthora_infestans_T30-4|PITG_00457;Phytophthora_nicotianae_(Phytophthora_parasitica)|F443_04327;Phytophthora_betacei|PBET_00000181
cluster4924	6	N/A	N/A	Phytophthora_sojae|PHYSODRAFT_478468;Phytophthora_ramorum|Phyra73228;Phytophthora_infestans_RC1-10|PINF_RC1-10_00000007;Phytophthora_infestans_T30-4|PITG_05446;Phytophthora_nicotianae_(Phytophthora_parasitica)|F443_06510;Phytophthora_betacei|PBET_00005419
cluster4925	6	Q2RAP0	GO:0019853; P:L-ascorbic acid biosynthetic process; IEA:UniProtKB-UniPathway	Phytophthora_sojae|PHYSODRAFT_485337;Phytophthora_ramorum|Phyra73217;Phytophthora_infestans_RC1-10|PINF_RC1-10_00000016;Phytophthora_infestans_T30-4|PITG_05465;Phytophthora_nicotianae_(Phytophthora_parasitica)|F443_06524;Phytophthora_betacei|PBET_00005427
cluster4926	6	Q9Z2A8	GO:0034976; P:response to endoplasmic reticulum stress; IMP:ParkinsonsUK-UCL	Phytophthora_sojae|PHYSODRAFT_536264;Phytophthora_ramorum|Phyra95546;Phytophthora_infestans_RC1-10|PINF_RC1-10_00003196;Phytophthora_infestans_T30-4|PITG_06885;Phytophthora_nicotianae_(Phytophthora_parasitica)|F443_20819;Phytophthora_betacei|PBET_00008835
cluster4927	6	Q54VQ7	GO:0032041; F:NAD-dependent histone deacetylase activity (H3-K14 specific); IEA:UniProtKB-EC	Phytophthora_sojae|PHYSODRAFT_561066;Phytophthora_ramorum|Phyra82406;Phytophthora_infestans_RC1-10|PINF_RC1-10_00011525;Phytophthora_infestans_T30-4|PITG_08237;Phytophthora_nicotianae_(Phytophthora_parasitica)|F443_00510;Phytophthora_betacei|PBET_00016508
cluster4929	6	N/A	N/A	Phytophthora_sojae|PHYSODRAFT_555331;Phytophthora_ramorum|Phyra82960;Phytophthora_infestans_RC1-10|PINF_RC1-10_00001815;Phytophthora_infestans_T30-4|PITG_06853;Phytophthora_nicotianae_(Phytophthora_parasitica)|F443_20780;Phytophthora_betacei|PBET_00008859
cluster4931	6	Q11180	GO:0055085; P:transmembrane transport; IBA:GO_Central	Phytophthora_sojae|PHYSODRAFT_254045;Phytophthora_ramorum|Phyra74318;Phytophthora_infestans_RC1-10|PINF_RC1-10_00008936;Phytophthora_infestans_T30-4|PITG_04261;Phytophthora_nicotianae_(Phytophthora_parasitica)|F443_18491;Phytophthora_betacei|PBET_00022638
cluster4932	6	P64744	GO:0016042; P:lipid catabolic process; IEA:UniProtKB-KW	Phytophthora_sojae|PHYSODRAFT_495152;Phytophthora_ramorum|Phyra77288;Phytophthora_infestans_RC1-10|PINF_RC1-10_00002351;Phytophthora_infestans_T30-4|PITG_01973;Phytophthora_nicotianae_(Phytophthora_parasitica)|F443_01353;Phytophthora_betacei|PBET_00015459
cluster4933	6	N/A	N/A	Phytophthora_sojae|PHYSODRAFT_501131;Phytophthora_infestans_RC1-10|PINF_RC1-10_00014998;Phytophthora_nicotianae_(Phytophthora_parasitica)|F443_09150;Phytophthora_betacei|PBET_00004762;Phytophthora_infestans_T30-4|PITG_15667;Phytophthora_ramorum|Phyra73738
cluster4934	6	Q9LPV5	GO:0015706; P:nitrate transport; IBA:GO_Central	Phytophthora_sojae|PHYSODRAFT_317694;Phytophthora_ramorum|Phyra76703;Phytophthora_infestans_RC1-10|PINF_RC1-10_00015772;Phytophthora_infestans_T30-4|PITG_13008;Phytophthora_nicotianae_(Phytophthora_parasitica)|F443_18247;Phytophthora_betacei|PBET_00016002
cluster4935	6	N/A	N/A	Phytophthora_sojae|PHYSODRAFT_438408;Phytophthora_ramorum|Phyra84034;Phytophthora_infestans_RC1-10|PINF_RC1-10_00005603;Phytophthora_infestans_T30-4|PITG_01118;Phytophthora_nicotianae_(Phytophthora_parasitica)|F443_05641;Phytophthora_betacei|PBET_00018587
cluster4936	6	Q8BFV2	GO:0006368; P:transcription elongation from RNA polymerase II promoter; IBA:GO_Central	Phytophthora_sojae|PHYSODRAFT_260508;Phytophthora_ramorum|Phyra85030;Phytophthora_infestans_RC1-10|PINF_RC1-10_00000526;Phytophthora_infestans_T30-4|PITG_03702;Phytophthora_nicotianae_(Phytophthora_parasitica)|F443_11485;Phytophthora_betacei|PBET_00010604
cluster4937	6	N/A	N/A	Phytophthora_sojae|PHYSODRAFT_477214;Phytophthora_ramorum|Phyra96941;Phytophthora_infestans_RC1-10|PINF_RC1-10_00004336;Phytophthora_infestans_T30-4|PITG_03641;Phytophthora_nicotianae_(Phytophthora_parasitica)|F443_11409;Phytophthora_betacei|PBET_00015027
cluster4938	6	Q6V5K9	GO:0046872; F:metal ion binding; IEA:UniProtKB-KW	Phytophthora_sojae|PHYSODRAFT_480543;Phytophthora_ramorum|Phyra96467;Phytophthora_infestans_RC1-10|PINF_RC1-10_00001850;Phytophthora_infestans_T30-4|PITG_06803;Phytophthora_nicotianae_(Phytophthora_parasitica)|F443_21220;Phytophthora_betacei|PBET_00019016
cluster4939	6	Q2MHE4	GO:0004674; F:protein serine/threonine kinase activity; IEA:UniProtKB-KW	Phytophthora_sojae|PHYSODRAFT_255336;Phytophthora_ramorum|Phyra83493;Phytophthora_infestans_RC1-10|PINF_RC1-10_00003318;Phytophthora_infestans_T30-4|PITG_04421;Phytophthora_nicotianae_(Phytophthora_parasitica)|F443_02847;Phytophthora_betacei|PBET_00000928
cluster4940	6	Q5AXW5	GO:0000055; P:ribosomal large subunit export from nucleus; IBA:GO_Central	Phytophthora_sojae|PHYSODRAFT_497561;Phytophthora_ramorum|Phyra80255;Phytophthora_infestans_RC1-10|PINF_RC1-10_00001226;Phytophthora_infestans_T30-4|PITG_10018;Phytophthora_nicotianae_(Phytophthora_parasitica)|F443_08369;Phytophthora_betacei|PBET_00001482
cluster4941	6	N/A	N/A	Phytophthora_sojae|PHYSODRAFT_286697;Phytophthora_ramorum|Phyra94268;Phytophthora_infestans_RC1-10|PINF_RC1-10_00005407;Phytophthora_infestans_T30-4|PITG_09699;Phytophthora_nicotianae_(Phytophthora_parasitica)|F443_10363;Phytophthora_betacei|PBET_00003768
cluster4942	6	N/A	N/A	Phytophthora_sojae|PHYSODRAFT_315017;Phytophthora_ramorum|Phyra81675;Phytophthora_infestans_RC1-10|PINF_RC1-10_00003761;Phytophthora_infestans_T30-4|PITG_13739;Phytophthora_nicotianae_(Phytophthora_parasitica)|F443_05032;Phytophthora_betacei|PBET_00005355
cluster4944	6	Q55GN6	GO:0046578; P:regulation of Ras protein signal transduction; IMP:dictyBase	Phytophthora_sojae|PHYSODRAFT_285410;Phytophthora_ramorum|Phyra72973;Phytophthora_infestans_RC1-10|PINF_RC1-10_00002747;Phytophthora_infestans_T30-4|PITG_23066;Phytophthora_nicotianae_(Phytophthora_parasitica)|F443_05485;Phytophthora_betacei|PBET_00007660
cluster4945	6	Q8BXQ2	GO:0030182; P:neuron differentiation; IDA:MGI	Phytophthora_sojae|PHYSODRAFT_350316;Phytophthora_ramorum|Phyra74717;Phytophthora_infestans_RC1-10|PINF_RC1-10_00007054;Phytophthora_infestans_T30-4|PITG_12181;Phytophthora_nicotianae_(Phytophthora_parasitica)|F443_17522;Phytophthora_betacei|PBET_00018455
cluster4946	6	Q39572	GO:0003924; F:GTPase activity; IEA:InterPro	Phytophthora_sojae|PHYSODRAFT_310494;Phytophthora_ramorum|Phyra77538;Phytophthora_infestans_RC1-10|PINF_RC1-10_00001091;Phytophthora_infestans_T30-4|PITG_02569;Phytophthora_nicotianae_(Phytophthora_parasitica)|F443_19206;Phytophthora_betacei|PBET_00005918
cluster4947	6	Q9SKC9	GO:0009853; P:photorespiration; TAS:TAIR	Phytophthora_sojae|PHYSODRAFT_483267;Phytophthora_ramorum|Phyra97010;Phytophthora_infestans_RC1-10|PINF_RC1-10_00000694;Phytophthora_infestans_T30-4|PITG_12309;Phytophthora_nicotianae_(Phytophthora_parasitica)|F443_17636;Phytophthora_betacei|PBET_00021815
cluster4949	6	N/A	N/A	Phytophthora_sojae|PHYSODRAFT_509084;Phytophthora_ramorum|Phyra71303;Phytophthora_infestans_RC1-10|PINF_RC1-10_00009067;Phytophthora_infestans_T30-4|PITG_16922;Phytophthora_nicotianae_(Phytophthora_parasitica)|F443_09219;Phytophthora_betacei|PBET_00019400
cluster4950	6	N/A	N/A	Phytophthora_sojae|PHYSODRAFT_263123;Phytophthora_ramorum|Phyra72600;Phytophthora_infestans_RC1-10|PINF_RC1-10_00007773;Phytophthora_infestans_T30-4|PITG_00251;Phytophthora_nicotianae_(Phytophthora_parasitica)|F443_07952;Phytophthora_betacei|PBET_00000038
cluster4951	6	Q96CN4	GO:0043547; P:positive regulation of GTPase activity; IDA:UniProtKB	Phytophthora_sojae|PHYSODRAFT_313441;Phytophthora_ramorum|Phyra73846;Phytophthora_infestans_RC1-10|PINF_RC1-10_00000340;Phytophthora_infestans_T30-4|PITG_01821;Phytophthora_nicotianae_(Phytophthora_parasitica)|F443_01150;Phytophthora_betacei|PBET_00007748
cluster4952	6	Q9SMZ4	GO:0019878; P:lysine biosynthetic process via aminoadipic acid; IBA:GO_Central	Phytophthora_sojae|PHYSODRAFT_552101;Phytophthora_ramorum|Phyra71903;Phytophthora_infestans_RC1-10|PINF_RC1-10_00001259;Phytophthora_infestans_T30-4|PITG_03530;Phytophthora_nicotianae_(Phytophthora_parasitica)|F443_07058;Phytophthora_betacei|PBET_00014667
cluster4953	6	N/A	N/A	Phytophthora_sojae|PHYSODRAFT_472591;Phytophthora_ramorum|Phyra95086;Phytophthora_infestans_RC1-10|PINF_RC1-10_00009781;Phytophthora_infestans_T30-4|PITG_03238;Phytophthora_nicotianae_(Phytophthora_parasitica)|F443_16525;Phytophthora_betacei|PBET_00001613
cluster4954	6	P49675	GO:0061370; P:testosterone biosynthetic process; IEA:Ensembl	Phytophthora_sojae|PHYSODRAFT_479706;Phytophthora_ramorum|Phyra85219;Phytophthora_infestans_RC1-10|PINF_RC1-10_00009030;Phytophthora_infestans_T30-4|PITG_05421;Phytophthora_nicotianae_(Phytophthora_parasitica)|F443_06483;Phytophthora_betacei|PBET_00005405
cluster4955	6	P14142	GO:0045471; P:response to ethanol; IEA:Ensembl	Phytophthora_sojae|PHYSODRAFT_260141;Phytophthora_ramorum|Phyra71654;Phytophthora_infestans_RC1-10|PINF_RC1-10_00006719;Phytophthora_nicotianae_(Phytophthora_parasitica)|F443_18077;Phytophthora_betacei|PBET_00012349;Phytophthora_infestans_T30-4|PITG_11290
cluster4956	6	N/A	N/A	Phytophthora_sojae|PHYSODRAFT_474812;Phytophthora_ramorum|Phyra75291;Phytophthora_infestans_RC1-10|PINF_RC1-10_00000506;Phytophthora_infestans_T30-4|PITG_03748;Phytophthora_nicotianae_(Phytophthora_parasitica)|F443_11540;Phytophthora_betacei|PBET_00010627
cluster4957	6	N/A	N/A	Phytophthora_sojae|PHYSODRAFT_340414;Phytophthora_ramorum|Phyra78621;Phytophthora_infestans_RC1-10|PINF_RC1-10_00005867;Phytophthora_infestans_T30-4|PITG_08090;Phytophthora_nicotianae_(Phytophthora_parasitica)|F443_12780;Phytophthora_betacei|PBET_00017994
cluster4959	6	N/A	N/A	Phytophthora_sojae|PHYSODRAFT_532945;Phytophthora_ramorum|Phyra82296;Phytophthora_infestans_RC1-10|PINF_RC1-10_00001909;Phytophthora_infestans_T30-4|PITG_03975;Phytophthora_nicotianae_(Phytophthora_parasitica)|F443_15842;Phytophthora_betacei|PBET_00008757
cluster4960	6	Q9ULM8	GO:0006606; P:protein import into nucleus; IDA:UniProtKB	Phytophthora_sojae|PHYSODRAFT_561309;Phytophthora_ramorum|Phyra72932;Phytophthora_infestans_RC1-10|PINF_RC1-10_00000577;Phytophthora_infestans_T30-4|PITG_00695;Phytophthora_nicotianae_(Phytophthora_parasitica)|F443_04017;Phytophthora_betacei|PBET_00000361
cluster4961	6	Q255A9	GO:0006401; P:RNA catabolic process; IEA:UniProtKB-UniRule	Phytophthora_sojae|PHYSODRAFT_481980;Phytophthora_ramorum|Phyra54215;Phytophthora_infestans_RC1-10|PINF_RC1-10_00005283;Phytophthora_infestans_T30-4|PITG_12152;Phytophthora_nicotianae_(Phytophthora_parasitica)|F443_17492;Phytophthora_betacei|PBET_00018473
cluster4962	6	N/A	N/A	Phytophthora_sojae|PHYSODRAFT_253327;Phytophthora_ramorum|Phyra84278;Phytophthora_infestans_RC1-10|PINF_RC1-10_00011353;Phytophthora_infestans_T30-4|PITG_10284;Phytophthora_nicotianae_(Phytophthora_parasitica)|F443_00583;Phytophthora_betacei|PBET_00008510
cluster4963	6	N/A	N/A	Phytophthora_sojae|PHYSODRAFT_491292;Phytophthora_ramorum|Phyra82000;Phytophthora_infestans_RC1-10|PINF_RC1-10_00005837;Phytophthora_infestans_T30-4|PITG_01525;Phytophthora_nicotianae_(Phytophthora_parasitica)|F443_00812;Phytophthora_betacei|PBET_00007498
cluster4964	6	A7ME70	N/A	Phytophthora_sojae|PHYSODRAFT_308815;Phytophthora_ramorum|Phyra77863;Phytophthora_infestans_RC1-10|PINF_RC1-10_00008161;Phytophthora_infestans_T30-4|PITG_18101;Phytophthora_nicotianae_(Phytophthora_parasitica)|F443_11243;Phytophthora_betacei|PBET_00010433
cluster4965	6	Q6J4K2	GO:0050896; P:response to stimulus; IEA:UniProtKB-KW	Phytophthora_sojae|PHYSODRAFT_479428;Phytophthora_ramorum|Phyra85341;Phytophthora_infestans_RC1-10|PINF_RC1-10_00001310;Phytophthora_infestans_T30-4|PITG_05412;Phytophthora_nicotianae_(Phytophthora_parasitica)|F443_06478;Phytophthora_betacei|PBET_00005399
cluster4966	6	Q9US42	GO:0003824; F:catalytic activity; NAS:PomBase	Phytophthora_sojae|PHYSODRAFT_349018;Phytophthora_ramorum|Phyra83097;Phytophthora_infestans_RC1-10|PINF_RC1-10_00007001;Phytophthora_infestans_T30-4|PITG_03828;Phytophthora_nicotianae_(Phytophthora_parasitica)|F443_07162;Phytophthora_betacei|PBET_00021177
cluster4967	6	N/A	N/A	Phytophthora_sojae|PHYSODRAFT_541798;Phytophthora_ramorum|Phyra80319;Phytophthora_infestans_RC1-10|PINF_RC1-10_00006182;Phytophthora_infestans_T30-4|PITG_16344;Phytophthora_nicotianae_(Phytophthora_parasitica)|F443_14567;Phytophthora_betacei|PBET_00010253
cluster4968	6	Q9UBB4	GO:0070207; P:protein homotrimerization; IEA:Ensembl	Phytophthora_sojae|PHYSODRAFT_485491;Phytophthora_ramorum|Phyra79934;Phytophthora_infestans_RC1-10|PINF_RC1-10_00011983;Phytophthora_infestans_T30-4|PITG_06952;Phytophthora_nicotianae_(Phytophthora_parasitica)|F443_17076;Phytophthora_betacei|PBET_00014958
cluster4969	6	P48612	GO:0048137; P:spermatocyte division; IMP:FlyBase	Phytophthora_sojae|PHYSODRAFT_307605;Phytophthora_ramorum|Phyra71314;Phytophthora_infestans_RC1-10|PINF_RC1-10_00004873;Phytophthora_infestans_T30-4|PITG_04718;Phytophthora_nicotianae_(Phytophthora_parasitica)|F443_15737;Phytophthora_betacei|PBET_00014456
cluster4971	6	Q9VEB3	GO:0000027; P:ribosomal large subunit assembly; IBA:GO_Central	Phytophthora_sojae|PHYSODRAFT_286447;Phytophthora_ramorum|Phyra72116;Phytophthora_infestans_RC1-10|PINF_RC1-10_00013484;Phytophthora_infestans_T30-4|PITG_00165;Phytophthora_nicotianae_(Phytophthora_parasitica)|F443_14686;Phytophthora_betacei|PBET_00011781
cluster4972	6	N/A	N/A	Phytophthora_sojae|PHYSODRAFT_518494;Phytophthora_ramorum|Phyra84867;Phytophthora_infestans_RC1-10|PINF_RC1-10_00004206;Phytophthora_infestans_T30-4|PITG_12979;Phytophthora_nicotianae_(Phytophthora_parasitica)|F443_18281;Phytophthora_betacei|PBET_00002672
cluster4974	6	Q4R8X1	GO:0016192; P:vesicle-mediated transport; IEA:UniProtKB-KW	Phytophthora_sojae|PHYSODRAFT_295009;Phytophthora_ramorum|Phyra76875;Phytophthora_infestans_RC1-10|PINF_RC1-10_00006129;Phytophthora_infestans_T30-4|PITG_19124;Phytophthora_nicotianae_(Phytophthora_parasitica)|F443_20088;Phytophthora_betacei|PBET_00016719
cluster4975	6	Q9U2A8	GO:0006412; P:translation; IEA:InterPro	Phytophthora_sojae|PHYSODRAFT_558348;Phytophthora_ramorum|Phyra95867;Phytophthora_infestans_RC1-10|PINF_RC1-10_00000732;Phytophthora_infestans_T30-4|PITG_10263;Phytophthora_nicotianae_(Phytophthora_parasitica)|F443_20759;Phytophthora_betacei|PBET_00008488
cluster4976	6	Q9LUM0	GO:0007033; P:vacuole organization; IGI:TAIR	Phytophthora_sojae|PHYSODRAFT_507116;Phytophthora_ramorum|Phyra72663;Phytophthora_infestans_RC1-10|PINF_RC1-10_00001782;Phytophthora_infestans_T30-4|PITG_00330;Phytophthora_nicotianae_(Phytophthora_parasitica)|F443_07844;Phytophthora_betacei|PBET_00000089
cluster4977	6	N/A	N/A	Phytophthora_sojae|PHYSODRAFT_302410;Phytophthora_ramorum|Phyra72609;Phytophthora_infestans_RC1-10|PINF_RC1-10_00007778;Phytophthora_infestans_T30-4|PITG_00260;Phytophthora_nicotianae_(Phytophthora_parasitica)|F443_07940;Phytophthora_betacei|PBET_00000043
cluster4979	6	Q8BGC4	GO:0045599; P:negative regulation of fat cell differentiation; IMP:UniProtKB	Phytophthora_sojae|PHYSODRAFT_529864;Phytophthora_ramorum|Phyra72079;Phytophthora_infestans_RC1-10|PINF_RC1-10_00005641;Phytophthora_infestans_T30-4|PITG_14057;Phytophthora_nicotianae_(Phytophthora_parasitica)|F443_07166;Phytophthora_betacei|PBET_00005136
cluster4980	6	Q54QQ1	GO:0007260; P:tyrosine phosphorylation of STAT protein; IMP:dictyBase	Phytophthora_sojae|PHYSODRAFT_263229;Phytophthora_ramorum|Phyra77475;Phytophthora_infestans_RC1-10|PINF_RC1-10_00004778;Phytophthora_infestans_T30-4|PITG_07724;Phytophthora_nicotianae_(Phytophthora_parasitica)|F443_05219;Phytophthora_betacei|PBET_00014592
cluster4981	6	N/A	N/A	Phytophthora_sojae|PHYSODRAFT_261004;Phytophthora_ramorum|Phyra81264;Phytophthora_infestans_RC1-10|PINF_RC1-10_00004654;Phytophthora_infestans_T30-4|PITG_07956;Phytophthora_nicotianae_(Phytophthora_parasitica)|F443_03603;Phytophthora_betacei|PBET_00008645
cluster4982	6	Q4JL91	GO:0032402; P:melanosome transport; IMP:ZFIN	Phytophthora_sojae|PHYSODRAFT_557072;Phytophthora_ramorum|Phyra79023;Phytophthora_infestans_RC1-10|PINF_RC1-10_00003808;Phytophthora_infestans_T30-4|PITG_16468;Phytophthora_nicotianae_(Phytophthora_parasitica)|F443_20441;Phytophthora_betacei|PBET_00009954
cluster4983	6	Q9CZE3	GO:0016192; P:vesicle-mediated transport; IEA:InterPro	Phytophthora_sojae|PHYSODRAFT_561505;Phytophthora_ramorum|Phyra93352;Phytophthora_infestans_RC1-10|PINF_RC1-10_00007434;Phytophthora_infestans_T30-4|PITG_00503;Phytophthora_nicotianae_(Phytophthora_parasitica)|F443_04273;Phytophthora_betacei|PBET_00019288
cluster4984	6	P28237	GO:0019285; P:glycine betaine biosynthetic process from choline; IEA:UniProtKB-UniPathway	Phytophthora_sojae|PHYSODRAFT_501236;Phytophthora_ramorum|Phyra48919;Phytophthora_infestans_RC1-10|PINF_RC1-10_00007389;Phytophthora_infestans_T30-4|PITG_17107;Phytophthora_nicotianae_(Phytophthora_parasitica)|F443_09869;Phytophthora_betacei|PBET_00010095
cluster4986	6	Q6R0H1	GO:0009651; P:response to salt stress; IEP:TAIR	Phytophthora_sojae|PHYSODRAFT_500657;Phytophthora_ramorum|Phyra79798;Phytophthora_infestans_RC1-10|PINF_RC1-10_00003405;Phytophthora_infestans_T30-4|PITG_20209;Phytophthora_nicotianae_(Phytophthora_parasitica)|F443_09935;Phytophthora_betacei|PBET_00014545
cluster4987	6	N/A	N/A	Phytophthora_sojae|PHYSODRAFT_259545;Phytophthora_ramorum|Phyra75557;Phytophthora_infestans_T30-4|PITG_16115;Phytophthora_nicotianae_(Phytophthora_parasitica)|F443_05403;Phytophthora_betacei|PBET_00005686;Phytophthora_infestans_RC1-10|PINF_RC1-10_00004691
cluster4988	6	Q99312	GO:0009117; P:nucleotide metabolic process; IEA:UniProtKB-KW	Phytophthora_sojae|PHYSODRAFT_502616;Phytophthora_ramorum|Phyra83932;Phytophthora_infestans_RC1-10|PINF_RC1-10_00002317;Phytophthora_infestans_T30-4|PITG_13347;Phytophthora_nicotianae_(Phytophthora_parasitica)|F443_17250;Phytophthora_betacei|PBET_00010123
cluster4989	6	A3AWA4	GO:0030001; P:metal ion transport; IEA:InterPro	Phytophthora_sojae|PHYSODRAFT_349053;Phytophthora_ramorum|Phyra76212;Phytophthora_infestans_RC1-10|PINF_RC1-10_00002037;Phytophthora_infestans_T30-4|PITG_03295;Phytophthora_nicotianae_(Phytophthora_parasitica)|F443_16455;Phytophthora_betacei|PBET_00001646
cluster4991	6	Q54QR9	GO:0006470; P:protein dephosphorylation; IEA:GOC	Phytophthora_sojae|PHYSODRAFT_325833;Phytophthora_ramorum|Phyra73410;Phytophthora_infestans_RC1-10|PINF_RC1-10_00000245;Phytophthora_infestans_T30-4|PITG_02137;Phytophthora_nicotianae_(Phytophthora_parasitica)|F443_14279;Phytophthora_betacei|PBET_00009708
cluster4992	6	Q5ZI57	GO:0006891; P:intra-Golgi vesicle-mediated transport; IBA:GO_Central	Phytophthora_sojae|PHYSODRAFT_285951;Phytophthora_ramorum|Phyra44115;Phytophthora_infestans_RC1-10|PINF_RC1-10_00004905;Phytophthora_infestans_T30-4|PITG_13986;Phytophthora_nicotianae_(Phytophthora_parasitica)|F443_09757;Phytophthora_betacei|PBET_00012752
cluster4994	6	N/A	N/A	Phytophthora_sojae|PHYSODRAFT_331053;Phytophthora_ramorum|Phyra76476;Phytophthora_infestans_RC1-10|PINF_RC1-10_00001952;Phytophthora_infestans_T30-4|PITG_01377;Phytophthora_nicotianae_(Phytophthora_parasitica)|F443_09511;Phytophthora_betacei|PBET_00016811
cluster4995	6	P42525	GO:0030587; P:sorocarp development; HMP:dictyBase	Phytophthora_sojae|PHYSODRAFT_354114;Phytophthora_ramorum|Phyra77117;Phytophthora_infestans_RC1-10|PINF_RC1-10_00003965;Phytophthora_infestans_T30-4|PITG_07274;Phytophthora_nicotianae_(Phytophthora_parasitica)|F443_17777;Phytophthora_betacei|PBET_00014049
cluster4996	6	P54276	GO:0016447; P:somatic recombination of immunoglobulin gene segments; IMP:MGI	Phytophthora_sojae|PHYSODRAFT_353490;Phytophthora_ramorum|Phyra42429;Phytophthora_infestans_RC1-10|PINF_RC1-10_00004846;Phytophthora_infestans_T30-4|PITG_03351;Phytophthora_nicotianae_(Phytophthora_parasitica)|F443_16397;Phytophthora_betacei|PBET_00001680
cluster4997	6	O80480	GO:0030581; P:symbiont intracellular protein transport in host; IPI:TAIR	Phytophthora_sojae|PHYSODRAFT_350634;Phytophthora_ramorum|Phyra71159;Phytophthora_infestans_RC1-10|PINF_RC1-10_00001683;Phytophthora_infestans_T30-4|PITG_01697;Phytophthora_nicotianae_(Phytophthora_parasitica)|F443_00997;Phytophthora_betacei|PBET_00011202
cluster4998	6	N/A	N/A	Phytophthora_sojae|PHYSODRAFT_518097;Phytophthora_ramorum|Phyra78547;Phytophthora_infestans_RC1-10|PINF_RC1-10_00008757;Phytophthora_infestans_T30-4|PITG_12572;Phytophthora_nicotianae_(Phytophthora_parasitica)|F443_04833;Phytophthora_betacei|PBET_00022055
cluster4999	6	Q9DAA6	GO:0006364; P:rRNA processing; IEA:UniProtKB-KW	Phytophthora_sojae|PHYSODRAFT_510564;Phytophthora_ramorum|Phyra75183;Phytophthora_infestans_RC1-10|PINF_RC1-10_00012362;Phytophthora_infestans_T30-4|PITG_17723;Phytophthora_nicotianae_(Phytophthora_parasitica)|F443_16088;Phytophthora_betacei|PBET_00022128
cluster5000	6	N/A	N/A	Phytophthora_sojae|PHYSODRAFT_515195;Phytophthora_ramorum|Phyra83829;Phytophthora_infestans_RC1-10|PINF_RC1-10_00003286;Phytophthora_infestans_T30-4|PITG_12513;Phytophthora_nicotianae_(Phytophthora_parasitica)|F443_04759;Phytophthora_betacei|PBET_00017185
cluster5002	6	Q5HIW9	GO:0008152; P:metabolic process; IEA:UniProtKB-KW	Phytophthora_sojae|PHYSODRAFT_347954;Phytophthora_ramorum|Phyra95025;Phytophthora_infestans_RC1-10|PINF_RC1-10_00013451;Phytophthora_infestans_T30-4|PITG_12056;Phytophthora_nicotianae_(Phytophthora_parasitica)|F443_13228;Phytophthora_betacei|PBET_00013812
cluster5004	6	N/A	N/A	Phytophthora_sojae|PHYSODRAFT_330577;Phytophthora_ramorum|Phyra96025;Phytophthora_infestans_RC1-10|PINF_RC1-10_00011676;Phytophthora_infestans_T30-4|PITG_13407;Phytophthora_nicotianae_(Phytophthora_parasitica)|F443_00720;Phytophthora_betacei|PBET_00008215
cluster5005	6	Q8GWH3	GO:0030433; P:ubiquitin-dependent ERAD pathway; IMP:TAIR	Phytophthora_sojae|PHYSODRAFT_472057;Phytophthora_ramorum|Phyra82461;Phytophthora_infestans_RC1-10|PINF_RC1-10_00000144;Phytophthora_infestans_T30-4|PITG_01058;Phytophthora_nicotianae_(Phytophthora_parasitica)|F443_05706;Phytophthora_betacei|PBET_00004438
cluster5006	6	N/A	N/A	Phytophthora_sojae|PHYSODRAFT_247554;Phytophthora_ramorum|Phyra75472;Phytophthora_infestans_RC1-10|PINF_RC1-10_00013124;Phytophthora_infestans_T30-4|PITG_04820;Phytophthora_nicotianae_(Phytophthora_parasitica)|F443_15724;Phytophthora_betacei|PBET_00020709
cluster5008	6	Q291L4	GO:0006423; P:cysteinyl-tRNA aminoacylation; ISS:UniProtKB	Phytophthora_sojae|PHYSODRAFT_552257;Phytophthora_ramorum|Phyra84779;Phytophthora_infestans_RC1-10|PINF_RC1-10_00009927;Phytophthora_infestans_T30-4|PITG_03661;Phytophthora_nicotianae_(Phytophthora_parasitica)|F443_11433;Phytophthora_betacei|PBET_00010574
cluster5009	6	Q8BT60	GO:0030335; P:positive regulation of cell migration; ISS:UniProtKB	Phytophthora_sojae|PHYSODRAFT_540811;Phytophthora_ramorum|Phyra74783;Phytophthora_infestans_RC1-10|PINF_RC1-10_00000685;Phytophthora_infestans_T30-4|PITG_12295;Phytophthora_nicotianae_(Phytophthora_parasitica)|F443_17611;Phytophthora_betacei|PBET_00013426
cluster5012	6	Q54RV9	GO:0030435; P:sporulation resulting in formation of a cellular spore; IMP:dictyBase	Phytophthora_sojae|PHYSODRAFT_346729;Phytophthora_ramorum|Phyra72686;Phytophthora_infestans_RC1-10|PINF_RC1-10_00003718;Phytophthora_infestans_T30-4|PITG_00380;Phytophthora_nicotianae_(Phytophthora_parasitica)|F443_07785;Phytophthora_betacei|PBET_00000124
cluster5013	6	Q9LJU7	GO:0046872; F:metal ion binding; IEA:UniProtKB-KW	Phytophthora_sojae|PHYSODRAFT_470786;Phytophthora_ramorum|Phyra77689;Phytophthora_infestans_RC1-10|PINF_RC1-10_00002614;Phytophthora_infestans_T30-4|PITG_00843;Phytophthora_nicotianae_(Phytophthora_parasitica)|F443_08186;Phytophthora_betacei|PBET_00003451
cluster5014	6	Q4R8E0	GO:0017148; P:negative regulation of translation; IEA:UniProtKB-KW	Phytophthora_sojae|PHYSODRAFT_263488;Phytophthora_ramorum|Phyra76243;Phytophthora_infestans_RC1-10|PINF_RC1-10_00005747;Phytophthora_infestans_T30-4|PITG_10847;Phytophthora_nicotianae_(Phytophthora_parasitica)|F443_02625;Phytophthora_betacei|PBET_00006038
cluster5015	6	N/A	N/A	Phytophthora_sojae|PHYSODRAFT_558647;Phytophthora_ramorum|Phyra82993;Phytophthora_infestans_RC1-10|PINF_RC1-10_00004264;Phytophthora_infestans_T30-4|PITG_19426;Phytophthora_nicotianae_(Phytophthora_parasitica)|F443_04667;Phytophthora_betacei|PBET_00019673
cluster5016	6	N/A	N/A	Phytophthora_sojae|PHYSODRAFT_509894;Phytophthora_ramorum|Phyra93285;Phytophthora_infestans_RC1-10|PINF_RC1-10_00001786;Phytophthora_infestans_T30-4|PITG_00337;Phytophthora_nicotianae_(Phytophthora_parasitica)|F443_07835;Phytophthora_betacei|PBET_00000092
cluster5017	6	N/A	N/A	Phytophthora_sojae|PHYSODRAFT_480045;Phytophthora_ramorum|Phyra74782;Phytophthora_infestans_RC1-10|PINF_RC1-10_00000684;Phytophthora_infestans_T30-4|PITG_12294;Phytophthora_nicotianae_(Phytophthora_parasitica)|F443_17610;Phytophthora_betacei|PBET_00013427
cluster5018	6	N/A	N/A	Phytophthora_sojae|PHYSODRAFT_314223;Phytophthora_ramorum|Phyra74210;Phytophthora_infestans_RC1-10|PINF_RC1-10_00007218;Phytophthora_infestans_T30-4|PITG_15838;Phytophthora_nicotianae_(Phytophthora_parasitica)|F443_11784;Phytophthora_betacei|PBET_00023310
cluster5019	6	Q5R962	GO:0008033; P:tRNA processing; IEA:UniProtKB-KW	Phytophthora_sojae|PHYSODRAFT_510183;Phytophthora_ramorum|Phyra75378;Phytophthora_infestans_RC1-10|PINF_RC1-10_00012501;Phytophthora_infestans_T30-4|PITG_16940;Phytophthora_nicotianae_(Phytophthora_parasitica)|F443_09254;Phytophthora_betacei|PBET_00022737
cluster5020	6	Q8N1V2	GO:0031514; C:motile cilium; IEA:UniProtKB-SubCell	Phytophthora_sojae|PHYSODRAFT_532549;Phytophthora_ramorum|Phyra75487;Phytophthora_infestans_RC1-10|PINF_RC1-10_00001080;Phytophthora_infestans_T30-4|PITG_04839;Phytophthora_nicotianae_(Phytophthora_parasitica)|F443_15707;Phytophthora_betacei|PBET_00021558
cluster5021	6	P38838	GO:0019985; P:translesion synthesis; IDA:SGD	Phytophthora_sojae|PHYSODRAFT_315015;Phytophthora_ramorum|Phyra81677;Phytophthora_infestans_RC1-10|PINF_RC1-10_00003763;Phytophthora_infestans_T30-4|PITG_13744;Phytophthora_nicotianae_(Phytophthora_parasitica)|F443_05036;Phytophthora_betacei|PBET_00005353
cluster5022	6	N/A	N/A	Phytophthora_sojae|PHYSODRAFT_494226;Phytophthora_ramorum|Phyra78996;Phytophthora_infestans_RC1-10|PINF_RC1-10_00005900;Phytophthora_infestans_T30-4|PITG_16227;Phytophthora_nicotianae_(Phytophthora_parasitica)|F443_20377;Phytophthora_betacei|PBET_00020450
cluster5024	6	Q24168	GO:0007052; P:mitotic spindle organization; IMP:FlyBase	Phytophthora_sojae|PHYSODRAFT_304265;Phytophthora_ramorum|Phyra85772;Phytophthora_infestans_RC1-10|PINF_RC1-10_00008827;Phytophthora_infestans_T30-4|PITG_05731;Phytophthora_nicotianae_(Phytophthora_parasitica)|F443_02174;Phytophthora_betacei|PBET_00003255
cluster5025	6	Q4V3B8	GO:0033619; P:membrane protein proteolysis; IBA:GO_Central	Phytophthora_sojae|PHYSODRAFT_355083;Phytophthora_ramorum|Phyra76574;Phytophthora_infestans_RC1-10|PINF_RC1-10_00003143;Phytophthora_infestans_T30-4|PITG_13186;Phytophthora_nicotianae_(Phytophthora_parasitica)|F443_09274;Phytophthora_betacei|PBET_00010941
cluster5026	6	N/A	N/A	Phytophthora_sojae|PHYSODRAFT_562167;Phytophthora_ramorum|Phyra75222;Phytophthora_infestans_RC1-10|PINF_RC1-10_00003586;Phytophthora_infestans_T30-4|PITG_09453;Phytophthora_nicotianae_(Phytophthora_parasitica)|F443_16144;Phytophthora_betacei|PBET_00019811
cluster5027	6	P00517	GO:0048240; P:sperm capacitation; IEA:Ensembl	Phytophthora_sojae|PHYSODRAFT_540813;Phytophthora_ramorum|Phyra74781;Phytophthora_infestans_RC1-10|PINF_RC1-10_00000683;Phytophthora_infestans_T30-4|PITG_12293;Phytophthora_nicotianae_(Phytophthora_parasitica)|F443_17609;Phytophthora_betacei|PBET_00013428
cluster5028	6	Q9ZSA3	GO:0018105; P:peptidyl-serine phosphorylation; IBA:GO_Central	Phytophthora_sojae|PHYSODRAFT_254709;Phytophthora_ramorum|Phyra81743;Phytophthora_infestans_RC1-10|PINF_RC1-10_00005795;Phytophthora_infestans_T30-4|PITG_18712;Phytophthora_nicotianae_(Phytophthora_parasitica)|F443_05270;Phytophthora_betacei|PBET_00017341
cluster5029	6	N/A	N/A	Phytophthora_sojae|PHYSODRAFT_289173;Phytophthora_ramorum|Phyra82319;Phytophthora_infestans_RC1-10|PINF_RC1-10_00001894;Phytophthora_infestans_T30-4|PITG_03946;Phytophthora_nicotianae_(Phytophthora_parasitica)|F443_15876;Phytophthora_betacei|PBET_00008743
cluster5030	6	Q8LDP4	GO:0048364; P:root development; IBA:GO_Central	Phytophthora_sojae|PHYSODRAFT_288960;Phytophthora_ramorum|Phyra72076;Phytophthora_infestans_RC1-10|PINF_RC1-10_00008322;Phytophthora_infestans_T30-4|PITG_11603;Phytophthora_nicotianae_(Phytophthora_parasitica)|F443_05924;Phytophthora_betacei|PBET_00005196
cluster5031	6	Q6NCY4	GO:0006457; P:protein folding; IEA:InterPro	Phytophthora_sojae|PHYSODRAFT_533123;Phytophthora_ramorum|Phyra82300;Phytophthora_infestans_RC1-10|PINF_RC1-10_00001905;Phytophthora_infestans_T30-4|PITG_03966;Phytophthora_nicotianae_(Phytophthora_parasitica)|F443_15852;Phytophthora_betacei|PBET_00008753
cluster5033	6	Q24562	GO:0008380; P:RNA splicing; IMP:FlyBase	Phytophthora_sojae|PHYSODRAFT_488481;Phytophthora_ramorum|Phyra73811;Phytophthora_infestans_RC1-10|PINF_RC1-10_00000372;Phytophthora_infestans_T30-4|PITG_01867;Phytophthora_nicotianae_(Phytophthora_parasitica)|F443_01212;Phytophthora_betacei|PBET_00016366
cluster5035	6	A6H7F7	GO:0006888; P:ER to Golgi vesicle-mediated transport; IEA:InterPro	Phytophthora_sojae|PHYSODRAFT_532679;Phytophthora_ramorum|Phyra41112;Phytophthora_infestans_RC1-10|PINF_RC1-10_00004874;Phytophthora_infestans_T30-4|PITG_04719;Phytophthora_nicotianae_(Phytophthora_parasitica)|F443_15736;Phytophthora_betacei|PBET_00014457
cluster5036	6	P31596	GO:0070207; P:protein homotrimerization; ISS:UniProtKB	Phytophthora_sojae|PHYSODRAFT_307684;Phytophthora_ramorum|Phyra80804;Phytophthora_infestans_RC1-10|PINF_RC1-10_00006648;Phytophthora_infestans_T30-4|PITG_05310;Phytophthora_nicotianae_(Phytophthora_parasitica)|F443_16291;Phytophthora_betacei|PBET_00022138
cluster5037	6	A6NCK2	GO:0008270; F:zinc ion binding; IEA:InterPro	Phytophthora_sojae|PHYSODRAFT_496249;Phytophthora_ramorum|Phyra96819;Phytophthora_infestans_RC1-10|PINF_RC1-10_00000712;Phytophthora_infestans_T30-4|PITG_10285;Phytophthora_nicotianae_(Phytophthora_parasitica)|F443_00598;Phytophthora_betacei|PBET_00008513
cluster5038	6	N/A	N/A	Phytophthora_sojae|PHYSODRAFT_509842;Phytophthora_ramorum|Phyra72661;Phytophthora_infestans_RC1-10|PINF_RC1-10_00001780;Phytophthora_infestans_T30-4|PITG_00328;Phytophthora_nicotianae_(Phytophthora_parasitica)|F443_07846;Phytophthora_betacei|PBET_00000087
cluster5039	6	N/A	N/A	Phytophthora_sojae|PHYSODRAFT_347724;Phytophthora_ramorum|Phyra81736;Phytophthora_infestans_RC1-10|PINF_RC1-10_00005789;Phytophthora_infestans_T30-4|PITG_18721;Phytophthora_nicotianae_(Phytophthora_parasitica)|F443_05340;Phytophthora_betacei|PBET_00017348
cluster5041	6	Q54IF9	GO:0003677; F:DNA binding; ISS:dictyBase	Phytophthora_sojae|PHYSODRAFT_262124;Phytophthora_ramorum|Phyra72797;Phytophthora_infestans_RC1-10|PINF_RC1-10_00007426;Phytophthora_infestans_T30-4|PITG_00514;Phytophthora_nicotianae_(Phytophthora_parasitica)|F443_04245;Phytophthora_betacei|PBET_00008413
cluster5042	6	O43169	GO:0055114; P:oxidation-reduction process; IEA:UniProtKB-KW	Phytophthora_sojae|PHYSODRAFT_320055;Phytophthora_ramorum|Phyra75494;Phytophthora_infestans_RC1-10|PINF_RC1-10_00001071;Phytophthora_infestans_T30-4|PITG_04850;Phytophthora_nicotianae_(Phytophthora_parasitica)|F443_15696;Phytophthora_betacei|PBET_00018237
cluster5043	6	N/A	N/A	Phytophthora_sojae|PHYSODRAFT_315852;Phytophthora_ramorum|Phyra72877;Phytophthora_infestans_RC1-10|PINF_RC1-10_00000621;Phytophthora_infestans_T30-4|PITG_00629;Phytophthora_nicotianae_(Phytophthora_parasitica)|F443_04112;Phytophthora_betacei|PBET_00000313
cluster5044	6	D0N1U4	GO:0006526; P:arginine biosynthetic process; IEA:UniProtKB-UniRule	Phytophthora_sojae|PHYSODRAFT_362512;Phytophthora_ramorum|Phyra75442;Phytophthora_infestans_RC1-10|PINF_RC1-10_00012773;Phytophthora_infestans_T30-4|PITG_04698;Phytophthora_nicotianae_(Phytophthora_parasitica)|F443_15759;Phytophthora_betacei|PBET_00017418
cluster5046	6	Q6DJM2	GO:0016024; P:CDP-diacylglycerol biosynthetic process; IEA:UniProtKB-UniPathway	Phytophthora_sojae|PHYSODRAFT_460205;Phytophthora_ramorum|Phyra75221;Phytophthora_infestans_RC1-10|PINF_RC1-10_00003587;Phytophthora_infestans_T30-4|PITG_09452;Phytophthora_nicotianae_(Phytophthora_parasitica)|F443_16143;Phytophthora_betacei|PBET_00019812
cluster5049	6	Q54EY2	GO:0003743; F:translation initiation factor activity; IEA:UniProtKB-KW	Phytophthora_sojae|PHYSODRAFT_312818;Phytophthora_ramorum|Phyra52278;Phytophthora_infestans_RC1-10|PINF_RC1-10_00002224;Phytophthora_infestans_T30-4|PITG_10480;Phytophthora_nicotianae_(Phytophthora_parasitica)|F443_04482;Phytophthora_betacei|PBET_00000449
cluster5051	6	N/A	N/A	Phytophthora_sojae|PHYSODRAFT_285146;Phytophthora_ramorum|Phyra77092;Phytophthora_infestans_RC1-10|PINF_RC1-10_00003951;Phytophthora_infestans_T30-4|PITG_07238;Phytophthora_nicotianae_(Phytophthora_parasitica)|F443_17808;Phytophthora_betacei|PBET_00007166
cluster5052	6	Q9SRS9	GO:0009266; P:response to temperature stimulus; IMP:TAIR	Phytophthora_sojae|PHYSODRAFT_482219;Phytophthora_ramorum|Phyra73529;Phytophthora_infestans_RC1-10|PINF_RC1-10_00004480;Phytophthora_infestans_T30-4|PITG_17879;Phytophthora_nicotianae_(Phytophthora_parasitica)|F443_15461;Phytophthora_betacei|PBET_00020971
cluster5054	6	N/A	N/A	Phytophthora_sojae|PHYSODRAFT_285292;Phytophthora_ramorum|Phyra71847;Phytophthora_infestans_RC1-10|PINF_RC1-10_00000747;Phytophthora_infestans_T30-4|PITG_14439;Phytophthora_nicotianae_(Phytophthora_parasitica)|F443_20723;Phytophthora_betacei|PBET_00008468
cluster5055	6	P04397	GO:0033499; P:galactose catabolic process via UDP-galactose; IDA:SGD	Phytophthora_sojae|PHYSODRAFT_286472;Phytophthora_ramorum|Phyra71309;Phytophthora_infestans_RC1-10|PINF_RC1-10_00009469;Phytophthora_infestans_T30-4|PITG_16865;Phytophthora_nicotianae_(Phytophthora_parasitica)|F443_15120;Phytophthora_betacei|PBET_00017086
cluster5056	6	Q7K556	GO:0015031; P:protein transport; IEA:UniProtKB-KW	Phytophthora_sojae|PHYSODRAFT_348519;Phytophthora_ramorum|Phyra96305;Phytophthora_infestans_RC1-10|PINF_RC1-10_00001880;Phytophthora_infestans_T30-4|PITG_03929;Phytophthora_nicotianae_(Phytophthora_parasitica)|F443_15899;Phytophthora_betacei|PBET_00008729
cluster5057	6	Q9M9E8	GO:0005829; C:cytosol; IDA:TAIR	Phytophthora_sojae|PHYSODRAFT_558645;Phytophthora_ramorum|Phyra82996;Phytophthora_infestans_RC1-10|PINF_RC1-10_00011009;Phytophthora_infestans_T30-4|PITG_19607;Phytophthora_nicotianae_(Phytophthora_parasitica)|F443_04664;Phytophthora_betacei|PBET_00019681
cluster5058	6	O74743	GO:0006417; P:regulation of translation; IEA:UniProtKB-KW	Phytophthora_sojae|PHYSODRAFT_553636;Phytophthora_ramorum|Phyra77533;Phytophthora_infestans_RC1-10|PINF_RC1-10_00001087;Phytophthora_infestans_T30-4|PITG_02580;Phytophthora_nicotianae_(Phytophthora_parasitica)|F443_19217;Phytophthora_betacei|PBET_00005923
cluster5059	6	N/A	N/A	Phytophthora_sojae|PHYSODRAFT_323362;Phytophthora_ramorum|Phyra79242;Phytophthora_infestans_RC1-10|PINF_RC1-10_00001199;Phytophthora_infestans_T30-4|PITG_02716;Phytophthora_nicotianae_(Phytophthora_parasitica)|F443_19384;Phytophthora_betacei|PBET_00014254
cluster5061	6	N/A	N/A	Phytophthora_sojae|PHYSODRAFT_346689;Phytophthora_ramorum|Phyra72775;Phytophthora_infestans_T30-4|PITG_00480;Phytophthora_nicotianae_(Phytophthora_parasitica)|F443_04299;Phytophthora_infestans_RC1-10|PINF_RC1-10_00001004;Phytophthora_betacei|PBET_00000198
cluster5062	6	N/A	N/A	Phytophthora_sojae|PHYSODRAFT_264716;Phytophthora_ramorum|Phyra79712;Phytophthora_infestans_RC1-10|PINF_RC1-10_00001713;Phytophthora_infestans_T30-4|PITG_08833;Phytophthora_nicotianae_(Phytophthora_parasitica)|F443_21597;Phytophthora_betacei|PBET_00002068
cluster5063	6	Q95L46	GO:0006446; P:regulation of translational initiation; ISS:UniProtKB	Phytophthora_sojae|PHYSODRAFT_288964;Phytophthora_ramorum|Phyra83057;Phytophthora_infestans_RC1-10|PINF_RC1-10_00010156;Phytophthora_infestans_T30-4|PITG_11588;Phytophthora_nicotianae_(Phytophthora_parasitica)|F443_05942;Phytophthora_betacei|PBET_00005186
cluster5064	6	N/A	N/A	Phytophthora_sojae|PHYSODRAFT_354835;Phytophthora_ramorum|Phyra72730;Phytophthora_infestans_RC1-10|PINF_RC1-10_00000963;Phytophthora_infestans_T30-4|PITG_00431;Phytophthora_nicotianae_(Phytophthora_parasitica)|F443_07725;Phytophthora_betacei|PBET_00000159
cluster5065	6	N/A	N/A	Phytophthora_sojae|PHYSODRAFT_307213;Phytophthora_ramorum|Phyra83672;Phytophthora_infestans_RC1-10|PINF_RC1-10_00003930;Phytophthora_infestans_T30-4|PITG_05170;Phytophthora_nicotianae_(Phytophthora_parasitica)|F443_20953;Phytophthora_betacei|PBET_00006335
cluster5066	6	Q9MA55	GO:0009416; P:response to light stimulus; TAS:UniProtKB	Phytophthora_sojae|PHYSODRAFT_323522;Phytophthora_ramorum|Phyra76897;Phytophthora_infestans_RC1-10|PINF_RC1-10_00008672;Phytophthora_infestans_T30-4|PITG_19166;Phytophthora_nicotianae_(Phytophthora_parasitica)|F443_20126;Phytophthora_betacei|PBET_00016916
cluster5067	6	Q3URE1	GO:0090410; P:malonate catabolic process; ISO:MGI	Phytophthora_sojae|PHYSODRAFT_555724;Phytophthora_ramorum|Phyra80991;Phytophthora_infestans_RC1-10|PINF_RC1-10_00006399;Phytophthora_infestans_T30-4|PITG_15496;Phytophthora_nicotianae_(Phytophthora_parasitica)|F443_08213;Phytophthora_betacei|PBET_00011383
cluster5068	6	Q9XFG3	GO:0007052; P:mitotic spindle organization; IBA:GO_Central	Phytophthora_sojae|PHYSODRAFT_248690;Phytophthora_ramorum|Phyra95918;Phytophthora_infestans_RC1-10|PINF_RC1-10_00009915;Phytophthora_infestans_T30-4|PITG_14807;Phytophthora_nicotianae_(Phytophthora_parasitica)|F443_01485;Phytophthora_betacei|PBET_00017723
cluster5069	6	A0A0C5PHQ7	GO:0042761; P:very long-chain fatty acid biosynthetic process; IEA:UniProtKB-UniRule	Phytophthora_sojae|PHYSODRAFT_354308;Phytophthora_ramorum|Phyra81931;Phytophthora_infestans_RC1-10|PINF_RC1-10_00011041;Phytophthora_infestans_T30-4|PITG_16760;Phytophthora_nicotianae_(Phytophthora_parasitica)|F443_05540;Phytophthora_betacei|PBET_00021696
cluster5071	6	N/A	N/A	Phytophthora_sojae|PHYSODRAFT_527935;Phytophthora_ramorum|Phyra81288;Phytophthora_infestans_RC1-10|PINF_RC1-10_00008241;Phytophthora_infestans_T30-4|PITG_07988;Phytophthora_nicotianae_(Phytophthora_parasitica)|F443_03642;Phytophthora_betacei|PBET_00008659
cluster5072	6	N/A	N/A	Phytophthora_sojae|PHYSODRAFT_497858;Phytophthora_ramorum|Phyra72998;Phytophthora_infestans_RC1-10|PINF_RC1-10_00010338;Phytophthora_infestans_T30-4|PITG_16068;Phytophthora_nicotianae_(Phytophthora_parasitica)|F443_05455;Phytophthora_betacei|PBET_00007683
cluster5073	6	Q962R9	GO:0005840; C:ribosome; IEA:UniProtKB-KW	Phytophthora_sojae|PHYSODRAFT_286426;Phytophthora_ramorum|Phyra71025;Phytophthora_infestans_RC1-10|PINF_RC1-10_00007782;Phytophthora_infestans_T30-4|PITG_00266;Phytophthora_nicotianae_(Phytophthora_parasitica)|F443_07933;Phytophthora_betacei|PBET_00000047
cluster5074	6	Q61753	GO:0006566; P:threonine metabolic process; IMP:MGI	Phytophthora_sojae|PHYSODRAFT_547605;Phytophthora_ramorum|Phyra76590;Phytophthora_infestans_RC1-10|PINF_RC1-10_00003158;Phytophthora_infestans_T30-4|PITG_13165;Phytophthora_nicotianae_(Phytophthora_parasitica)|F443_09293;Phytophthora_betacei|PBET_00010956
cluster5075	6	N/A	N/A	Phytophthora_sojae|PHYSODRAFT_248463;Phytophthora_ramorum|Phyra76136;Phytophthora_infestans_RC1-10|PINF_RC1-10_00004165;Phytophthora_infestans_T30-4|PITG_03386;Phytophthora_nicotianae_(Phytophthora_parasitica)|F443_14145;Phytophthora_betacei|PBET_00001700
cluster5076	6	N/A	N/A	Phytophthora_sojae|PHYSODRAFT_513062;Phytophthora_ramorum|Phyra94249;Phytophthora_infestans_RC1-10|PINF_RC1-10_00003875;Phytophthora_infestans_T30-4|PITG_09794;Phytophthora_nicotianae_(Phytophthora_parasitica)|F443_10530;Phytophthora_betacei|PBET_00000800
cluster5077	6	Q9UG63	GO:0005215; F:transporter activity; TAS:ProtInc	Phytophthora_sojae|PHYSODRAFT_558930;Phytophthora_ramorum|Phyra71975;Phytophthora_infestans_RC1-10|PINF_RC1-10_00013527;Phytophthora_infestans_T30-4|PITG_01498;Phytophthora_nicotianae_(Phytophthora_parasitica)|F443_00800;Phytophthora_betacei|PBET_00007855
cluster5078	6	N/A	N/A	Phytophthora_sojae|PHYSODRAFT_488731;Phytophthora_ramorum|Phyra73926;Phytophthora_infestans_RC1-10|PINF_RC1-10_00003365;Phytophthora_infestans_T30-4|PITG_01727;Phytophthora_nicotianae_(Phytophthora_parasitica)|F443_01041;Phytophthora_betacei|PBET_00016378
cluster5079	6	N/A	N/A	Phytophthora_sojae|PHYSODRAFT_526427;Phytophthora_ramorum|Phyra84323;Phytophthora_infestans_RC1-10|PINF_RC1-10_00012508;Phytophthora_infestans_T30-4|PITG_21149;Phytophthora_nicotianae_(Phytophthora_parasitica)|F443_11119;Phytophthora_betacei|PBET_00018603
cluster5080	6	Q875X3	GO:0030050; P:vesicle transport along actin filament; IEA:EnsemblFungi	Phytophthora_sojae|PHYSODRAFT_561276;Phytophthora_ramorum|Phyra96772;Phytophthora_infestans_RC1-10|PINF_RC1-10_00000564;Phytophthora_infestans_T30-4|PITG_00717;Phytophthora_nicotianae_(Phytophthora_parasitica)|F443_03992;Phytophthora_betacei|PBET_00000379
cluster5081	6	Q15415	GO:0007283; P:spermatogenesis; NAS:UniProtKB	Phytophthora_sojae|PHYSODRAFT_503368;Phytophthora_ramorum|Phyra96367;Phytophthora_infestans_RC1-10|PINF_RC1-10_00015455;Phytophthora_infestans_T30-4|PITG_19746;Phytophthora_nicotianae_(Phytophthora_parasitica)|F443_05560;Phytophthora_betacei|PBET_00016799
cluster5082	6	Q922R8	GO:0070527; P:platelet aggregation; ISS:UniProtKB	Phytophthora_sojae|PHYSODRAFT_552293;Phytophthora_ramorum|Phyra72297;Phytophthora_infestans_RC1-10|PINF_RC1-10_00000532;Phytophthora_infestans_T30-4|PITG_03694;Phytophthora_nicotianae_(Phytophthora_parasitica)|F443_11477;Phytophthora_betacei|PBET_00010599
cluster5083	6	N/A	N/A	Phytophthora_sojae|PHYSODRAFT_495325;Phytophthora_ramorum|Phyra83009;Phytophthora_infestans_RC1-10|PINF_RC1-10_00015002;Phytophthora_infestans_T30-4|PITG_19603;Phytophthora_nicotianae_(Phytophthora_parasitica)|F443_04649;Phytophthora_betacei|PBET_00019688
cluster5084	6	N/A	N/A	Phytophthora_sojae|PHYSODRAFT_323895;Phytophthora_ramorum|Phyra77606;Phytophthora_infestans_RC1-10|PINF_RC1-10_00004087;Phytophthora_infestans_T30-4|PITG_02476;Phytophthora_nicotianae_(Phytophthora_parasitica)|F443_19090;Phytophthora_betacei|PBET_00005851
cluster5086	6	Q6P2Y1	GO:0006368; P:transcription elongation from RNA polymerase II promoter; IEA:InterPro	Phytophthora_sojae|PHYSODRAFT_551925;Phytophthora_ramorum|Phyra76154;Phytophthora_infestans_RC1-10|PINF_RC1-10_00004841;Phytophthora_infestans_T30-4|PITG_03364;Phytophthora_nicotianae_(Phytophthora_parasitica)|F443_16384;Phytophthora_betacei|PBET_00001689
cluster5087	6	Q5U2W5	GO:0000462; P:maturation of SSU-rRNA from tricistronic rRNA transcript (SSU-rRNA, 58S rRNA, LSU-rRNA); IBA:GO_Central	Phytophthora_sojae|PHYSODRAFT_309482;Phytophthora_ramorum|Phyra75341;Phytophthora_infestans_RC1-10|PINF_RC1-10_00007005;Phytophthora_infestans_T30-4|PITG_03818;Phytophthora_nicotianae_(Phytophthora_parasitica)|F443_21843;Phytophthora_betacei|PBET_00021032
cluster5088	6	N/A	N/A	Phytophthora_sojae|PHYSODRAFT_313163;Phytophthora_ramorum|Phyra81958;Phytophthora_infestans_RC1-10|PINF_RC1-10_00002337;Phytophthora_infestans_T30-4|PITG_01948;Phytophthora_nicotianae_(Phytophthora_parasitica)|F443_22290;Phytophthora_betacei|PBET_00015473
cluster5089	6	N/A	N/A	Phytophthora_sojae|PHYSODRAFT_563565;Phytophthora_ramorum|Phyra80686;Phytophthora_infestans_RC1-10|PINF_RC1-10_00001388;Phytophthora_infestans_T30-4|PITG_09001;Phytophthora_nicotianae_(Phytophthora_parasitica)|F443_21390;Phytophthora_betacei|PBET_00002608
cluster5090	6	Q3MHG1	GO:0046512; P:sphingosine biosynthetic process; IEA:Ensembl	Phytophthora_sojae|PHYSODRAFT_350782;Phytophthora_ramorum|Phyra80248;Phytophthora_infestans_RC1-10|PINF_RC1-10_00001222;Phytophthora_infestans_T30-4|PITG_10028;Phytophthora_nicotianae_(Phytophthora_parasitica)|F443_08390;Phytophthora_betacei|PBET_00001488
cluster5092	6	Q28XE2	GO:0006913; P:nucleocytoplasmic transport; ISS:UniProtKB	Phytophthora_sojae|PHYSODRAFT_314906;Phytophthora_ramorum|Phyra76775;Phytophthora_infestans_RC1-10|PINF_RC1-10_00000279;Phytophthora_infestans_T30-4|PITG_13901;Phytophthora_nicotianae_(Phytophthora_parasitica)|F443_09728;Phytophthora_betacei|PBET_00010331
cluster5093	6	N/A	N/A	Phytophthora_sojae|PHYSODRAFT_548046;Phytophthora_ramorum|Phyra81848;Phytophthora_infestans_RC1-10|PINF_RC1-10_00005689;Phytophthora_infestans_T30-4|PITG_05881;Phytophthora_nicotianae_(Phytophthora_parasitica)|F443_00408;Phytophthora_betacei|PBET_00003850
cluster5094	6	P29068	GO:0008270; F:zinc ion binding; IEA:InterPro	Phytophthora_sojae|PHYSODRAFT_564892;Phytophthora_ramorum|Phyra80137;Phytophthora_infestans_RC1-10|PINF_RC1-10_00007361;Phytophthora_infestans_T30-4|PITG_09251;Phytophthora_nicotianae_(Phytophthora_parasitica)|F443_13601;Phytophthora_betacei|PBET_00005761
cluster5095	6	N/A	N/A	Phytophthora_sojae|PHYSODRAFT_523011;Phytophthora_ramorum|Phyra80812;Phytophthora_infestans_RC1-10|PINF_RC1-10_00011731;Phytophthora_infestans_T30-4|PITG_06390;Phytophthora_nicotianae_(Phytophthora_parasitica)|F443_12580;Phytophthora_betacei|PBET_00016087
cluster5096	6	Q09415	GO:0046872; F:metal ion binding; IEA:UniProtKB-KW	Phytophthora_sojae|PHYSODRAFT_557520;Phytophthora_ramorum|Phyra77213;Phytophthora_infestans_RC1-10|PINF_RC1-10_00003242;Phytophthora_infestans_T30-4|PITG_10154;Phytophthora_nicotianae_(Phytophthora_parasitica)|F443_08531;Phytophthora_betacei|PBET_00010873
cluster5097	6	Q7XTT4	GO:0006364; P:rRNA processing; IEA:UniProtKB-KW	Phytophthora_sojae|PHYSODRAFT_353718;Phytophthora_ramorum|Phyra77488;Phytophthora_infestans_RC1-10|PINF_RC1-10_00001149;Phytophthora_infestans_T30-4|PITG_02629;Phytophthora_nicotianae_(Phytophthora_parasitica)|F443_19266;Phytophthora_betacei|PBET_00005955
cluster5098	6	Q5ZLG1	GO:0032482; P:Rab protein signal transduction; IBA:GO_Central	Phytophthora_sojae|PHYSODRAFT_314944;Phytophthora_ramorum|Phyra44199;Phytophthora_infestans_RC1-10|PINF_RC1-10_00003432;Phytophthora_infestans_T30-4|PITG_13809;Phytophthora_nicotianae_(Phytophthora_parasitica)|F443_05130;Phytophthora_betacei|PBET_00010377
cluster5100	6	N/A	N/A	Phytophthora_sojae|PHYSODRAFT_326395;Phytophthora_ramorum|Phyra74793;Phytophthora_infestans_RC1-10|PINF_RC1-10_00002948;Phytophthora_infestans_T30-4|PITG_06725;Phytophthora_nicotianae_(Phytophthora_parasitica)|F443_08702;Phytophthora_betacei|PBET_00009476
cluster5101	6	N/A	N/A	Phytophthora_sojae|PHYSODRAFT_310764;Phytophthora_ramorum|Phyra73530;Phytophthora_infestans_RC1-10|PINF_RC1-10_00004475;Phytophthora_infestans_T30-4|PITG_17881;Phytophthora_nicotianae_(Phytophthora_parasitica)|F443_15463;Phytophthora_betacei|PBET_00020975
cluster5103	6	Q9FPL6	GO:0006556; P:S-adenosylmethionine biosynthetic process; IEA:UniProtKB-UniPathway	Phytophthora_sojae|PHYSODRAFT_285996;Phytophthora_ramorum|Phyra71941;Phytophthora_infestans_RC1-10|PINF_RC1-10_00006229;Phytophthora_infestans_T30-4|PITG_17516;Phytophthora_nicotianae_(Phytophthora_parasitica)|F443_05006;Phytophthora_betacei|PBET_00020829
cluster5104	6	N/A	N/A	Phytophthora_sojae|PHYSODRAFT_489010;Phytophthora_ramorum|Phyra72945;Phytophthora_infestans_RC1-10|PINF_RC1-10_00008456;Phytophthora_infestans_T30-4|PITG_16000;Phytophthora_nicotianae_(Phytophthora_parasitica)|F443_05522;Phytophthora_betacei|PBET_00007630
cluster5105	6	A0LJ41	GO:0009408; P:response to heat; IEA:InterPro	Phytophthora_sojae|PHYSODRAFT_260708;Phytophthora_ramorum|Phyra71050;Phytophthora_infestans_RC1-10|PINF_RC1-10_00007021;Phytophthora_infestans_T30-4|PITG_00594;Phytophthora_nicotianae_(Phytophthora_parasitica)|F443_04136;Phytophthora_betacei|PBET_00000279
cluster5106	6	Q7ZUC7	GO:0001516; P:prostaglandin biosynthetic process; IEA:UniProtKB-UniPathway	Phytophthora_sojae|PHYSODRAFT_332449;Phytophthora_ramorum|Phyra78331;Phytophthora_infestans_RC1-10|PINF_RC1-10_00009106;Phytophthora_infestans_T30-4|PITG_11458;Phytophthora_nicotianae_(Phytophthora_parasitica)|F443_09065;Phytophthora_betacei|PBET_00004819
cluster5108	6	N/A	N/A	Phytophthora_sojae|PHYSODRAFT_320361;Phytophthora_ramorum|Phyra83696;Phytophthora_infestans_RC1-10|PINF_RC1-10_00014900;Phytophthora_infestans_T30-4|PITG_14197;Phytophthora_nicotianae_(Phytophthora_parasitica)|F443_07332;Phytophthora_betacei|PBET_00012833
cluster5110	6	N/A	N/A	Phytophthora_sojae|PHYSODRAFT_333216;Phytophthora_ramorum|Phyra78011;Phytophthora_infestans_RC1-10|PINF_RC1-10_00011088;Phytophthora_infestans_T30-4|PITG_15040;Phytophthora_nicotianae_(Phytophthora_parasitica)|F443_14989;Phytophthora_betacei|PBET_00002330
cluster5111	6	N/A	N/A	Phytophthora_sojae|PHYSODRAFT_355950;Phytophthora_ramorum|Phyra95595;Phytophthora_infestans_RC1-10|PINF_RC1-10_00007903;Phytophthora_infestans_T30-4|PITG_09287;Phytophthora_nicotianae_(Phytophthora_parasitica)|F443_13680;Phytophthora_betacei|PBET_00005737
cluster5112	6	N/A	N/A	Phytophthora_sojae|PHYSODRAFT_481334;Phytophthora_ramorum|Phyra78833;Phytophthora_infestans_RC1-10|PINF_RC1-10_00006720;Phytophthora_infestans_T30-4|PITG_11284;Phytophthora_nicotianae_(Phytophthora_parasitica)|F443_18085;Phytophthora_betacei|PBET_00008283
cluster5113	6	N/A	N/A	Phytophthora_sojae|PHYSODRAFT_490725;Phytophthora_ramorum|Phyra79036;Phytophthora_infestans_RC1-10|PINF_RC1-10_00002999;Phytophthora_infestans_T30-4|PITG_16484;Phytophthora_nicotianae_(Phytophthora_parasitica)|F443_20458;Phytophthora_betacei|PBET_00009943
cluster5114	6	N/A	N/A	Phytophthora_sojae|PHYSODRAFT_299869;Phytophthora_ramorum|Phyra74203;Phytophthora_infestans_RC1-10|PINF_RC1-10_00007226;Phytophthora_infestans_T30-4|PITG_15849;Phytophthora_nicotianae_(Phytophthora_parasitica)|F443_11803;Phytophthora_betacei|PBET_00011226
cluster5115	6	N/A	N/A	Phytophthora_sojae|PHYSODRAFT_249879;Phytophthora_ramorum|Phyra84482;Phytophthora_infestans_RC1-10|PINF_RC1-10_00014228;Phytophthora_infestans_T30-4|PITG_09364;Phytophthora_nicotianae_(Phytophthora_parasitica)|F443_13755;Phytophthora_betacei|PBET_00016205
cluster5116	6	Q86HG9	GO:0004674; F:protein serine/threonine kinase activity; IEA:UniProtKB-KW	Phytophthora_sojae|PHYSODRAFT_486525;Phytophthora_ramorum|Phyra79985;Phytophthora_infestans_RC1-10|PINF_RC1-10_00004412;Phytophthora_infestans_T30-4|PITG_07022;Phytophthora_nicotianae_(Phytophthora_parasitica)|F443_17008;Phytophthora_betacei|PBET_00018756
cluster5118	6	Q89XT8	GO:0018364; P:peptidyl-glutamine methylation; IBA:GO_Central	Phytophthora_sojae|PHYSODRAFT_322935;Phytophthora_ramorum|Phyra53958;Phytophthora_infestans_RC1-10|PINF_RC1-10_00008307;Phytophthora_infestans_T30-4|PITG_10874;Phytophthora_nicotianae_(Phytophthora_parasitica)|F443_18744;Phytophthora_betacei|PBET_00006013
cluster5119	6	N/A	N/A	Phytophthora_sojae|PHYSODRAFT_436943;Phytophthora_ramorum|Phyra95117;Phytophthora_infestans_RC1-10|PINF_RC1-10_00014060;Phytophthora_infestans_T30-4|PITG_19410;Phytophthora_nicotianae_(Phytophthora_parasitica)|F443_04953;Phytophthora_betacei|PBET_00023057
cluster5120	6	A1T3J8	GO:0008168; F:methyltransferase activity; IEA:UniProtKB-KW	Phytophthora_sojae|PHYSODRAFT_508093;Phytophthora_ramorum|Phyra72598;Phytophthora_infestans_RC1-10|PINF_RC1-10_00007771;Phytophthora_infestans_T30-4|PITG_00249;Phytophthora_nicotianae_(Phytophthora_parasitica)|F443_07955;Phytophthora_betacei|PBET_00000037
cluster5121	6	Q8NE62	GO:0019285; P:glycine betaine biosynthetic process from choline; IEA:UniProtKB-UniPathway	Phytophthora_sojae|PHYSODRAFT_362244;Phytophthora_ramorum|Phyra81256;Phytophthora_infestans_RC1-10|PINF_RC1-10_00004646;Phytophthora_infestans_T30-4|PITG_07948;Phytophthora_nicotianae_(Phytophthora_parasitica)|F443_03594;Phytophthora_betacei|PBET_00008636
cluster5122	6	N/A	N/A	Phytophthora_sojae|PHYSODRAFT_258942;Phytophthora_ramorum|Phyra77339;Phytophthora_infestans_RC1-10|PINF_RC1-10_00009602;Phytophthora_infestans_T30-4|PITG_06408;Phytophthora_nicotianae_(Phytophthora_parasitica)|F443_12605;Phytophthora_betacei|PBET_00004052
cluster5123	6	Q8CCW2	GO:0006886; P:intracellular protein transport; IBA:GO_Central	Phytophthora_sojae|PHYSODRAFT_349570;Phytophthora_ramorum|Phyra94840;Phytophthora_infestans_RC1-10|PINF_RC1-10_00001120;Phytophthora_infestans_T30-4|PITG_02531;Phytophthora_nicotianae_(Phytophthora_parasitica)|F443_19175;Phytophthora_betacei|PBET_00005885
cluster5124	6	P78710	GO:0045490; P:pectin catabolic process; IBA:GO_Central	Phytophthora_sojae|PHYSODRAFT_295216;Phytophthora_ramorum|Phyra72397;Phytophthora_infestans_RC1-10|PINF_RC1-10_00004942;Phytophthora_infestans_T30-4|PITG_02368;Phytophthora_nicotianae_(Phytophthora_parasitica)|F443_18990;Phytophthora_betacei|PBET_00005631
cluster5126	6	B8NM74	GO:0004503; F:monophenol monooxygenase activity; IEA:UniProtKB-EC	Phytophthora_sojae|PHYSODRAFT_254953;Phytophthora_ramorum|Phyra73174;Phytophthora_infestans_RC1-10|PINF_RC1-10_00000051;Phytophthora_infestans_T30-4|PITG_05533;Phytophthora_nicotianae_(Phytophthora_parasitica)|F443_06592;Phytophthora_betacei|PBET_00005464
cluster5127	6	Q9LEM9	GO:0006636; P:unsaturated fatty acid biosynthetic process; IEA:UniProtKB-UniPathway	Phytophthora_sojae|PHYSODRAFT_356130;Phytophthora_ramorum|Phyra72056;Phytophthora_infestans_RC1-10|PINF_RC1-10_00009458;Phytophthora_infestans_T30-4|PITG_05127;Phytophthora_nicotianae_(Phytophthora_parasitica)|F443_17363;Phytophthora_betacei|PBET_00009259
cluster5128	6	Q965Q4	GO:0006686; P:sphingomyelin biosynthetic process; ISS:UniProtKB	Phytophthora_sojae|PHYSODRAFT_349352;Phytophthora_ramorum|Phyra84607;Phytophthora_infestans_RC1-10|PINF_RC1-10_00007721;Phytophthora_infestans_T30-4|PITG_02981;Phytophthora_nicotianae_(Phytophthora_parasitica)|F443_15176;Phytophthora_betacei|PBET_00006783
cluster5129	6	A7S8T5	N/A	Phytophthora_sojae|PHYSODRAFT_488998;Phytophthora_ramorum|Phyra94763;Phytophthora_infestans_RC1-10|PINF_RC1-10_00002353;Phytophthora_infestans_T30-4|PITG_01977;Phytophthora_nicotianae_(Phytophthora_parasitica)|F443_01356;Phytophthora_betacei|PBET_00015457
cluster5131	6	N/A	N/A	Phytophthora_sojae|PHYSODRAFT_352879;Phytophthora_ramorum|Phyra78622;Phytophthora_infestans_RC1-10|PINF_RC1-10_00005869;Phytophthora_infestans_T30-4|PITG_08093;Phytophthora_nicotianae_(Phytophthora_parasitica)|F443_12778;Phytophthora_betacei|PBET_00009610
cluster5133	6	Q6ZMW3	GO:0008017; F:microtubule binding; IBA:GO_Central	Phytophthora_sojae|PHYSODRAFT_496566;Phytophthora_ramorum|Phyra93408;Phytophthora_infestans_RC1-10|PINF_RC1-10_00002748;Phytophthora_infestans_T30-4|PITG_16036;Phytophthora_nicotianae_(Phytophthora_parasitica)|F443_05484;Phytophthora_betacei|PBET_00007661
cluster5135	6	Q2RJN1	GO:0006433; P:prolyl-tRNA aminoacylation; IEA:UniProtKB-UniRule	Phytophthora_sojae|PHYSODRAFT_467769;Phytophthora_ramorum|Phyra76190;Phytophthora_infestans_RC1-10|PINF_RC1-10_00002023;Phytophthora_infestans_T30-4|PITG_03322;Phytophthora_nicotianae_(Phytophthora_parasitica)|F443_16426;Phytophthora_betacei|PBET_00001661
cluster5137	6	Q88PS4	GO:0006085; P:acetyl-CoA biosynthetic process; IEA:UniProtKB-UniPathway	Phytophthora_sojae|PHYSODRAFT_358269;Phytophthora_ramorum|Phyra95887;Phytophthora_infestans_RC1-10|PINF_RC1-10_00010896;Phytophthora_infestans_T30-4|PITG_19183;Phytophthora_nicotianae_(Phytophthora_parasitica)|F443_18371;Phytophthora_betacei|PBET_00021336
cluster5138	6	N/A	N/A	Phytophthora_sojae|PHYSODRAFT_310646;Phytophthora_ramorum|Phyra81020;Phytophthora_infestans_RC1-10|PINF_RC1-10_00003506;Phytophthora_infestans_T30-4|PITG_16645;Phytophthora_nicotianae_(Phytophthora_parasitica)|F443_08264;Phytophthora_betacei|PBET_00009325
cluster5139	6	Q24537	GO:0007379; P:segment specification; IMP:FlyBase	Phytophthora_sojae|PHYSODRAFT_285400;Phytophthora_ramorum|Phyra73033;Phytophthora_infestans_RC1-10|PINF_RC1-10_00004690;Phytophthora_infestans_T30-4|PITG_16117;Phytophthora_nicotianae_(Phytophthora_parasitica)|F443_05401;Phytophthora_betacei|PBET_00005688
cluster5141	6	Q9P2Y9	GO:0044319; P:wound healing, spreading of cells; IDA:MGI	Phytophthora_sojae|PHYSODRAFT_487395;Phytophthora_ramorum|Phyra74673;Phytophthora_infestans_RC1-10|PINF_RC1-10_00005294;Phytophthora_infestans_T30-4|PITG_12129;Phytophthora_nicotianae_(Phytophthora_parasitica)|F443_17469;Phytophthora_betacei|PBET_00016290
cluster5142	6	N/A	N/A	Phytophthora_sojae|PHYSODRAFT_500056;Phytophthora_ramorum|Phyra76543;Phytophthora_infestans_RC1-10|PINF_RC1-10_00009632;Phytophthora_infestans_T30-4|PITG_01452;Phytophthora_nicotianae_(Phytophthora_parasitica)|F443_09605;Phytophthora_betacei|PBET_00020998
cluster5143	6	Q5QN75	GO:0031098; P:stress-activated protein kinase signaling cascade; IBA:GO_Central	Phytophthora_sojae|PHYSODRAFT_345948;Phytophthora_ramorum|Phyra96028;Phytophthora_infestans_RC1-10|PINF_RC1-10_00004623;Phytophthora_infestans_T30-4|PITG_13420;Phytophthora_nicotianae_(Phytophthora_parasitica)|F443_20246;Phytophthora_betacei|PBET_00008204
cluster5144	6	P14315	GO:0010591; P:regulation of lamellipodium assembly; IBA:GO_Central	Phytophthora_sojae|PHYSODRAFT_331311;Phytophthora_ramorum|Phyra71609;Phytophthora_infestans_RC1-10|PINF_RC1-10_00007100;Phytophthora_infestans_T30-4|PITG_11366;Phytophthora_nicotianae_(Phytophthora_parasitica)|F443_08944;Phytophthora_betacei|PBET_00017257
cluster5145	6	N/A	N/A	Phytophthora_sojae|PHYSODRAFT_315983;Phytophthora_ramorum|Phyra72761;Phytophthora_infestans_RC1-10|PINF_RC1-10_00000995;Phytophthora_infestans_T30-4|PITG_00467;Phytophthora_nicotianae_(Phytophthora_parasitica)|F443_04316;Phytophthora_betacei|PBET_00000190
cluster5146	6	Q9YC05	GO:0006401; P:RNA catabolic process; IEA:UniProtKB-UniRule	Phytophthora_sojae|PHYSODRAFT_491455;Phytophthora_ramorum|Phyra73046;Phytophthora_infestans_RC1-10|PINF_RC1-10_00004669;Phytophthora_infestans_T30-4|PITG_16138;Phytophthora_nicotianae_(Phytophthora_parasitica)|F443_05384;Phytophthora_betacei|PBET_00005711
cluster5147	6	Q01780	GO:0006364; P:rRNA processing; TAS:Reactome	Phytophthora_sojae|PHYSODRAFT_553621;Phytophthora_ramorum|Phyra87756;Phytophthora_infestans_RC1-10|PINF_RC1-10_00001095;Phytophthora_infestans_T30-4|PITG_02564;Phytophthora_nicotianae_(Phytophthora_parasitica)|F443_19199;Phytophthora_betacei|PBET_00005913
cluster5148	6	N/A	N/A	Phytophthora_sojae|PHYSODRAFT_387600;Phytophthora_ramorum|Phyra96552;Phytophthora_infestans_RC1-10|PINF_RC1-10_00001331;Phytophthora_infestans_T30-4|PITG_05379;Phytophthora_nicotianae_(Phytophthora_parasitica)|F443_06440;Phytophthora_betacei|PBET_00005377
cluster5149	6	P54774	GO:0030433; P:ubiquitin-dependent ERAD pathway; IBA:GO_Central	Phytophthora_sojae|PHYSODRAFT_564519;Phytophthora_ramorum|Phyra83532;Phytophthora_infestans_RC1-10|PINF_RC1-10_00012468;Phytophthora_infestans_T30-4|PITG_06700;Phytophthora_nicotianae_(Phytophthora_parasitica)|F443_02583;Phytophthora_betacei|PBET_00015308
cluster5150	6	N/A	N/A	Phytophthora_sojae|PHYSODRAFT_562783;Phytophthora_ramorum|Phyra95130;Phytophthora_infestans_RC1-10|PINF_RC1-10_00014336;Phytophthora_infestans_T30-4|PITG_20731;Phytophthora_nicotianae_(Phytophthora_parasitica)|F443_04891;Phytophthora_betacei|PBET_00023291
cluster5151	6	N/A	N/A	Phytophthora_sojae|PHYSODRAFT_505751;Phytophthora_ramorum|Phyra93231;Phytophthora_infestans_RC1-10|PINF_RC1-10_00006264;Phytophthora_infestans_T30-4|PITG_00215;Phytophthora_nicotianae_(Phytophthora_parasitica)|F443_07993;Phytophthora_betacei|PBET_00000016
cluster5152	6	Q9Y899	GO:0051301; P:cell division; IEA:UniProtKB-KW	Phytophthora_sojae|PHYSODRAFT_506287;Phytophthora_ramorum|Phyra93261;Phytophthora_infestans_RC1-10|PINF_RC1-10_00001761;Phytophthora_infestans_T30-4|PITG_00296;Phytophthora_nicotianae_(Phytophthora_parasitica)|F443_07894;Phytophthora_betacei|PBET_00000066
cluster5153	6	B6UVT7	GO:0000723; P:telomere maintenance; IMP:FlyBase	Phytophthora_sojae|PHYSODRAFT_552991;Phytophthora_ramorum|Phyra79252;Phytophthora_infestans_RC1-10|PINF_RC1-10_00010940;Phytophthora_infestans_T30-4|PITG_02729;Phytophthora_nicotianae_(Phytophthora_parasitica)|F443_19403;Phytophthora_betacei|PBET_00014265
cluster5154	6	O95619	GO:0040008; P:regulation of growth; IEA:UniProtKB-KW	Phytophthora_sojae|PHYSODRAFT_354558;Phytophthora_ramorum|Phyra95464;Phytophthora_infestans_RC1-10|PINF_RC1-10_00002687;Phytophthora_infestans_T30-4|PITG_01229;Phytophthora_nicotianae_(Phytophthora_parasitica)|F443_10061;Phytophthora_betacei|PBET_00015250
cluster5155	6	Q2QKL5	GO:0010038; P:response to metal ion; IEA:InterPro	Phytophthora_sojae|PHYSODRAFT_563256;Phytophthora_ramorum|Phyra75939;Phytophthora_infestans_RC1-10|PINF_RC1-10_00008828;Phytophthora_infestans_T30-4|PITG_05733;Phytophthora_betacei|PBET_00003964;Phytophthora_nicotianae_(Phytophthora_parasitica)|F443_02172
cluster5156	6	Q9SL67	GO:0030163; P:protein catabolic process; IEA:InterPro	Phytophthora_sojae|PHYSODRAFT_354148;Phytophthora_ramorum|Phyra71237;Phytophthora_infestans_RC1-10|PINF_RC1-10_00007058;Phytophthora_infestans_T30-4|PITG_12185;Phytophthora_nicotianae_(Phytophthora_parasitica)|F443_17527;Phytophthora_betacei|PBET_00018453
cluster5158	6	Q9ZW34	GO:0006096; P:glycolytic process; IEA:UniProtKB-UniPathway	Phytophthora_sojae|PHYSODRAFT_491966;Phytophthora_ramorum|Phyra72989;Phytophthora_infestans_RC1-10|PINF_RC1-10_00002761;Phytophthora_infestans_T30-4|PITG_16057;Phytophthora_nicotianae_(Phytophthora_parasitica)|F443_05465;Phytophthora_betacei|PBET_00007674
cluster5159	6	Q557D2	GO:0006098; P:pentose-phosphate shunt; IEA:UniProtKB-UniPathway	Phytophthora_sojae|PHYSODRAFT_250961;Phytophthora_ramorum|Phyra49578;Phytophthora_infestans_RC1-10|PINF_RC1-10_00007577;Phytophthora_infestans_T30-4|PITG_00146;Phytophthora_nicotianae_(Phytophthora_parasitica)|F443_14668;Phytophthora_betacei|PBET_00011795
cluster5160	6	O04482	GO:0006511; P:ubiquitin-dependent protein catabolic process; IEA:InterPro	Phytophthora_sojae|PHYSODRAFT_514191;Phytophthora_ramorum|Phyra71291;Phytophthora_infestans_RC1-10|PINF_RC1-10_00010080;Phytophthora_infestans_T30-4|PITG_09508;Phytophthora_nicotianae_(Phytophthora_parasitica)|F443_16191;Phytophthora_betacei|PBET_00004497
cluster5163	6	O15442	GO:0016787; F:hydrolase activity; IEA:UniProtKB-KW	Phytophthora_sojae|PHYSODRAFT_556202;Phytophthora_ramorum|Phyra93653;Phytophthora_infestans_RC1-10|PINF_RC1-10_00007381;Phytophthora_infestans_T30-4|PITG_04935;Phytophthora_nicotianae_(Phytophthora_parasitica)|F443_15596;Phytophthora_betacei|PBET_00020606
cluster5164	6	N/A	N/A	Phytophthora_sojae|PHYSODRAFT_560449;Phytophthora_ramorum|Phyra82892;Phytophthora_infestans_RC1-10|PINF_RC1-10_00009483;Phytophthora_infestans_T30-4|PITG_15568;Phytophthora_nicotianae_(Phytophthora_parasitica)|F443_01883;Phytophthora_betacei|PBET_00019190
cluster5167	6	Q9ZQW8	GO:0000398; P:mRNA splicing, via spliceosome; IBA:GO_Central	Phytophthora_sojae|PHYSODRAFT_370516;Phytophthora_ramorum|Phyra43795;Phytophthora_infestans_RC1-10|PINF_RC1-10_00003658;Phytophthora_infestans_T30-4|PITG_05688;Phytophthora_nicotianae_(Phytophthora_parasitica)|F443_06761;Phytophthora_betacei|PBET_00018391
cluster5168	6	Q5R6E9	GO:0016021; C:integral component of membrane; IEA:UniProtKB-KW	Phytophthora_sojae|PHYSODRAFT_360974;Phytophthora_ramorum|Phyra72733;Phytophthora_infestans_RC1-10|PINF_RC1-10_00000971;Phytophthora_infestans_T30-4|PITG_00437;Phytophthora_nicotianae_(Phytophthora_parasitica)|F443_07721;Phytophthora_betacei|PBET_00000166
cluster5169	6	N/A	N/A	Phytophthora_sojae|PHYSODRAFT_286275;Phytophthora_ramorum|Phyra86187;Phytophthora_infestans_RC1-10|PINF_RC1-10_00011439;Phytophthora_infestans_T30-4|PITG_21190;Phytophthora_nicotianae_(Phytophthora_parasitica)|F443_00472;Phytophthora_betacei|PBET_00002176
cluster5170	6	Q9P3U1	GO:2000815; P:regulation of mRNA stability involved in response to oxidative stress; IBA:GO_Central	Phytophthora_sojae|PHYSODRAFT_348578;Phytophthora_ramorum|Phyra75500;Phytophthora_infestans_RC1-10|PINF_RC1-10_00001065;Phytophthora_infestans_T30-4|PITG_04862;Phytophthora_nicotianae_(Phytophthora_parasitica)|F443_15684;Phytophthora_betacei|PBET_00018228
cluster5171	6	N/A	N/A	Phytophthora_sojae|PHYSODRAFT_312775;Phytophthora_ramorum|Phyra82074;Phytophthora_infestans_RC1-10|PINF_RC1-10_00002661;Phytophthora_infestans_T30-4|PITG_10415;Phytophthora_nicotianae_(Phytophthora_parasitica)|F443_04399;Phytophthora_betacei|PBET_00014385
cluster5173	6	N/A	N/A	Phytophthora_sojae|PHYSODRAFT_528474;Phytophthora_ramorum|Phyra78605;Phytophthora_infestans_RC1-10|PINF_RC1-10_00013205;Phytophthora_infestans_T30-4|PITG_08060;Phytophthora_nicotianae_(Phytophthora_parasitica)|F443_12797;Phytophthora_betacei|PBET_00009591
cluster5174	6	Q8WZ82	GO:0032526; P:response to retinoic acid; IDA:UniProtKB	Phytophthora_sojae|PHYSODRAFT_546949;Phytophthora_ramorum|Phyra75122;Phytophthora_infestans_RC1-10|PINF_RC1-10_00012037;Phytophthora_infestans_T30-4|PITG_20742;Phytophthora_nicotianae_(Phytophthora_parasitica)|F443_12380;Phytophthora_betacei|PBET_00021595
cluster5175	6	O74439	GO:0140140; P:mitochondrial guanine nucleotide transmembrane transport; ISS:PomBase	Phytophthora_sojae|PHYSODRAFT_562920;Phytophthora_ramorum|Phyra72161;Phytophthora_infestans_RC1-10|PINF_RC1-10_00003292;Phytophthora_infestans_T30-4|PITG_12504;Phytophthora_nicotianae_(Phytophthora_parasitica)|F443_04755;Phytophthora_betacei|PBET_00017190
cluster5176	6	P05560	GO:0004867; F:serine-type endopeptidase inhibitor activity; IEA:UniProtKB-KW	Phytophthora_sojae|PHYSODRAFT_286272;Phytophthora_ramorum|Phyra82791;Phytophthora_infestans_RC1-10|PINF_RC1-10_00012647;Phytophthora_infestans_T30-4|PITG_23178;Phytophthora_nicotianae_(Phytophthora_parasitica)|F443_00434;Phytophthora_betacei|PBET_00022373
cluster5177	6	Q5Z6F5	GO:0004722; F:protein serine/threonine phosphatase activity; IEA:InterPro	Phytophthora_sojae|PHYSODRAFT_483398;Phytophthora_ramorum|Phyra83212;Phytophthora_infestans_RC1-10|PINF_RC1-10_00001330;Phytophthora_infestans_T30-4|PITG_05381;Phytophthora_nicotianae_(Phytophthora_parasitica)|F443_06438;Phytophthora_betacei|PBET_00005378
cluster5178	6	Q8R173	GO:0006612; P:protein targeting to membrane; IBA:GO_Central	Phytophthora_sojae|PHYSODRAFT_486645;Phytophthora_ramorum|Phyra73226;Phytophthora_infestans_RC1-10|PINF_RC1-10_00000009;Phytophthora_infestans_T30-4|PITG_05449;Phytophthora_nicotianae_(Phytophthora_parasitica)|F443_06513;Phytophthora_betacei|PBET_00005421
cluster5179	6	Q5HZM1	GO:0003743; F:translation initiation factor activity; IEA:InterPro	Phytophthora_sojae|PHYSODRAFT_474031;Phytophthora_ramorum|Phyra76051;Phytophthora_infestans_RC1-10|PINF_RC1-10_00003552;Phytophthora_infestans_T30-4|PITG_03480;Phytophthora_nicotianae_(Phytophthora_parasitica)|F443_14028;Phytophthora_betacei|PBET_00001302
cluster5181	6	Q9C9C6	GO:0000027; P:ribosomal large subunit assembly; IBA:GO_Central	Phytophthora_sojae|PHYSODRAFT_353483;Phytophthora_ramorum|Phyra71400;Phytophthora_infestans_RC1-10|PINF_RC1-10_00002038;Phytophthora_infestans_T30-4|PITG_03294;Phytophthora_nicotianae_(Phytophthora_parasitica)|F443_16456;Phytophthora_betacei|PBET_00001645
cluster5182	6	Q869P0	GO:0003723; F:RNA binding; IEA:UniProtKB-KW	Phytophthora_sojae|PHYSODRAFT_477816;Phytophthora_ramorum|Phyra77608;Phytophthora_infestans_RC1-10|PINF_RC1-10_00004085;Phytophthora_infestans_T30-4|PITG_02478;Phytophthora_nicotianae_(Phytophthora_parasitica)|F443_19092;Phytophthora_betacei|PBET_00005853
cluster5183	6	O14981	GO:0045892; P:negative regulation of transcription, DNA-templated; NAS:UniProtKB	Phytophthora_sojae|PHYSODRAFT_489603;Phytophthora_ramorum|Phyra49456;Phytophthora_infestans_RC1-10|PINF_RC1-10_00001247;Phytophthora_infestans_T30-4|PITG_09988;Phytophthora_nicotianae_(Phytophthora_parasitica)|F443_08341;Phytophthora_betacei|PBET_00001460
cluster5184	6	Q5BJZ0	GO:1902531; P:regulation of intracellular signal transduction; IBA:GO_Central	Phytophthora_sojae|PHYSODRAFT_527426;Phytophthora_ramorum|Phyra74278;Phytophthora_infestans_RC1-10|PINF_RC1-10_00006023;Phytophthora_infestans_T30-4|PITG_04180;Phytophthora_nicotianae_(Phytophthora_parasitica)|F443_03048;Phytophthora_betacei|PBET_00015574
cluster5185	6	N/A	N/A	Phytophthora_sojae|PHYSODRAFT_311686;Phytophthora_ramorum|Phyra73272;Phytophthora_infestans_T30-4|PITG_11768;Phytophthora_nicotianae_(Phytophthora_parasitica)|F443_03184;Phytophthora_infestans_RC1-10|PINF_RC1-10_00003090;Phytophthora_betacei|PBET_00015699
cluster5186	6	Q9ZQY6	GO:0007165; P:signal transduction; IEA:InterPro	Phytophthora_sojae|PHYSODRAFT_261605;Phytophthora_ramorum|Phyra77883;Phytophthora_infestans_RC1-10|PINF_RC1-10_00007409;Phytophthora_infestans_T30-4|PITG_03008;Phytophthora_nicotianae_(Phytophthora_parasitica)|F443_11203;Phytophthora_betacei|PBET_00010414
cluster5187	6	Q3B8P0	GO:0031667; P:response to nutrient levels; IEP:RGD	Phytophthora_sojae|PHYSODRAFT_492126;Phytophthora_ramorum|Phyra74176;Phytophthora_infestans_RC1-10|PINF_RC1-10_00010802;Phytophthora_infestans_T30-4|PITG_15889;Phytophthora_nicotianae_(Phytophthora_parasitica)|F443_11855;Phytophthora_betacei|PBET_00019856
cluster5189	6	N/A	N/A	Phytophthora_sojae|PHYSODRAFT_466826;Phytophthora_ramorum|Phyra81108;Phytophthora_infestans_RC1-10|PINF_RC1-10_00006418;Phytophthora_infestans_T30-4|PITG_18443;Phytophthora_nicotianae_(Phytophthora_parasitica)|F443_18337;Phytophthora_betacei|PBET_00017830
cluster5190	6	N/A	N/A	Phytophthora_sojae|PHYSODRAFT_558296;Phytophthora_ramorum|Phyra80942;Phytophthora_infestans_RC1-10|PINF_RC1-10_00000755;Phytophthora_infestans_T30-4|PITG_07204;Phytophthora_nicotianae_(Phytophthora_parasitica)|F443_20710;Phytophthora_betacei|PBET_00008458
cluster5191	6	O96623	GO:0006909; P:phagocytosis; IEP:dictyBase	Phytophthora_sojae|PHYSODRAFT_354368;Phytophthora_ramorum|Phyra73830;Phytophthora_infestans_RC1-10|PINF_RC1-10_00000356;Phytophthora_infestans_T30-4|PITG_01846;Phytophthora_nicotianae_(Phytophthora_parasitica)|F443_01182;Phytophthora_betacei|PBET_00021221
cluster5193	6	Q8CII2	GO:0051301; P:cell division; IEA:UniProtKB-KW	Phytophthora_sojae|PHYSODRAFT_528425;Phytophthora_ramorum|Phyra81314;Phytophthora_infestans_RC1-10|PINF_RC1-10_00011387;Phytophthora_infestans_T30-4|PITG_08017;Phytophthora_nicotianae_(Phytophthora_parasitica)|F443_03685;Phytophthora_betacei|PBET_00008675
cluster5195	6	N/A	N/A	Phytophthora_sojae|PHYSODRAFT_318302;Phytophthora_ramorum|Phyra77419;Phytophthora_infestans_RC1-10|PINF_RC1-10_00002494;Phytophthora_infestans_T30-4|PITG_06258;Phytophthora_nicotianae_(Phytophthora_parasitica)|F443_13897;Phytophthora_betacei|PBET_00004149
cluster5196	6	Q9TRY0	GO:0000413; P:protein peptidyl-prolyl isomerization; IBA:GO_Central	Phytophthora_sojae|PHYSODRAFT_353627;Phytophthora_ramorum|Phyra76259;Phytophthora_infestans_RC1-10|PINF_RC1-10_00012970;Phytophthora_infestans_T30-4|PITG_10828;Phytophthora_nicotianae_(Phytophthora_parasitica)|F443_10674;Phytophthora_betacei|PBET_00006055
cluster5197	6	Q86HG9	GO:0004674; F:protein serine/threonine kinase activity; IEA:UniProtKB-KW	Phytophthora_sojae|PHYSODRAFT_303159;Phytophthora_ramorum|Phyra75814;Phytophthora_infestans_RC1-10|PINF_RC1-10_00000115;Phytophthora_infestans_T30-4|PITG_09664;Phytophthora_nicotianae_(Phytophthora_parasitica)|F443_10276;Phytophthora_betacei|PBET_00003814
cluster5198	6	N/A	N/A	Phytophthora_sojae|PHYSODRAFT_492907;Phytophthora_ramorum|Phyra74105;Phytophthora_infestans_RC1-10|PINF_RC1-10_00008231;Phytophthora_infestans_T30-4|PITG_08324;Phytophthora_nicotianae_(Phytophthora_parasitica)|F443_18180;Phytophthora_betacei|PBET_00009090
cluster5199	6	N/A	N/A	Phytophthora_sojae|PHYSODRAFT_319887;Phytophthora_ramorum|Phyra96827;Phytophthora_infestans_RC1-10|PINF_RC1-10_00012877;Phytophthora_infestans_T30-4|PITG_20526;Phytophthora_nicotianae_(Phytophthora_parasitica)|F443_11115;Phytophthora_betacei|PBET_00018599
cluster5201	6	N/A	N/A	Phytophthora_sojae|PHYSODRAFT_489895;Phytophthora_infestans_RC1-10|PINF_RC1-10_00000342;Phytophthora_infestans_T30-4|PITG_01823;Phytophthora_nicotianae_(Phytophthora_parasitica)|F443_01152;Phytophthora_betacei|PBET_00007746;Phytophthora_ramorum|Phyra73853
cluster5202	6	Q1H4U4	GO:0008235; F:metalloexopeptidase activity; IEA:UniProtKB-UniRule	Phytophthora_sojae|PHYSODRAFT_353200;Phytophthora_ramorum|Phyra71315;Phytophthora_infestans_RC1-10|PINF_RC1-10_00001081;Phytophthora_infestans_T30-4|PITG_04838;Phytophthora_nicotianae_(Phytophthora_parasitica)|F443_15708;Phytophthora_betacei|PBET_00021559
cluster5203	6	P59116	GO:0004767; F:sphingomyelin phosphodiesterase activity; IEA:UniProtKB-EC	Phytophthora_sojae|PHYSODRAFT_563390;Phytophthora_ramorum|Phyra76017;Phytophthora_infestans_RC1-10|PINF_RC1-10_00000946;Phytophthora_infestans_T30-4|PITG_17812;Phytophthora_nicotianae_(Phytophthora_parasitica)|F443_00072;Phytophthora_betacei|PBET_00003360
cluster5205	6	Q9ZVJ4	GO:0051082; F:unfolded protein binding; IBA:GO_Central	Phytophthora_sojae|PHYSODRAFT_327318;Phytophthora_ramorum|Phyra74690;Phytophthora_infestans_RC1-10|PINF_RC1-10_00005281;Phytophthora_infestans_T30-4|PITG_12154;Phytophthora_nicotianae_(Phytophthora_parasitica)|F443_17494;Phytophthora_betacei|PBET_00018471
cluster5207	6	Q9ZVI9	GO:0006646; P:phosphatidylethanolamine biosynthetic process; TAS:TAIR	Phytophthora_sojae|PHYSODRAFT_348782;Phytophthora_ramorum|Phyra77661;Phytophthora_infestans_RC1-10|PINF_RC1-10_00002595;Phytophthora_infestans_T30-4|PITG_17262;Phytophthora_nicotianae_(Phytophthora_parasitica)|F443_08147;Phytophthora_betacei|PBET_00003430
cluster5209	6	N/A	N/A	Phytophthora_sojae|PHYSODRAFT_350785;Phytophthora_ramorum|Phyra80257;Phytophthora_infestans_RC1-10|PINF_RC1-10_00001227;Phytophthora_infestans_T30-4|PITG_10017;Phytophthora_nicotianae_(Phytophthora_parasitica)|F443_08367;Phytophthora_betacei|PBET_00001481
cluster5210	6	P47810	GO:0006468; P:protein phosphorylation; IDA:MGI	Phytophthora_sojae|PHYSODRAFT_345704;Phytophthora_ramorum|Phyra95627;Phytophthora_infestans_RC1-10|PINF_RC1-10_00009844;Phytophthora_infestans_T30-4|PITG_10062;Phytophthora_nicotianae_(Phytophthora_parasitica)|F443_08425;Phytophthora_betacei|PBET_00001508
cluster5211	6	N/A	N/A	Phytophthora_sojae|PHYSODRAFT_325382;Phytophthora_ramorum|Phyra74574;Phytophthora_infestans_RC1-10|PINF_RC1-10_00003640;Phytophthora_infestans_T30-4|PITG_11114;Phytophthora_nicotianae_(Phytophthora_parasitica)|F443_06118;Phytophthora_betacei|PBET_00004920
cluster5212	6	Q57625	GO:0009099; P:valine biosynthetic process; IBA:GO_Central	Phytophthora_sojae|PHYSODRAFT_343770;Phytophthora_ramorum|Phyra76114;Phytophthora_infestans_RC1-10|PINF_RC1-10_00004184;Phytophthora_infestans_T30-4|PITG_03410;Phytophthora_nicotianae_(Phytophthora_parasitica)|F443_14104;Phytophthora_betacei|PBET_00001718
cluster5214	6	Q42290	GO:0006122; P:mitochondrial electron transport, ubiquinol to cytochrome c; IBA:GO_Central	Phytophthora_sojae|PHYSODRAFT_545625;Phytophthora_ramorum|Phyra71021;Phytophthora_infestans_RC1-10|PINF_RC1-10_00006271;Phytophthora_infestans_T30-4|PITG_00203;Phytophthora_nicotianae_(Phytophthora_parasitica)|F443_08007;Phytophthora_betacei|PBET_00000009
cluster5215	6	Q9HXM1	GO:0046872; F:metal ion binding; IEA:UniProtKB-KW	Phytophthora_sojae|PHYSODRAFT_261835;Phytophthora_ramorum|Phyra84859;Phytophthora_infestans_RC1-10|PINF_RC1-10_00004211;Phytophthora_infestans_T30-4|PITG_12962;Phytophthora_nicotianae_(Phytophthora_parasitica)|F443_21999;Phytophthora_betacei|PBET_00002664
cluster5216	6	Q54GN8	GO:0006364; P:rRNA processing; IEA:UniProtKB-KW	Phytophthora_sojae|PHYSODRAFT_351148;Phytophthora_ramorum|Phyra71728;Phytophthora_infestans_RC1-10|PINF_RC1-10_00011460;Phytophthora_infestans_T30-4|PITG_01207;Phytophthora_nicotianae_(Phytophthora_parasitica)|F443_10029;Phytophthora_betacei|PBET_00015264
cluster5217	6	Q9WUM3	GO:0042060; P:wound healing; ISO:MGI	Phytophthora_sojae|PHYSODRAFT_285516;Phytophthora_ramorum|Phyra74015;Phytophthora_infestans_RC1-10|PINF_RC1-10_00003131;Phytophthora_infestans_T30-4|PITG_01599;Phytophthora_nicotianae_(Phytophthora_parasitica)|F443_00904;Phytophthora_betacei|PBET_00007545
cluster5218	6	Q9KPA4	GO:0006734; P:NADH metabolic process; ISS:TIGR	Phytophthora_sojae|PHYSODRAFT_327550;Phytophthora_ramorum|Phyra47948;Phytophthora_infestans_RC1-10|PINF_RC1-10_00002996;Phytophthora_infestans_T30-4|PITG_16480;Phytophthora_nicotianae_(Phytophthora_parasitica)|F443_20454;Phytophthora_betacei|PBET_00009947
cluster5219	6	Q5BUB4	GO:0003677; F:DNA binding; IEA:UniProtKB-KW	Phytophthora_sojae|PHYSODRAFT_531555;Phytophthora_ramorum|Phyra85630;Phytophthora_infestans_RC1-10|PINF_RC1-10_00007468;Phytophthora_infestans_T30-4|PITG_13521;Phytophthora_nicotianae_(Phytophthora_parasitica)|F443_07628;Phytophthora_betacei|PBET_00009168
cluster5221	6	Q5M9P8	GO:0007601; P:visual perception; IMP:ZFIN	Phytophthora_sojae|PHYSODRAFT_256755;Phytophthora_ramorum|Phyra41504;Phytophthora_infestans_RC1-10|PINF_RC1-10_00003885;Phytophthora_infestans_T30-4|PITG_10212;Phytophthora_nicotianae_(Phytophthora_parasitica)|F443_10514;Phytophthora_betacei|PBET_00000808
cluster5222	6	N/A	N/A	Phytophthora_sojae|PHYSODRAFT_328139;Phytophthora_ramorum|Phyra84398;Phytophthora_infestans_RC1-10|PINF_RC1-10_00002258;Phytophthora_infestans_T30-4|PITG_10530;Phytophthora_nicotianae_(Phytophthora_parasitica)|F443_04539;Phytophthora_betacei|PBET_00000479
cluster5223	6	N/A	N/A	Phytophthora_sojae|PHYSODRAFT_486375;Phytophthora_ramorum|Phyra77133;Phytophthora_infestans_RC1-10|PINF_RC1-10_00003975;Phytophthora_infestans_T30-4|PITG_07288;Phytophthora_nicotianae_(Phytophthora_parasitica)|F443_17762;Phytophthora_betacei|PBET_00014063
cluster5225	6	Q940G0	GO:0072657; P:protein localization to membrane; IBA:GO_Central	Phytophthora_sojae|PHYSODRAFT_299515;Phytophthora_ramorum|Phyra54939;Phytophthora_infestans_RC1-10|PINF_RC1-10_00010122;Phytophthora_infestans_T30-4|PITG_08609;Phytophthora_nicotianae_(Phytophthora_parasitica)|F443_17408;Phytophthora_betacei|PBET_00002817
cluster5226	6	Q8EUM4	GO:0009408; P:response to heat; IEA:InterPro	Phytophthora_sojae|PHYSODRAFT_317803;Phytophthora_ramorum|Phyra80654;Phytophthora_infestans_RC1-10|PINF_RC1-10_00009548;Phytophthora_infestans_T30-4|PITG_08947;Phytophthora_nicotianae_(Phytophthora_parasitica)|F443_21456;Phytophthora_betacei|PBET_00001973
cluster5228	6	O35723	GO:0005737; C:cytoplasm; IDA:MGI	Phytophthora_sojae|PHYSODRAFT_469568;Phytophthora_ramorum|Phyra75362;Phytophthora_infestans_RC1-10|PINF_RC1-10_00011977;Phytophthora_infestans_T30-4|PITG_03842;Phytophthora_nicotianae_(Phytophthora_parasitica)|F443_21814;Phytophthora_betacei|PBET_00022780
cluster5230	6	N/A	N/A	Phytophthora_sojae|PHYSODRAFT_511709;Phytophthora_ramorum|Phyra75248;Phytophthora_infestans_RC1-10|PINF_RC1-10_00009445;Phytophthora_infestans_T30-4|PITG_09482;Phytophthora_nicotianae_(Phytophthora_parasitica)|F443_16179;Phytophthora_betacei|PBET_00007585
cluster5231	6	Q9ZUY3	GO:0006571; P:tyrosine biosynthetic process; IMP:TAIR	Phytophthora_sojae|PHYSODRAFT_491321;Phytophthora_ramorum|Phyra82990;Phytophthora_infestans_RC1-10|PINF_RC1-10_00012633;Phytophthora_infestans_T30-4|PITG_19429;Phytophthora_nicotianae_(Phytophthora_parasitica)|F443_04674;Phytophthora_betacei|PBET_00019670
cluster5232	6	N/A	N/A	Phytophthora_sojae|PHYSODRAFT_489466;Phytophthora_ramorum|Phyra77296;Phytophthora_infestans_RC1-10|PINF_RC1-10_00002347;Phytophthora_infestans_T30-4|PITG_01962;Phytophthora_nicotianae_(Phytophthora_parasitica)|F443_01341;Phytophthora_betacei|PBET_00015463
cluster5235	6	Q04708	GO:0055129; P:L-proline biosynthetic process; IEA:UniProtKB-UniPathway	Phytophthora_sojae|PHYSODRAFT_345380;Phytophthora_ramorum|Phyra47070;Phytophthora_infestans_RC1-10|PINF_RC1-10_00010013;Phytophthora_infestans_T30-4|PITG_10595;Phytophthora_nicotianae_(Phytophthora_parasitica)|F443_04596;Phytophthora_betacei|PBET_00000528
cluster5237	6	Q8W4D4	GO:0050832; P:defense response to fungus; IMP:TAIR	Phytophthora_sojae|PHYSODRAFT_443521;Phytophthora_ramorum|Phyra93864;Phytophthora_infestans_RC1-10|PINF_RC1-10_00005285;Phytophthora_infestans_T30-4|PITG_12148;Phytophthora_nicotianae_(Phytophthora_parasitica)|F443_17488;Phytophthora_betacei|PBET_00022314
cluster5238	6	Q86YH9	GO:0008380; P:RNA splicing; IEA:UniProtKB-KW	Phytophthora_sojae|PHYSODRAFT_350288;Phytophthora_ramorum|Phyra93913;Phytophthora_infestans_RC1-10|PINF_RC1-10_00000678;Phytophthora_infestans_T30-4|PITG_12285;Phytophthora_nicotianae_(Phytophthora_parasitica)|F443_17601;Phytophthora_betacei|PBET_00013433
cluster5240	6	B7SIW2	GO:0045493; P:xylan catabolic process; IEA:UniProtKB-UniPathway	Phytophthora_sojae|PHYSODRAFT_527568;Phytophthora_ramorum|Phyra74236;Phytophthora_infestans_RC1-10|PINF_RC1-10_00010845;Phytophthora_infestans_T30-4|PITG_04077;Phytophthora_nicotianae_(Phytophthora_parasitica)|F443_04733;Phytophthora_betacei|PBET_00001142
cluster5241	6	Q13370	GO:0050995; P:negative regulation of lipid catabolic process; IMP:BHF-UCL	Phytophthora_sojae|PHYSODRAFT_518796;Phytophthora_ramorum|Phyra95416;Phytophthora_infestans_RC1-10|PINF_RC1-10_00000417;Phytophthora_infestans_T30-4|PITG_08702;Phytophthora_nicotianae_(Phytophthora_parasitica)|F443_02674;Phytophthora_betacei|PBET_00017616
cluster5242	6	N/A	N/A	Phytophthora_sojae|PHYSODRAFT_485908;Phytophthora_ramorum|Phyra79918;Phytophthora_infestans_RC1-10|PINF_RC1-10_00009364;Phytophthora_infestans_T30-4|PITG_06934;Phytophthora_nicotianae_(Phytophthora_parasitica)|F443_17093;Phytophthora_betacei|PBET_00008804
cluster5243	6	Q5JQ93	GO:0055085; P:transmembrane transport; TAS:Reactome	Phytophthora_sojae|PHYSODRAFT_309744;Phytophthora_ramorum|Phyra76250;Phytophthora_infestans_RC1-10|PINF_RC1-10_00005750;Phytophthora_infestans_T30-4|PITG_10840;Phytophthora_nicotianae_(Phytophthora_parasitica)|F443_02632;Phytophthora_betacei|PBET_00006041
cluster5245	6	Q8BG19	GO:0016021; C:integral component of membrane; IEA:UniProtKB-KW	Phytophthora_sojae|PHYSODRAFT_471476;Phytophthora_ramorum|Phyra77815;Phytophthora_infestans_RC1-10|PINF_RC1-10_00000181;Phytophthora_infestans_T30-4|PITG_01003;Phytophthora_nicotianae_(Phytophthora_parasitica)|F443_05773;Phytophthora_betacei|PBET_00004401
cluster5246	6	Q25306	GO:0005840; C:ribosome; IEA:UniProtKB-KW	Phytophthora_sojae|PHYSODRAFT_528750;Phytophthora_ramorum|Phyra78634;Phytophthora_infestans_RC1-10|PINF_RC1-10_00005876;Phytophthora_infestans_T30-4|PITG_08101;Phytophthora_nicotianae_(Phytophthora_parasitica)|F443_12772;Phytophthora_betacei|PBET_00018005
cluster5247	6	N/A	N/A	Phytophthora_sojae|PHYSODRAFT_388694;Phytophthora_ramorum|Phyra95313;Phytophthora_infestans_RC1-10|PINF_RC1-10_00001163;Phytophthora_infestans_T30-4|PITG_02652;Phytophthora_nicotianae_(Phytophthora_parasitica)|F443_19305;Phytophthora_betacei|PBET_00005969
cluster5248	6	Q9CZ54	GO:0046872; F:metal ion binding; IEA:UniProtKB-KW	Phytophthora_sojae|PHYSODRAFT_362482;Phytophthora_ramorum|Phyra82325;Phytophthora_infestans_RC1-10|PINF_RC1-10_00001888;Phytophthora_infestans_T30-4|PITG_03939;Phytophthora_nicotianae_(Phytophthora_parasitica)|F443_15884;Phytophthora_betacei|PBET_00008737
cluster5249	6	Q9FK72	GO:0048364; P:root development; IMP:TAIR	Phytophthora_sojae|PHYSODRAFT_360816;Phytophthora_ramorum|Phyra82407;Phytophthora_infestans_RC1-10|PINF_RC1-10_00011526;Phytophthora_infestans_T30-4|PITG_08236;Phytophthora_nicotianae_(Phytophthora_parasitica)|F443_00511;Phytophthora_betacei|PBET_00016507
cluster5250	6	Q8K4Y7	GO:0030166; P:proteoglycan biosynthetic process; ISS:UniProtKB	Phytophthora_sojae|PHYSODRAFT_354969;Phytophthora_ramorum|Phyra94060;Phytophthora_infestans_RC1-10|PINF_RC1-10_00009983;Phytophthora_infestans_T30-4|PITG_20792;Phytophthora_nicotianae_(Phytophthora_parasitica)|F443_12429;Phytophthora_betacei|PBET_00022386
cluster5251	6	N/A	N/A	Phytophthora_sojae|PHYSODRAFT_500582;Phytophthora_ramorum|Phyra94618;Phytophthora_infestans_RC1-10|PINF_RC1-10_00000275;Phytophthora_infestans_T30-4|PITG_13907;Phytophthora_nicotianae_(Phytophthora_parasitica)|F443_09744;Phytophthora_betacei|PBET_00010326
cluster5252	6	N/A	N/A	Phytophthora_sojae|PHYSODRAFT_311376;Phytophthora_ramorum|Phyra78900;Phytophthora_infestans_RC1-10|PINF_RC1-10_00011551;Phytophthora_infestans_T30-4|PITG_11191;Phytophthora_nicotianae_(Phytophthora_parasitica)|F443_06025;Phytophthora_betacei|PBET_00006604
cluster5253	6	Q09850	GO:1904541; P:fungal-type cell wall disassembly involved in conjugation with cellular fusion; IGI:PomBase	Phytophthora_sojae|PHYSODRAFT_480248;Phytophthora_ramorum|Phyra74498;Phytophthora_infestans_RC1-10|PINF_RC1-10_00002154;Phytophthora_infestans_T30-4|PITG_10999;Phytophthora_nicotianae_(Phytophthora_parasitica)|F443_06241;Phytophthora_betacei|PBET_00005000
cluster5256	6	N/A	N/A	Phytophthora_sojae|PHYSODRAFT_478286;Phytophthora_ramorum|Phyra73406;Phytophthora_infestans_RC1-10|PINF_RC1-10_00013535;Phytophthora_infestans_T30-4|PITG_02156;Phytophthora_nicotianae_(Phytophthora_parasitica)|F443_14288;Phytophthora_betacei|PBET_00009714
cluster5258	6	Q8VZJ1	GO:0006275; P:regulation of DNA replication; IGI:TAIR	Phytophthora_sojae|PHYSODRAFT_254989;Phytophthora_ramorum|Phyra73093;Phytophthora_infestans_RC1-10|PINF_RC1-10_00009804;Phytophthora_infestans_T30-4|PITG_05635;Phytophthora_nicotianae_(Phytophthora_parasitica)|F443_06710;Phytophthora_betacei|PBET_00012028
cluster5261	6	P11883	GO:0014070; P:response to organic cyclic compound; IDA:RGD	Phytophthora_sojae|PHYSODRAFT_556984;Phytophthora_ramorum|Phyra78874;Phytophthora_infestans_RC1-10|PINF_RC1-10_00002005;Phytophthora_infestans_T30-4|PITG_11229;Phytophthora_nicotianae_(Phytophthora_parasitica)|F443_05986;Phytophthora_betacei|PBET_00012385
cluster5263	6	Q9WU45	GO:0034765; P:regulation of ion transmembrane transport; IEA:UniProtKB-KW	Phytophthora_sojae|PHYSODRAFT_309888;Phytophthora_ramorum|Phyra84624;Phytophthora_infestans_RC1-10|PINF_RC1-10_00007728;Phytophthora_infestans_T30-4|PITG_02972;Phytophthora_nicotianae_(Phytophthora_parasitica)|F443_15204;Phytophthora_betacei|PBET_00006790
cluster5265	6	Q6DDT5	GO:0005737; C:cytoplasm; ISS:UniProtKB	Phytophthora_sojae|PHYSODRAFT_498043;Phytophthora_ramorum|Phyra81651;Phytophthora_infestans_RC1-10|PINF_RC1-10_00006228;Phytophthora_infestans_T30-4|PITG_17515;Phytophthora_nicotianae_(Phytophthora_parasitica)|F443_05004;Phytophthora_betacei|PBET_00020830
cluster5266	6	F4I1X0	GO:0070475; P:rRNA base methylation; IBA:GO_Central	Phytophthora_sojae|PHYSODRAFT_316216;Phytophthora_ramorum|Phyra83450;Phytophthora_infestans_RC1-10|PINF_RC1-10_00007288;Phytophthora_infestans_T30-4|PITG_00184;Phytophthora_nicotianae_(Phytophthora_parasitica)|F443_14710;Phytophthora_betacei|PBET_00011767
cluster5267	6	N/A	N/A	Phytophthora_sojae|PHYSODRAFT_486372;Phytophthora_ramorum|Phyra77180;Phytophthora_infestans_RC1-10|PINF_RC1-10_00006846;Phytophthora_infestans_T30-4|PITG_07343;Phytophthora_nicotianae_(Phytophthora_parasitica)|F443_17680;Phytophthora_betacei|PBET_00014097
cluster5269	6	N/A	N/A	Phytophthora_sojae|PHYSODRAFT_519762;Phytophthora_ramorum|Phyra76673;Phytophthora_infestans_RC1-10|PINF_RC1-10_00007081;Phytophthora_infestans_T30-4|PITG_13041;Phytophthora_nicotianae_(Phytophthora_parasitica)|F443_09454;Phytophthora_betacei|PBET_00019573
cluster5270	6	D2TUZ4	GO:0008310; F:single-stranded DNA 3'-5' exodeoxyribonuclease activity; IEA:UniProtKB-UniRule	Phytophthora_sojae|PHYSODRAFT_495397;Phytophthora_ramorum|Phyra71677;Phytophthora_infestans_RC1-10|PINF_RC1-10_00003002;Phytophthora_infestans_T30-4|PITG_16490;Phytophthora_nicotianae_(Phytophthora_parasitica)|F443_20462;Phytophthora_betacei|PBET_00009942
cluster5271	6	N/A	N/A	Phytophthora_sojae|PHYSODRAFT_518484;Phytophthora_ramorum|Phyra73471;Phytophthora_infestans_RC1-10|PINF_RC1-10_00001551;Phytophthora_infestans_T30-4|PITG_18003;Phytophthora_nicotianae_(Phytophthora_parasitica)|F443_06378;Phytophthora_betacei|PBET_00006958
cluster5272	6	N/A	N/A	Phytophthora_sojae|PHYSODRAFT_467395;Phytophthora_ramorum|Phyra84798;Phytophthora_infestans_RC1-10|PINF_RC1-10_00004337;Phytophthora_infestans_T30-4|PITG_03640;Phytophthora_nicotianae_(Phytophthora_parasitica)|F443_11408;Phytophthora_betacei|PBET_00015026
cluster5274	6	Q9JI61	GO:0006776; P:vitamin A metabolic process; IDA:RGD	Phytophthora_sojae|PHYSODRAFT_484187;Phytophthora_ramorum|Phyra78954;Phytophthora_infestans_RC1-10|PINF_RC1-10_00003645;Phytophthora_infestans_T30-4|PITG_11120;Phytophthora_nicotianae_(Phytophthora_parasitica)|F443_06111;Phytophthora_betacei|PBET_00004916
cluster5275	6	Q9SLX0	GO:0006607; P:NLS-bearing protein import into nucleus; IBA:GO_Central	Phytophthora_sojae|PHYSODRAFT_328562;Phytophthora_ramorum|Phyra44006;Phytophthora_infestans_RC1-10|PINF_RC1-10_00002727;Phytophthora_infestans_T30-4|PITG_16009;Phytophthora_nicotianae_(Phytophthora_parasitica)|F443_05514;Phytophthora_betacei|PBET_00007639
cluster5276	6	P63271	GO:0006368; P:transcription elongation from RNA polymerase II promoter; ISO:MGI	Phytophthora_sojae|PHYSODRAFT_353836;Phytophthora_ramorum|Phyra76901;Phytophthora_infestans_RC1-10|PINF_RC1-10_00003653;Phytophthora_infestans_T30-4|PITG_05694;Phytophthora_nicotianae_(Phytophthora_parasitica)|F443_06770;Phytophthora_betacei|PBET_00018396
cluster5278	6	Q9UK45	GO:0000398; P:mRNA splicing, via spliceosome; IDA:UniProtKB	Phytophthora_sojae|PHYSODRAFT_334991;Phytophthora_ramorum|Phyra71280;Phytophthora_infestans_RC1-10|PINF_RC1-10_00002436;Phytophthora_infestans_T30-4|PITG_14575;Phytophthora_nicotianae_(Phytophthora_parasitica)|F443_12362;Phytophthora_betacei|PBET_00020369
cluster5281	6	Q9UG46	GO:0007021; P:tubulin complex assembly; IDA:UniProtKB	Phytophthora_sojae|PHYSODRAFT_298608;Phytophthora_ramorum|Phyra52170;Phytophthora_infestans_RC1-10|PINF_RC1-10_00008879;Phytophthora_infestans_T30-4|PITG_16797;Phytophthora_nicotianae_(Phytophthora_parasitica)|F443_22270;Phytophthora_betacei|PBET_00016841
cluster5282	6	Q54N41	GO:0000398; P:mRNA splicing, via spliceosome; ISS:dictyBase	Phytophthora_sojae|PHYSODRAFT_347251;Phytophthora_ramorum|Phyra78520;Phytophthora_infestans_RC1-10|PINF_RC1-10_00013555;Phytophthora_infestans_T30-4|PITG_19064;Phytophthora_nicotianae_(Phytophthora_parasitica)|F443_04876;Phytophthora_betacei|PBET_00021079
cluster5283	6	Q6DEY7	GO:0006412; P:translation; IEA:UniProtKB-KW	Phytophthora_sojae|PHYSODRAFT_354553;Phytophthora_ramorum|Phyra72316;Phytophthora_infestans_RC1-10|PINF_RC1-10_00002695;Phytophthora_infestans_T30-4|PITG_01248;Phytophthora_nicotianae_(Phytophthora_parasitica)|F443_10080;Phytophthora_betacei|PBET_00015240
cluster5284	6	Q8W4R8	GO:0005524; F:ATP binding; IEA:UniProtKB-KW	Phytophthora_sojae|PHYSODRAFT_502117;Phytophthora_ramorum|Phyra81517;Phytophthora_infestans_RC1-10|PINF_RC1-10_00004602;Phytophthora_infestans_T30-4|PITG_13441;Phytophthora_nicotianae_(Phytophthora_parasitica)|F443_20273;Phytophthora_betacei|PBET_00017896
cluster5286	6	Q08752	GO:0019076; P:viral release from host cell; TAS:UniProtKB	Phytophthora_sojae|PHYSODRAFT_501758;Phytophthora_ramorum|Phyra44162;Phytophthora_infestans_RC1-10|PINF_RC1-10_00006427;Phytophthora_infestans_T30-4|PITG_17165;Phytophthora_nicotianae_(Phytophthora_parasitica)|F443_09807;Phytophthora_betacei|PBET_00012780
cluster5287	6	N/A	N/A	Phytophthora_sojae|PHYSODRAFT_322170;Phytophthora_ramorum|Phyra84781;Phytophthora_infestans_RC1-10|PINF_RC1-10_00009928;Phytophthora_infestans_T30-4|PITG_03659;Phytophthora_nicotianae_(Phytophthora_parasitica)|F443_11431;Phytophthora_betacei|PBET_00010573
cluster5288	6	Q5NA18	GO:0010486; F:manganese:proton antiporter activity; IBA:GO_Central	Phytophthora_sojae|PHYSODRAFT_552775;Phytophthora_ramorum|Phyra83397;Phytophthora_infestans_RC1-10|PINF_RC1-10_00012738;Phytophthora_infestans_T30-4|PITG_19056;Phytophthora_nicotianae_(Phytophthora_parasitica)|F443_18807;Phytophthora_betacei|PBET_00020897
cluster5289	6	P46333	GO:0005351; F:carbohydrate:proton symporter activity; IBA:GO_Central	Phytophthora_sojae|PHYSODRAFT_339981;Phytophthora_ramorum|Phyra74371;Phytophthora_infestans_T30-4|PITG_04317;Phytophthora_nicotianae_(Phytophthora_parasitica)|F443_02978;Phytophthora_betacei|PBET_00001009;Phytophthora_infestans_RC1-10|PINF_RC1-10_00004131
cluster5291	6	N/A	N/A	Phytophthora_sojae|PHYSODRAFT_249854;Phytophthora_ramorum|Phyra79346;Phytophthora_infestans_RC1-10|PINF_RC1-10_00012553;Phytophthora_infestans_T30-4|PITG_20102;Phytophthora_nicotianae_(Phytophthora_parasitica)|F443_01701;Phytophthora_betacei|PBET_00006751
cluster5292	6	N/A	N/A	Phytophthora_sojae|PHYSODRAFT_355862;Phytophthora_ramorum|Phyra82132;Phytophthora_infestans_RC1-10|PINF_RC1-10_00009713;Phytophthora_infestans_T30-4|PITG_11853;Phytophthora_nicotianae_(Phytophthora_parasitica)|F443_12980;Phytophthora_betacei|PBET_00013224
cluster5293	6	P60483	GO:0031647; P:regulation of protein stability; ISS:UniProtKB	Phytophthora_sojae|PHYSODRAFT_294767;Phytophthora_ramorum|Phyra80589;Phytophthora_infestans_RC1-10|PINF_RC1-10_00002084;Phytophthora_infestans_T30-4|PITG_02820;Phytophthora_nicotianae_(Phytophthora_parasitica)|F443_19537;Phytophthora_betacei|PBET_00017317
cluster5294	6	O19177	GO:0007601; P:visual perception; IEA:UniProtKB-KW	Phytophthora_sojae|PHYSODRAFT_264743;Phytophthora_ramorum|Phyra79626;Phytophthora_infestans_RC1-10|PINF_RC1-10_00000404;Phytophthora_infestans_T30-4|PITG_08685;Phytophthora_nicotianae_(Phytophthora_parasitica)|F443_21764;Phytophthora_betacei|PBET_00017630
cluster5295	6	Q2TA14	GO:0043535; P:regulation of blood vessel endothelial cell migration; IMP:MGI	Phytophthora_sojae|PHYSODRAFT_558788;Phytophthora_ramorum|Phyra72987;Phytophthora_infestans_RC1-10|PINF_RC1-10_00002759;Phytophthora_infestans_T30-4|PITG_16055;Phytophthora_nicotianae_(Phytophthora_parasitica)|F443_05467;Phytophthora_betacei|PBET_00007672
cluster5298	6	P53331	GO:0034476; P:U5 snRNA 3'-end processing; IGI:SGD	Phytophthora_sojae|PHYSODRAFT_285105;Phytophthora_ramorum|Phyra79943;Phytophthora_infestans_RC1-10|PINF_RC1-10_00007696;Phytophthora_infestans_T30-4|PITG_06966;Phytophthora_nicotianae_(Phytophthora_parasitica)|F443_17061;Phytophthora_betacei|PBET_00008782
cluster5299	6	N/A	N/A	Phytophthora_sojae|PHYSODRAFT_561334;Phytophthora_ramorum|Phyra72913;Phytophthora_infestans_RC1-10|PINF_RC1-10_00000596;Phytophthora_infestans_T30-4|PITG_00670;Phytophthora_nicotianae_(Phytophthora_parasitica)|F443_04055;Phytophthora_betacei|PBET_00000341
cluster5303	6	N/A	N/A	Phytophthora_sojae|PHYSODRAFT_555928;Phytophthora_ramorum|Phyra74739;Phytophthora_infestans_RC1-10|PINF_RC1-10_00000644;Phytophthora_infestans_T30-4|PITG_12224;Phytophthora_nicotianae_(Phytophthora_parasitica)|F443_17554;Phytophthora_betacei|PBET_00020738
cluster5304	6	F4JZC2	GO:0006517; P:protein deglycosylation; IGI:TAIR	Phytophthora_sojae|PHYSODRAFT_484143;Phytophthora_ramorum|Phyra79858;Phytophthora_infestans_RC1-10|PINF_RC1-10_00001807;Phytophthora_infestans_T30-4|PITG_06864;Phytophthora_nicotianae_(Phytophthora_parasitica)|F443_20792;Phytophthora_betacei|PBET_00008851
cluster5305	6	N/A	N/A	Phytophthora_sojae|PHYSODRAFT_486146;Phytophthora_ramorum|Phyra77138;Phytophthora_infestans_RC1-10|PINF_RC1-10_00003979;Phytophthora_infestans_T30-4|PITG_07292;Phytophthora_nicotianae_(Phytophthora_parasitica)|F443_17758;Phytophthora_betacei|PBET_00014067
cluster5306	6	Q5Z880	GO:0016567; P:protein ubiquitination; IEA:UniProtKB-UniPathway	Phytophthora_sojae|PHYSODRAFT_454953;Phytophthora_ramorum|Phyra76018;Phytophthora_infestans_RC1-10|PINF_RC1-10_00000945;Phytophthora_infestans_T30-4|PITG_17814;Phytophthora_nicotianae_(Phytophthora_parasitica)|F443_00071;Phytophthora_betacei|PBET_00017866
cluster5307	6	N/A	N/A	Phytophthora_sojae|PHYSODRAFT_476357;Phytophthora_ramorum|Phyra78257;Phytophthora_infestans_RC1-10|PINF_RC1-10_00003997;Phytophthora_infestans_T30-4|PITG_03161;Phytophthora_nicotianae_(Phytophthora_parasitica)|F443_14391;Phytophthora_betacei|PBET_00017408
cluster5308	6	N/A	N/A	Phytophthora_sojae|PHYSODRAFT_544368;Phytophthora_ramorum|Phyra73703;Phytophthora_infestans_RC1-10|PINF_RC1-10_00009522;Phytophthora_infestans_T30-4|PITG_15707;Phytophthora_nicotianae_(Phytophthora_parasitica)|F443_16747;Phytophthora_betacei|PBET_00004742
cluster5310	6	Q6DRJ7	GO:0090267; P:positive regulation of mitotic cell cycle spindle assembly checkpoint; ISS:UniProtKB	Phytophthora_sojae|PHYSODRAFT_478429;Phytophthora_ramorum|Phyra73145;Phytophthora_infestans_RC1-10|PINF_RC1-10_00000074;Phytophthora_infestans_T30-4|PITG_05567;Phytophthora_nicotianae_(Phytophthora_parasitica)|F443_06635;Phytophthora_betacei|PBET_00005484
cluster5312	6	Q55C16	GO:0016567; P:protein ubiquitination; IBA:GO_Central	Phytophthora_sojae|PHYSODRAFT_344455;Phytophthora_ramorum|Phyra71066;Phytophthora_infestans_RC1-10|PINF_RC1-10_00003656;Phytophthora_infestans_T30-4|PITG_05690;Phytophthora_nicotianae_(Phytophthora_parasitica)|F443_06763;Phytophthora_betacei|PBET_00018393
cluster5313	6	O74885	GO:0006151; P:xanthine oxidation; IMP:PomBase	Phytophthora_sojae|PHYSODRAFT_491326;Phytophthora_ramorum|Phyra71178;Phytophthora_infestans_RC1-10|PINF_RC1-10_00008887;Phytophthora_infestans_T30-4|PITG_15878;Phytophthora_nicotianae_(Phytophthora_parasitica)|F443_11849;Phytophthora_betacei|PBET_00019867
cluster5314	6	N/A	N/A	Phytophthora_sojae|PHYSODRAFT_532442;Phytophthora_ramorum|Phyra84221;Phytophthora_infestans_RC1-10|PINF_RC1-10_00001837;Phytophthora_infestans_T30-4|PITG_06823;Phytophthora_nicotianae_(Phytophthora_parasitica)|F443_20905;Phytophthora_betacei|PBET_00019003
cluster5315	6	O29458	GO:0009089; P:lysine biosynthetic process via diaminopimelate; IEA:UniProtKB-UniRule	Phytophthora_sojae|PHYSODRAFT_313779;Phytophthora_ramorum|Phyra80266;Phytophthora_infestans_RC1-10|PINF_RC1-10_00001237;Phytophthora_infestans_T30-4|PITG_10007;Phytophthora_nicotianae_(Phytophthora_parasitica)|F443_08357;Phytophthora_betacei|PBET_00001470
cluster5317	6	P49349	GO:0033384; P:geranyl diphosphate biosynthetic process; IEA:UniProtKB-UniPathway	Phytophthora_sojae|PHYSODRAFT_556668;Phytophthora_ramorum|Phyra93808;Phytophthora_infestans_RC1-10|PINF_RC1-10_00002161;Phytophthora_infestans_T30-4|PITG_10990;Phytophthora_nicotianae_(Phytophthora_parasitica)|F443_06252;Phytophthora_betacei|PBET_00005006
cluster5318	6	N/A	N/A	Phytophthora_sojae|PHYSODRAFT_492478;Phytophthora_ramorum|Phyra80236;Phytophthora_infestans_RC1-10|PINF_RC1-10_00001213;Phytophthora_infestans_T30-4|PITG_10044;Phytophthora_nicotianae_(Phytophthora_parasitica)|F443_08409;Phytophthora_betacei|PBET_00001498
cluster5320	6	Q6MEC9	GO:0006421; P:asparaginyl-tRNA aminoacylation; IEA:UniProtKB-UniRule	Phytophthora_sojae|PHYSODRAFT_325073;Phytophthora_ramorum|Phyra96534;Phytophthora_infestans_RC1-10|PINF_RC1-10_00001346;Phytophthora_infestans_T30-4|PITG_05354;Phytophthora_nicotianae_(Phytophthora_parasitica)|F443_06410;Phytophthora_betacei|PBET_00022181
cluster5321	6	Q86IX2	GO:0006487; P:protein N-linked glycosylation; ISS:dictyBase	Phytophthora_sojae|PHYSODRAFT_313791;Phytophthora_ramorum|Phyra80279;Phytophthora_infestans_RC1-10|PINF_RC1-10_00001246;Phytophthora_infestans_T30-4|PITG_09991;Phytophthora_nicotianae_(Phytophthora_parasitica)|F443_08344;Phytophthora_betacei|PBET_00001461
cluster5325	6	Q0IH40	GO:0008270; F:zinc ion binding; IEA:InterPro	Phytophthora_sojae|PHYSODRAFT_259700;Phytophthora_ramorum|Phyra74580;Phytophthora_infestans_RC1-10|PINF_RC1-10_00003112;Phytophthora_infestans_T30-4|PITG_01560;Phytophthora_nicotianae_(Phytophthora_parasitica)|F443_00878;Phytophthora_betacei|PBET_00007526
cluster5326	6	N/A	N/A	Phytophthora_sojae|PHYSODRAFT_250380;Phytophthora_ramorum|Phyra84841;Phytophthora_infestans_RC1-10|PINF_RC1-10_00002894;Phytophthora_infestans_T30-4|PITG_12353;Phytophthora_nicotianae_(Phytophthora_parasitica)|F443_20207;Phytophthora_betacei|PBET_00020531
cluster5327	6	Q0VFP5	GO:0000398; P:mRNA splicing, via spliceosome; ISS:UniProtKB	Phytophthora_sojae|PHYSODRAFT_346188;Phytophthora_ramorum|Phyra76840;Phytophthora_infestans_RC1-10|PINF_RC1-10_00006426;Phytophthora_infestans_T30-4|PITG_17166;Phytophthora_nicotianae_(Phytophthora_parasitica)|F443_09806;Phytophthora_betacei|PBET_00012779
cluster5328	6	N/A	N/A	Phytophthora_sojae|PHYSODRAFT_249521;Phytophthora_ramorum|Phyra74155;Phytophthora_infestans_RC1-10|PINF_RC1-10_00009679;Phytophthora_infestans_T30-4|PITG_15920;Phytophthora_nicotianae_(Phytophthora_parasitica)|F443_11896;Phytophthora_betacei|PBET_00008374
cluster5329	6	O94296	GO:0006892; P:post-Golgi vesicle-mediated transport; ISO:PomBase	Phytophthora_sojae|PHYSODRAFT_529491;Phytophthora_ramorum|Phyra81252;Phytophthora_infestans_RC1-10|PINF_RC1-10_00004641;Phytophthora_infestans_T30-4|PITG_07943;Phytophthora_nicotianae_(Phytophthora_parasitica)|F443_03584;Phytophthora_betacei|PBET_00008631
cluster5330	6	N/A	N/A	Phytophthora_sojae|PHYSODRAFT_522670;Phytophthora_ramorum|Phyra83517;Phytophthora_infestans_RC1-10|PINF_RC1-10_00011624;Phytophthora_infestans_T30-4|PITG_18656;Phytophthora_nicotianae_(Phytophthora_parasitica)|F443_02592;Phytophthora_betacei|PBET_00015721
cluster5331	6	F4I2J8	GO:0008380; P:RNA splicing; IEA:UniProtKB-KW	Phytophthora_sojae|PHYSODRAFT_352910;Phytophthora_ramorum|Phyra81284;Phytophthora_infestans_RC1-10|PINF_RC1-10_00011386;Phytophthora_infestans_T30-4|PITG_08019;Phytophthora_nicotianae_(Phytophthora_parasitica)|F443_03687;Phytophthora_betacei|PBET_00008676
cluster5333	6	N/A	N/A	Phytophthora_sojae|PHYSODRAFT_520580;Phytophthora_ramorum|Phyra95793;Phytophthora_infestans_RC1-10|PINF_RC1-10_00011403;Phytophthora_infestans_T30-4|PITG_08977;Phytophthora_nicotianae_(Phytophthora_parasitica)|F443_21404;Phytophthora_betacei|PBET_00001952
cluster5334	6	N/A	N/A	Phytophthora_sojae|PHYSODRAFT_547970;Phytophthora_ramorum|Phyra81587;Phytophthora_infestans_RC1-10|PINF_RC1-10_00006331;Phytophthora_infestans_T30-4|PITG_06025;Phytophthora_nicotianae_(Phytophthora_parasitica)|F443_22229;Phytophthora_betacei|PBET_00008956
cluster5336	6	Q9P2Y5	GO:0046718; P:viral entry into host cell; IEA:Ensembl	Phytophthora_sojae|PHYSODRAFT_560019;Phytophthora_ramorum|Phyra79792;Phytophthora_infestans_RC1-10|PINF_RC1-10_00003417;Phytophthora_infestans_T30-4|PITG_20222;Phytophthora_nicotianae_(Phytophthora_parasitica)|F443_09942;Phytophthora_betacei|PBET_00014554
cluster5339	6	Q6DFE7	GO:0006814; P:sodium ion transport; IEA:UniProtKB-KW	Phytophthora_sojae|PHYSODRAFT_251778;Phytophthora_ramorum|Phyra74860;Phytophthora_infestans_RC1-10|PINF_RC1-10_00010170;Phytophthora_infestans_T30-4|PITG_04626;Phytophthora_nicotianae_(Phytophthora_parasitica)|F443_08834;Phytophthora_betacei|PBET_00014329
cluster5341	6	Q9ZSM8	GO:0006349; P:regulation of gene expression by genetic imprinting; IMP:TAIR	Phytophthora_sojae|PHYSODRAFT_487397;Phytophthora_ramorum|Phyra93883;Phytophthora_infestans_RC1-10|PINF_RC1-10_00005273;Phytophthora_infestans_T30-4|PITG_12169;Phytophthora_nicotianae_(Phytophthora_parasitica)|F443_17514;Phytophthora_betacei|PBET_00018465
cluster5342	6	Q8VZB9	GO:0006412; P:translation; IBA:GO_Central	Phytophthora_sojae|PHYSODRAFT_482691;Phytophthora_ramorum|Phyra72216;Phytophthora_infestans_RC1-10|PINF_RC1-10_00008282;Phytophthora_infestans_T30-4|PITG_22135;Phytophthora_nicotianae_(Phytophthora_parasitica)|F443_10986;Phytophthora_betacei|PBET_00019077
cluster5343	6	O08701	GO:0000050; P:urea cycle; IEA:UniProtKB-UniPathway	Phytophthora_sojae|PHYSODRAFT_289211;Phytophthora_ramorum|Phyra75495;Phytophthora_infestans_RC1-10|PINF_RC1-10_00001070;Phytophthora_infestans_T30-4|PITG_04851;Phytophthora_nicotianae_(Phytophthora_parasitica)|F443_15695;Phytophthora_betacei|PBET_00018236
cluster5344	6	Q54H45	GO:0004674; F:protein serine/threonine kinase activity; IEA:UniProtKB-KW	Phytophthora_sojae|PHYSODRAFT_556648;Phytophthora_ramorum|Phyra74479;Phytophthora_infestans_RC1-10|PINF_RC1-10_00010538;Phytophthora_infestans_T30-4|PITG_10971;Phytophthora_nicotianae_(Phytophthora_parasitica)|F443_06284;Phytophthora_betacei|PBET_00005017
cluster5345	6	N/A	N/A	Phytophthora_sojae|PHYSODRAFT_529016;Phytophthora_ramorum|Phyra82189;Phytophthora_infestans_RC1-10|PINF_RC1-10_00010041;Phytophthora_infestans_T30-4|PITG_07827;Phytophthora_nicotianae_(Phytophthora_parasitica)|F443_21915;Phytophthora_betacei|PBET_00013389
cluster5346	6	N/A	N/A	Phytophthora_sojae|PHYSODRAFT_353726;Phytophthora_ramorum|Phyra76898;Phytophthora_infestans_RC1-10|PINF_RC1-10_00008671;Phytophthora_infestans_T30-4|PITG_19167;Phytophthora_nicotianae_(Phytophthora_parasitica)|F443_20127;Phytophthora_betacei|PBET_00016917
cluster5347	6	Q1LWV7	GO:0016020; C:membrane; ISS:UniProtKB	Phytophthora_sojae|PHYSODRAFT_556294;Phytophthora_ramorum|Phyra73102;Phytophthora_infestans_RC1-10|PINF_RC1-10_00000102;Phytophthora_infestans_T30-4|PITG_05622;Phytophthora_nicotianae_(Phytophthora_parasitica)|F443_06702;Phytophthora_betacei|PBET_00005512
cluster5348	6	N/A	N/A	Phytophthora_sojae|PHYSODRAFT_308039;Phytophthora_ramorum|Phyra75608;Phytophthora_infestans_RC1-10|PINF_RC1-10_00014801;Phytophthora_infestans_T30-4|PITG_18961;Phytophthora_nicotianae_(Phytophthora_parasitica)|F443_16246;Phytophthora_betacei|PBET_00015626
cluster5350	6	N/A	N/A	Phytophthora_sojae|PHYSODRAFT_286408;Phytophthora_ramorum|Phyra72678;Phytophthora_infestans_RC1-10|PINF_RC1-10_00001795;Phytophthora_infestans_T30-4|PITG_00351;Phytophthora_nicotianae_(Phytophthora_parasitica)|F443_07817;Phytophthora_betacei|PBET_00000101
cluster5353	6	Q5AD72	GO:0035268; P:protein mannosylation; IMP:CGD	Phytophthora_sojae|PHYSODRAFT_503581;Phytophthora_ramorum|Phyra73619;Phytophthora_infestans_RC1-10|PINF_RC1-10_00001512;Phytophthora_infestans_T30-4|PITG_18272;Phytophthora_nicotianae_(Phytophthora_parasitica)|F443_02025;Phytophthora_betacei|PBET_00004669
cluster5354	6	Q99J27	GO:0060395; P:SMAD protein signal transduction; ISO:MGI	Phytophthora_sojae|PHYSODRAFT_553360;Phytophthora_ramorum|Phyra80479;Phytophthora_infestans_RC1-10|PINF_RC1-10_00009668;Phytophthora_infestans_T30-4|PITG_02289;Phytophthora_nicotianae_(Phytophthora_parasitica)|F443_18909;Phytophthora_betacei|PBET_00005591
cluster5355	6	N/A	N/A	Phytophthora_sojae|PHYSODRAFT_469273;Phytophthora_ramorum|Phyra76358;Phytophthora_infestans_RC1-10|PINF_RC1-10_00011691;Phytophthora_infestans_T30-4|PITG_22924;Phytophthora_nicotianae_(Phytophthora_parasitica)|F443_10907;Phytophthora_betacei|PBET_00007235
cluster5356	6	P42825	GO:0009408; P:response to heat; IEA:InterPro	Phytophthora_sojae|PHYSODRAFT_345922;Phytophthora_ramorum|Phyra71919;Phytophthora_infestans_RC1-10|PINF_RC1-10_00008713;Phytophthora_infestans_T30-4|PITG_13370;Phytophthora_nicotianae_(Phytophthora_parasitica)|F443_00750;Phytophthora_betacei|PBET_00008246
cluster5357	6	Q54M20	N/A	Phytophthora_sojae|PHYSODRAFT_513031;Phytophthora_ramorum|Phyra75150;Phytophthora_infestans_RC1-10|PINF_RC1-10_00009977;Phytophthora_infestans_T30-4|PITG_23191;Phytophthora_nicotianae_(Phytophthora_parasitica)|F443_12439;Phytophthora_betacei|PBET_00022392
cluster5360	6	N/A	N/A	Phytophthora_sojae|PHYSODRAFT_385087;Phytophthora_ramorum|Phyra80429;Phytophthora_infestans_RC1-10|PINF_RC1-10_00000846;Phytophthora_infestans_T30-4|PITG_02227;Phytophthora_nicotianae_(Phytophthora_parasitica)|F443_18844;Phytophthora_betacei|PBET_00005544
cluster5361	6	Q9I922	GO:0050848; P:regulation of calcium-mediated signaling; ISS:UniProtKB	Phytophthora_sojae|PHYSODRAFT_496955;Phytophthora_ramorum|Phyra72966;Phytophthora_infestans_RC1-10|PINF_RC1-10_00002741;Phytophthora_infestans_T30-4|PITG_16026;Phytophthora_nicotianae_(Phytophthora_parasitica)|F443_05499;Phytophthora_betacei|PBET_00007653
cluster5363	6	Q04311	GO:0030433; P:ubiquitin-dependent ERAD pathway; IMP:SGD	Phytophthora_sojae|PHYSODRAFT_556459;Phytophthora_ramorum|Phyra73227;Phytophthora_infestans_RC1-10|PINF_RC1-10_00000008;Phytophthora_infestans_T30-4|PITG_05448;Phytophthora_nicotianae_(Phytophthora_parasitica)|F443_06512;Phytophthora_betacei|PBET_00005420
cluster5364	6	Q98234	GO:0006979; P:response to oxidative stress; IEA:InterPro	Phytophthora_sojae|PHYSODRAFT_517143;Phytophthora_ramorum|Phyra78491;Phytophthora_infestans_RC1-10|PINF_RC1-10_00015827;Phytophthora_infestans_T30-4|PITG_02192;Phytophthora_nicotianae_(Phytophthora_parasitica)|F443_04912;Phytophthora_betacei|PBET_00023447
cluster5365	6	Q11207	GO:0070212; P:protein poly-ADP-ribosylation; IBA:GO_Central	Phytophthora_sojae|PHYSODRAFT_352149;Phytophthora_ramorum|Phyra83830;Phytophthora_infestans_RC1-10|PINF_RC1-10_00003284;Phytophthora_infestans_T30-4|PITG_12516;Phytophthora_nicotianae_(Phytophthora_parasitica)|F443_04762;Phytophthora_betacei|PBET_00017183
cluster5366	6	N/A	N/A	Phytophthora_sojae|PHYSODRAFT_561336;Phytophthora_ramorum|Phyra72911;Phytophthora_infestans_RC1-10|PINF_RC1-10_00000598;Phytophthora_infestans_T30-4|PITG_00668;Phytophthora_nicotianae_(Phytophthora_parasitica)|F443_04059;Phytophthora_betacei|PBET_00000339
cluster5367	6	N/A	N/A	Phytophthora_sojae|PHYSODRAFT_296915;Phytophthora_ramorum|Phyra74948;Phytophthora_infestans_RC1-10|PINF_RC1-10_00015380;Phytophthora_infestans_T30-4|PITG_20839;Phytophthora_nicotianae_(Phytophthora_parasitica)|F443_21045;Phytophthora_betacei|PBET_00019545
cluster5368	6	O15431	GO:0006855; P:drug transmembrane transport; IEA:Ensembl	Phytophthora_sojae|PHYSODRAFT_285994;Phytophthora_ramorum|Phyra81659;Phytophthora_infestans_RC1-10|PINF_RC1-10_00003749;Phytophthora_infestans_T30-4|PITG_13718;Phytophthora_nicotianae_(Phytophthora_parasitica)|F443_05013;Phytophthora_betacei|PBET_00005368
cluster5371	6	O74413	GO:0009423; P:chorismate biosynthetic process; ISO:PomBase	Phytophthora_sojae|PHYSODRAFT_497112;Phytophthora_ramorum|Phyra71150;Phytophthora_infestans_RC1-10|PINF_RC1-10_00000314;Phytophthora_infestans_T30-4|PITG_01769;Phytophthora_nicotianae_(Phytophthora_parasitica)|F443_01092;Phytophthora_betacei|PBET_00007776
cluster5372	6	P51817	GO:2000696; P:regulation of epithelial cell differentiation involved in kidney development; IDA:UniProtKB	Phytophthora_sojae|PHYSODRAFT_547376;Phytophthora_ramorum|Phyra75694;Phytophthora_infestans_RC1-10|PINF_RC1-10_00014647;Phytophthora_infestans_T30-4|PITG_14968;Phytophthora_nicotianae_(Phytophthora_parasitica)|F443_10598;Phytophthora_betacei|PBET_00003630
cluster5373	6	Q38799	GO:0006096; P:glycolytic process; IEA:UniProtKB-KW	Phytophthora_sojae|PHYSODRAFT_284579;Phytophthora_ramorum|Phyra71462;Phytophthora_infestans_RC1-10|PINF_RC1-10_00008676;Phytophthora_infestans_T30-4|PITG_19161;Phytophthora_nicotianae_(Phytophthora_parasitica)|F443_20120;Phytophthora_betacei|PBET_00016912
cluster5376	6	N/A	N/A	Phytophthora_sojae|PHYSODRAFT_554264;Phytophthora_ramorum|Phyra78239;Phytophthora_infestans_RC1-10|PINF_RC1-10_00003989;Phytophthora_infestans_T30-4|PITG_03146;Phytophthora_nicotianae_(Phytophthora_parasitica)|F443_14408;Phytophthora_betacei|PBET_00011279
cluster5377	6	N/A	N/A	Phytophthora_sojae|PHYSODRAFT_344681;Phytophthora_ramorum|Phyra75803;Phytophthora_infestans_RC1-10|PINF_RC1-10_00008381;Phytophthora_infestans_T30-4|PITG_09604;Phytophthora_nicotianae_(Phytophthora_parasitica)|F443_10306;Phytophthora_betacei|PBET_00003809
cluster5378	6	N/A	N/A	Phytophthora_sojae|PHYSODRAFT_557103;Phytophthora_ramorum|Phyra73574;Phytophthora_infestans_RC1-10|PINF_RC1-10_00007365;Phytophthora_infestans_T30-4|PITG_04959;Phytophthora_nicotianae_(Phytophthora_parasitica)|F443_15572;Phytophthora_betacei|PBET_00020590
cluster5379	6	Q9UDY4	GO:0006986; P:response to unfolded protein; TAS:ProtInc	Phytophthora_sojae|PHYSODRAFT_480671;Phytophthora_ramorum|Phyra71109;Phytophthora_infestans_RC1-10|PINF_RC1-10_00000219;Phytophthora_infestans_T30-4|PITG_02094;Phytophthora_nicotianae_(Phytophthora_parasitica)|F443_14214;Phytophthora_betacei|PBET_00020079
cluster5380	6	Q6DIF4	GO:0045214; P:sarcomere organization; IBA:GO_Central	Phytophthora_sojae|PHYSODRAFT_495899;Phytophthora_ramorum|Phyra82994;Phytophthora_infestans_RC1-10|PINF_RC1-10_00004268;Phytophthora_infestans_T30-4|PITG_19419;Phytophthora_nicotianae_(Phytophthora_parasitica)|F443_04666;Phytophthora_betacei|PBET_00019678
cluster5381	6	N/A	N/A	Phytophthora_sojae|PHYSODRAFT_553281;Phytophthora_ramorum|Phyra76862;Phytophthora_infestans_RC1-10|PINF_RC1-10_00012664;Phytophthora_infestans_T30-4|PITG_19103;Phytophthora_nicotianae_(Phytophthora_parasitica)|F443_20068;Phytophthora_betacei|PBET_00016879
cluster5383	6	N/A	N/A	Phytophthora_sojae|PHYSODRAFT_264371;Phytophthora_ramorum|Phyra76423;Phytophthora_infestans_RC1-10|PINF_RC1-10_00006247;Phytophthora_infestans_T30-4|PITG_01307;Phytophthora_nicotianae_(Phytophthora_parasitica)|F443_10168;Phytophthora_betacei|PBET_00016148
cluster5384	6	Q8BQQ1	GO:0006612; P:protein targeting to membrane; IBA:GO_Central	Phytophthora_sojae|PHYSODRAFT_284693;Phytophthora_ramorum|Phyra81029;Phytophthora_infestans_T30-4|PITG_15442;Phytophthora_nicotianae_(Phytophthora_parasitica)|F443_08278;Phytophthora_infestans_RC1-10|PINF_RC1-10_00003515;Phytophthora_betacei|PBET_00009317
cluster5388	6	Q5SNQ7	GO:0008654; P:phospholipid biosynthetic process; IEA:UniProtKB-KW	Phytophthora_sojae|PHYSODRAFT_304897;Phytophthora_ramorum|Phyra83114;Phytophthora_infestans_RC1-10|PINF_RC1-10_00007300;Phytophthora_infestans_T30-4|PITG_17016;Phytophthora_nicotianae_(Phytophthora_parasitica)|F443_19986;Phytophthora_betacei|PBET_00020300
cluster5389	6	P49355	GO:0042060; P:wound healing; IEA:Ensembl	Phytophthora_sojae|PHYSODRAFT_350539;Phytophthora_ramorum|Phyra93419;Phytophthora_infestans_RC1-10|PINF_RC1-10_00010335;Phytophthora_infestans_T30-4|PITG_16071;Phytophthora_nicotianae_(Phytophthora_parasitica)|F443_05450;Phytophthora_betacei|PBET_00007686
cluster5390	6	N/A	N/A	Phytophthora_sojae|PHYSODRAFT_476234;Phytophthora_ramorum|Phyra81920;Phytophthora_infestans_RC1-10|PINF_RC1-10_00013379;Phytophthora_infestans_T30-4|PITG_10659;Phytophthora_betacei|PBET_00013533;Phytophthora_nicotianae_(Phytophthora_parasitica)|F443_06990
cluster5391	6	N/A	N/A	Phytophthora_sojae|PHYSODRAFT_525563;Phytophthora_ramorum|Phyra82138;Phytophthora_infestans_RC1-10|PINF_RC1-10_00005330;Phytophthora_infestans_T30-4|PITG_11832;Phytophthora_nicotianae_(Phytophthora_parasitica)|F443_12954;Phytophthora_betacei|PBET_00013209
cluster5392	6	Q6C6M5	GO:0045944; P:positive regulation of transcription by RNA polymerase II; IBA:GO_Central	Phytophthora_sojae|PHYSODRAFT_309820;Phytophthora_ramorum|Phyra83406;Phytophthora_infestans_RC1-10|PINF_RC1-10_00013313;Phytophthora_infestans_T30-4|PITG_19530;Phytophthora_nicotianae_(Phytophthora_parasitica)|F443_18818;Phytophthora_betacei|PBET_00006767
cluster5393	6	A0RR75	GO:0009231; P:riboflavin biosynthetic process; IEA:UniProtKB-UniRule	Phytophthora_sojae|PHYSODRAFT_355010;Phytophthora_ramorum|Phyra75824;Phytophthora_infestans_RC1-10|PINF_RC1-10_00008424;Phytophthora_infestans_T30-4|PITG_09579;Phytophthora_nicotianae_(Phytophthora_parasitica)|F443_10264;Phytophthora_betacei|PBET_00004541
cluster5395	6	A9LNK9	GO:0006396; P:RNA processing; IDA:TAIR	Phytophthora_sojae|PHYSODRAFT_493555;Phytophthora_ramorum|Phyra82033;Phytophthora_infestans_RC1-10|PINF_RC1-10_00002225;Phytophthora_infestans_T30-4|PITG_10481;Phytophthora_nicotianae_(Phytophthora_parasitica)|F443_04483;Phytophthora_betacei|PBET_00000450
cluster5396	6	Q6PAX2	GO:0007005; P:mitochondrion organization; IEA:InterPro	Phytophthora_sojae|PHYSODRAFT_556010;Phytophthora_ramorum|Phyra71232;Phytophthora_infestans_RC1-10|PINF_RC1-10_00006494;Phytophthora_infestans_T30-4|PITG_12119;Phytophthora_nicotianae_(Phytophthora_parasitica)|F443_17458;Phytophthora_betacei|PBET_00016300
cluster5398	6	Q8W110	GO:0006811; P:ion transport; IEA:UniProtKB-KW	Phytophthora_sojae|PHYSODRAFT_354556;Phytophthora_ramorum|Phyra85231;Phytophthora_infestans_RC1-10|PINF_RC1-10_00002690;Phytophthora_infestans_T30-4|PITG_01233;Phytophthora_nicotianae_(Phytophthora_parasitica)|F443_10066;Phytophthora_betacei|PBET_00015247
cluster5399	6	Q9MB58	GO:0043609; P:regulation of carbon utilization; IMP:UniProtKB	Phytophthora_sojae|PHYSODRAFT_564954;Phytophthora_ramorum|Phyra80094;Phytophthora_infestans_RC1-10|PINF_RC1-10_00007134;Phytophthora_infestans_T30-4|PITG_09310;Phytophthora_nicotianae_(Phytophthora_parasitica)|F443_13705;Phytophthora_betacei|PBET_00005716
cluster5400	6	Q8GW19	GO:0016485; P:protein processing; IDA:TAIR	Phytophthora_sojae|PHYSODRAFT_551240;Phytophthora_ramorum|Phyra82277;Phytophthora_infestans_RC1-10|PINF_RC1-10_00006753;Phytophthora_infestans_T30-4|PITG_04001;Phytophthora_nicotianae_(Phytophthora_parasitica)|F443_15816;Phytophthora_betacei|PBET_00008775
cluster5402	6	N/A	N/A	Phytophthora_sojae|PHYSODRAFT_561013;Phytophthora_ramorum|Phyra78022;Phytophthora_infestans_RC1-10|PINF_RC1-10_00009207;Phytophthora_infestans_T30-4|PITG_15052;Phytophthora_nicotianae_(Phytophthora_parasitica)|F443_14977;Phytophthora_betacei|PBET_00008071
cluster5403	6	N/A	N/A	Phytophthora_sojae|PHYSODRAFT_494583;Phytophthora_ramorum|Phyra81933;Phytophthora_infestans_RC1-10|PINF_RC1-10_00013524;Phytophthora_infestans_T30-4|PITG_16770;Phytophthora_nicotianae_(Phytophthora_parasitica)|F443_05542;Phytophthora_betacei|PBET_00021692
cluster5406	6	Q4FE47	GO:0004842; F:ubiquitin-protein transferase activity; IDA:TAIR	Phytophthora_sojae|PHYSODRAFT_349825;Phytophthora_ramorum|Phyra93814;Phytophthora_infestans_RC1-10|PINF_RC1-10_00002141;Phytophthora_infestans_T30-4|PITG_11020;Phytophthora_nicotianae_(Phytophthora_parasitica)|F443_06210;Phytophthora_betacei|PBET_00004987
cluster5409	6	N/A	N/A	Phytophthora_sojae|PHYSODRAFT_302357;Phytophthora_ramorum|Phyra72658;Phytophthora_infestans_RC1-10|PINF_RC1-10_00001776;Phytophthora_infestans_T30-4|PITG_00321;Phytophthora_nicotianae_(Phytophthora_parasitica)|F443_07850;Phytophthora_betacei|PBET_00000084
cluster5410	6	P34756	GO:0046854; P:phosphatidylinositol phosphorylation; IDA:SGD	Phytophthora_sojae|PHYSODRAFT_311521;Phytophthora_ramorum|Phyra73496;Phytophthora_infestans_RC1-10|PINF_RC1-10_00004310;Phytophthora_infestans_T30-4|PITG_00066;Phytophthora_nicotianae_(Phytophthora_parasitica)|F443_22089;Phytophthora_betacei|PBET_00019760
cluster5411	6	O31463	GO:0009086; P:methionine biosynthetic process; IEA:UniProtKB-KW	Phytophthora_sojae|PHYSODRAFT_488060;Phytophthora_ramorum|Phyra73021;Phytophthora_infestans_RC1-10|PINF_RC1-10_00008475;Phytophthora_infestans_T30-4|PITG_16102;Phytophthora_nicotianae_(Phytophthora_parasitica)|F443_05418;Phytophthora_betacei|PBET_00005676
cluster5413	6	N/A	N/A	Phytophthora_sojae|PHYSODRAFT_559724;Phytophthora_ramorum|Phyra76540;Phytophthora_infestans_RC1-10|PINF_RC1-10_00008624;Phytophthora_infestans_T30-4|PITG_01449;Phytophthora_nicotianae_(Phytophthora_parasitica)|F443_09603;Phytophthora_betacei|PBET_00012934
cluster5414	6	Q9NTI2	GO:0043588; P:skin development; IEA:Ensembl	Phytophthora_sojae|PHYSODRAFT_507244;Phytophthora_ramorum|Phyra93338;Phytophthora_infestans_RC1-10|PINF_RC1-10_00001005;Phytophthora_infestans_T30-4|PITG_00481;Phytophthora_nicotianae_(Phytophthora_parasitica)|F443_04298;Phytophthora_betacei|PBET_00000199
cluster5415	6	Q800A0	GO:0016540; P:protein autoprocessing; IEA:InterPro	Phytophthora_sojae|PHYSODRAFT_353071;Phytophthora_ramorum|Phyra82845;Phytophthora_infestans_RC1-10|PINF_RC1-10_00008850;Phytophthora_infestans_T30-4|PITG_05114;Phytophthora_nicotianae_(Phytophthora_parasitica)|F443_17356;Phytophthora_betacei|PBET_00009275
cluster5416	6	A8IUG5	GO:0031514; C:motile cilium; IEA:UniProtKB-SubCell	Phytophthora_sojae|PHYSODRAFT_518857;Phytophthora_ramorum|Phyra80712;Phytophthora_infestans_RC1-10|PINF_RC1-10_00001429;Phytophthora_infestans_T30-4|PITG_12934;Phytophthora_nicotianae_(Phytophthora_parasitica)|F443_22020;Phytophthora_betacei|PBET_00001899
cluster5418	6	A8JFU2	GO:0005886; C:plasma membrane; IEA:UniProtKB-KW	Phytophthora_sojae|PHYSODRAFT_333826;Phytophthora_ramorum|Phyra72904;Phytophthora_infestans_RC1-10|PINF_RC1-10_00000602;Phytophthora_infestans_T30-4|PITG_00660;Phytophthora_nicotianae_(Phytophthora_parasitica)|F443_04066;Phytophthora_betacei|PBET_00000334
cluster5419	6	N/A	N/A	Phytophthora_sojae|PHYSODRAFT_313783;Phytophthora_ramorum|Phyra80270;Phytophthora_infestans_RC1-10|PINF_RC1-10_00001240;Phytophthora_infestans_T30-4|PITG_10002;Phytophthora_nicotianae_(Phytophthora_parasitica)|F443_08352;Phytophthora_betacei|PBET_00001466
cluster5421	6	N/A	N/A	Phytophthora_sojae|PHYSODRAFT_509438;Phytophthora_ramorum|Phyra93376;Phytophthora_infestans_RC1-10|PINF_RC1-10_00000608;Phytophthora_infestans_T30-4|PITG_00651;Phytophthora_nicotianae_(Phytophthora_parasitica)|F443_04076;Phytophthora_betacei|PBET_00000327
cluster5423	6	B9N1F9	GO:0019284; P:L-methionine salvage from S-adenosylmethionine; IEA:UniProtKB-UniRule	Phytophthora_sojae|PHYSODRAFT_313033;Phytophthora_ramorum|Phyra73030;Phytophthora_infestans_RC1-10|PINF_RC1-10_00004693;Phytophthora_infestans_T30-4|PITG_16113;Phytophthora_nicotianae_(Phytophthora_parasitica)|F443_05404;Phytophthora_betacei|PBET_00005684
cluster5424	6	N/A	N/A	Phytophthora_sojae|PHYSODRAFT_295979;Phytophthora_ramorum|Phyra73127;Phytophthora_infestans_RC1-10|PINF_RC1-10_00000085;Phytophthora_infestans_T30-4|PITG_05592;Phytophthora_nicotianae_(Phytophthora_parasitica)|F443_06657;Phytophthora_betacei|PBET_00005495
cluster5425	6	Q8HYL8	GO:0006693; P:prostaglandin metabolic process; ISS:UniProtKB	Phytophthora_sojae|PHYSODRAFT_354226;Phytophthora_ramorum|Phyra72213;Phytophthora_infestans_RC1-10|PINF_RC1-10_00002411;Phytophthora_infestans_T30-4|PITG_10305;Phytophthora_nicotianae_(Phytophthora_parasitica)|F443_00614;Phytophthora_betacei|PBET_00008533
cluster5426	6	Q9FKK7	GO:0042732; P:D-xylose metabolic process; IEA:UniProtKB-KW	Phytophthora_sojae|PHYSODRAFT_306712;Phytophthora_ramorum|Phyra72004;Phytophthora_infestans_RC1-10|PINF_RC1-10_00001365;Phytophthora_infestans_T30-4|PITG_07905;Phytophthora_nicotianae_(Phytophthora_parasitica)|F443_03549;Phytophthora_betacei|PBET_00008612
cluster5428	6	N/A	N/A	Phytophthora_sojae|PHYSODRAFT_474249;Phytophthora_ramorum|Phyra75575;Phytophthora_infestans_RC1-10|PINF_RC1-10_00008070;Phytophthora_infestans_T30-4|PITG_17948;Phytophthora_nicotianae_(Phytophthora_parasitica)|F443_19821;Phytophthora_betacei|PBET_00018114
cluster5430	6	C5BSJ0	GO:0050270; F:S-adenosylhomocysteine deaminase activity; IEA:UniProtKB-UniRule	Phytophthora_sojae|PHYSODRAFT_322116;Phytophthora_ramorum|Phyra51212;Phytophthora_infestans_RC1-10|PINF_RC1-10_00001302;Phytophthora_infestans_T30-4|PITG_03605;Phytophthora_nicotianae_(Phytophthora_parasitica)|F443_11369;Phytophthora_betacei|PBET_00015002
cluster5431	6	N/A	N/A	Phytophthora_sojae|PHYSODRAFT_487734;Phytophthora_ramorum|Phyra82923;Phytophthora_infestans_RC1-10|PINF_RC1-10_00001846;Phytophthora_infestans_T30-4|PITG_06809;Phytophthora_nicotianae_(Phytophthora_parasitica)|F443_21232;Phytophthora_betacei|PBET_00019013
cluster5434	6	O01805	GO:0019915; P:lipid storage; IMP:WormBase	Phytophthora_sojae|PHYSODRAFT_354824;Phytophthora_ramorum|Phyra93343;Phytophthora_infestans_RC1-10|PINF_RC1-10_00001012;Phytophthora_infestans_T30-4|PITG_00488;Phytophthora_nicotianae_(Phytophthora_parasitica)|F443_04291;Phytophthora_betacei|PBET_00000206
cluster5436	6	Q9P7G4	GO:0006515; P:protein quality control for misfolded or incompletely synthesized proteins; ISS:PomBase	Phytophthora_sojae|PHYSODRAFT_336136;Phytophthora_ramorum|Phyra76591;Phytophthora_infestans_RC1-10|PINF_RC1-10_00003159;Phytophthora_infestans_T30-4|PITG_13164;Phytophthora_nicotianae_(Phytophthora_parasitica)|F443_09295;Phytophthora_betacei|PBET_00010957
cluster5438	6	Q6UPR8	GO:0001541; P:ovarian follicle development; IMP:RGD	Phytophthora_sojae|PHYSODRAFT_358661;Phytophthora_ramorum|Phyra76270;Phytophthora_infestans_RC1-10|PINF_RC1-10_00010524;Phytophthora_infestans_T30-4|PITG_10813;Phytophthora_nicotianae_(Phytophthora_parasitica)|F443_10719;Phytophthora_betacei|PBET_00006065
cluster5439	6	N/A	N/A	Phytophthora_sojae|PHYSODRAFT_361819;Phytophthora_ramorum|Phyra77471;Phytophthora_infestans_RC1-10|PINF_RC1-10_00004786;Phytophthora_infestans_T30-4|PITG_07730;Phytophthora_nicotianae_(Phytophthora_parasitica)|F443_05208;Phytophthora_betacei|PBET_00014584
cluster5440	6	Q922K7	GO:0070475; P:rRNA base methylation; IBA:GO_Central	Phytophthora_sojae|PHYSODRAFT_476935;Phytophthora_ramorum|Phyra79272;Phytophthora_infestans_RC1-10|PINF_RC1-10_00002779;Phytophthora_infestans_T30-4|PITG_02752;Phytophthora_nicotianae_(Phytophthora_parasitica)|F443_19433;Phytophthora_betacei|PBET_00014280
cluster5441	6	N/A	N/A	Phytophthora_sojae|PHYSODRAFT_317128;Phytophthora_ramorum|Phyra76596;Phytophthora_infestans_RC1-10|PINF_RC1-10_00003161;Phytophthora_infestans_T30-4|PITG_13161;Phytophthora_nicotianae_(Phytophthora_parasitica)|F443_09298;Phytophthora_betacei|PBET_00010958
cluster5442	6	Q92462	GO:0006511; P:ubiquitin-dependent protein catabolic process; IMP:PomBase	Phytophthora_sojae|PHYSODRAFT_363530;Phytophthora_ramorum|Phyra73910;Phytophthora_infestans_RC1-10|PINF_RC1-10_00003357;Phytophthora_infestans_T30-4|PITG_01745;Phytophthora_nicotianae_(Phytophthora_parasitica)|F443_01060;Phytophthora_betacei|PBET_00007792
cluster5443	6	Q5HJT5	GO:0017150; F:tRNA dihydrouridine synthase activity; IEA:InterPro	Phytophthora_sojae|PHYSODRAFT_391286;Phytophthora_ramorum|Phyra78463;Phytophthora_infestans_RC1-10|PINF_RC1-10_00013642;Phytophthora_infestans_T30-4|PITG_18867;Phytophthora_nicotianae_(Phytophthora_parasitica)|F443_04946;Phytophthora_betacei|PBET_00021778
cluster5445	6	N/A	N/A	Phytophthora_sojae|PHYSODRAFT_496573;Phytophthora_ramorum|Phyra93841;Phytophthora_infestans_RC1-10|PINF_RC1-10_00003120;Phytophthora_infestans_T30-4|PITG_01578;Phytophthora_nicotianae_(Phytophthora_parasitica)|F443_00889;Phytophthora_betacei|PBET_00007534
cluster5447	6	O44006	GO:0004743; F:pyruvate kinase activity; IEA:UniProtKB-EC	Phytophthora_sojae|PHYSODRAFT_467666;Phytophthora_ramorum|Phyra48178;Phytophthora_infestans_RC1-10|PINF_RC1-10_00002783;Phytophthora_infestans_T30-4|PITG_02757;Phytophthora_nicotianae_(Phytophthora_parasitica)|F443_19438;Phytophthora_betacei|PBET_00017782
cluster5448	6	N/A	N/A	Phytophthora_sojae|PHYSODRAFT_556438;Phytophthora_ramorum|Phyra93542;Phytophthora_infestans_RC1-10|PINF_RC1-10_00000025;Phytophthora_infestans_T30-4|PITG_05480;Phytophthora_nicotianae_(Phytophthora_parasitica)|F443_06537;Phytophthora_betacei|PBET_00005435
cluster5449	6	Q9UBJ8	GO:0006099; P:tricarboxylic acid cycle; IDA:UniProtKB	Phytophthora_sojae|PHYSODRAFT_353479;Phytophthora_ramorum|Phyra71402;Phytophthora_infestans_RC1-10|PINF_RC1-10_00002051;Phytophthora_infestans_T30-4|PITG_03277;Phytophthora_nicotianae_(Phytophthora_parasitica)|F443_16480;Phytophthora_betacei|PBET_00001634
cluster5451	6	Q8BGF9	GO:0022857; F:transmembrane transporter activity; IEA:InterPro	Phytophthora_sojae|PHYSODRAFT_330773;Phytophthora_ramorum|Phyra96364;Phytophthora_infestans_RC1-10|PINF_RC1-10_00003460;Phytophthora_infestans_T30-4|PITG_13239;Phytophthora_nicotianae_(Phytophthora_parasitica)|F443_17133;Phytophthora_betacei|PBET_00010201
cluster5452	6	Q55512	GO:0009088; P:threonine biosynthetic process; IEA:UniProtKB-UniRule	Phytophthora_sojae|PHYSODRAFT_294733;Phytophthora_ramorum|Phyra50069;Phytophthora_infestans_RC1-10|PINF_RC1-10_00002111;Phytophthora_infestans_T30-4|PITG_02854;Phytophthora_nicotianae_(Phytophthora_parasitica)|F443_19559;Phytophthora_betacei|PBET_00015210
cluster5454	6	P46686	GO:0097500; P:receptor localization to non-motile cilium; IBA:GO_Central	Phytophthora_sojae|PHYSODRAFT_319932;Phytophthora_ramorum|Phyra72011;Phytophthora_infestans_RC1-10|PINF_RC1-10_00001896;Phytophthora_infestans_T30-4|PITG_03948;Phytophthora_nicotianae_(Phytophthora_parasitica)|F443_15874;Phytophthora_betacei|PBET_00008744
cluster5455	6	B1AZ99	GO:0050821; P:protein stabilization; ISO:MGI	Phytophthora_sojae|PHYSODRAFT_353305;Phytophthora_ramorum|Phyra82573;Phytophthora_infestans_RC1-10|PINF_RC1-10_00008128;Phytophthora_infestans_T30-4|PITG_14225;Phytophthora_nicotianae_(Phytophthora_parasitica)|F443_07357;Phytophthora_betacei|PBET_00022405
cluster5456	6	P16332	GO:0009791; P:post-embryonic development; IMP:MGI	Phytophthora_sojae|PHYSODRAFT_542262;Phytophthora_ramorum|Phyra71144;Phytophthora_infestans_RC1-10|PINF_RC1-10_00000331;Phytophthora_infestans_T30-4|PITG_01808;Phytophthora_nicotianae_(Phytophthora_parasitica)|F443_01137;Phytophthora_betacei|PBET_00007757
cluster5457	6	Q56WK6	GO:0009860; P:pollen tube growth; IEP:TAIR	Phytophthora_sojae|PHYSODRAFT_479932;Phytophthora_ramorum|Phyra94705;Phytophthora_infestans_RC1-10|PINF_RC1-10_00003972;Phytophthora_infestans_T30-4|PITG_07284;Phytophthora_nicotianae_(Phytophthora_parasitica)|F443_17767;Phytophthora_betacei|PBET_00014057
cluster5460	6	Q7XVN7	GO:0006614; P:SRP-dependent cotranslational protein targeting to membrane; IBA:GO_Central	Phytophthora_sojae|PHYSODRAFT_349537;Phytophthora_ramorum|Phyra77621;Phytophthora_infestans_RC1-10|PINF_RC1-10_00004095;Phytophthora_infestans_T30-4|PITG_02467;Phytophthora_nicotianae_(Phytophthora_parasitica)|F443_19081;Phytophthora_betacei|PBET_00005846
cluster5462	6	Q94524	GO:0007286; P:spermatid development; IMP:FlyBase	Phytophthora_sojae|PHYSODRAFT_310323;Phytophthora_ramorum|Phyra40551;Phytophthora_infestans_RC1-10|PINF_RC1-10_00009317;Phytophthora_infestans_T30-4|PITG_02342;Phytophthora_nicotianae_(Phytophthora_parasitica)|F443_18968;Phytophthora_betacei|PBET_00005617
cluster5463	6	N/A	N/A	Phytophthora_sojae|PHYSODRAFT_482901;Phytophthora_ramorum|Phyra74471;Phytophthora_infestans_RC1-10|PINF_RC1-10_00010280;Phytophthora_infestans_T30-4|PITG_10955;Phytophthora_nicotianae_(Phytophthora_parasitica)|F443_06302;Phytophthora_betacei|PBET_00005025
cluster5464	6	Q8BI55	GO:0004712; F:protein serine/threonine/tyrosine kinase activity; IEA:UniProtKB-EC	Phytophthora_sojae|PHYSODRAFT_490937;Phytophthora_ramorum|Phyra83845;Phytophthora_infestans_RC1-10|PINF_RC1-10_00006997;Phytophthora_infestans_T30-4|PITG_08572;Phytophthora_nicotianae_(Phytophthora_parasitica)|F443_11712;Phytophthora_betacei|PBET_00001766
cluster5465	6	N/A	N/A	Phytophthora_sojae|PHYSODRAFT_354972;Phytophthora_ramorum|Phyra75172;Phytophthora_infestans_RC1-10|PINF_RC1-10_00014079;Phytophthora_infestans_T30-4|PITG_20901;Phytophthora_nicotianae_(Phytophthora_parasitica)|F443_16075;Phytophthora_betacei|PBET_00021904
cluster5467	6	O89049	GO:0016259; P:selenocysteine metabolic process; IMP:RGD	Phytophthora_sojae|PHYSODRAFT_348901;Phytophthora_ramorum|Phyra50855;Phytophthora_infestans_RC1-10|PINF_RC1-10_00006410;Phytophthora_infestans_T30-4|PITG_18452;Phytophthora_nicotianae_(Phytophthora_parasitica)|F443_18347;Phytophthora_betacei|PBET_00017836
cluster5468	6	Q8IV36	GO:0031001; P:response to brefeldin A; IDA:UniProtKB	Phytophthora_sojae|PHYSODRAFT_361636;Phytophthora_ramorum|Phyra80703;Phytophthora_infestans_RC1-10|PINF_RC1-10_00001414;Phytophthora_infestans_T30-4|PITG_12913;Phytophthora_nicotianae_(Phytophthora_parasitica)|F443_22043;Phytophthora_betacei|PBET_00002628
cluster5469	6	P04077	GO:0006437; P:tyrosyl-tRNA aminoacylation; IEA:UniProtKB-UniRule	Phytophthora_sojae|PHYSODRAFT_552811;Phytophthora_ramorum|Phyra84610;Phytophthora_infestans_RC1-10|PINF_RC1-10_00010665;Phytophthora_infestans_T30-4|PITG_02992;Phytophthora_nicotianae_(Phytophthora_parasitica)|F443_15180;Phytophthora_betacei|PBET_00021279
cluster5473	6	Q6DG88	GO:0015031; P:protein transport; IEA:UniProtKB-KW	Phytophthora_sojae|PHYSODRAFT_532364;Phytophthora_ramorum|Phyra83478;Phytophthora_infestans_RC1-10|PINF_RC1-10_00006560;Phytophthora_infestans_T30-4|PITG_10736;Phytophthora_nicotianae_(Phytophthora_parasitica)|F443_10814;Phytophthora_betacei|PBET_00006105
cluster5474	6	N/A	N/A	Phytophthora_sojae|PHYSODRAFT_521988;Phytophthora_ramorum|Phyra79491;Phytophthora_infestans_RC1-10|PINF_RC1-10_00002835;Phytophthora_infestans_T30-4|PITG_06546;Phytophthora_nicotianae_(Phytophthora_parasitica)|F443_12167;Phytophthora_betacei|PBET_00009863
cluster5475	6	N/A	N/A	Phytophthora_sojae|PHYSODRAFT_480832;Phytophthora_ramorum|Phyra74473;Phytophthora_infestans_RC1-10|PINF_RC1-10_00010541;Phytophthora_infestans_T30-4|PITG_10965;Phytophthora_nicotianae_(Phytophthora_parasitica)|F443_06294;Phytophthora_betacei|PBET_00005021
cluster5476	6	Q9BSG0	GO:0005576; C:extracellular region; IDA:UniProtKB	Phytophthora_sojae|PHYSODRAFT_473334;Phytophthora_ramorum|Phyra97032;Phytophthora_infestans_RC1-10|PINF_RC1-10_00000540;Phytophthora_infestans_T30-4|PITG_03683;Phytophthora_nicotianae_(Phytophthora_parasitica)|F443_11452;Phytophthora_betacei|PBET_00010591
cluster5477	6	Q7ZUV0	GO:0010869; P:regulation of receptor biosynthetic process; IBA:GO_Central	Phytophthora_sojae|PHYSODRAFT_360389;Phytophthora_ramorum|Phyra76565;Phytophthora_infestans_RC1-10|PINF_RC1-10_00013566;Phytophthora_infestans_T30-4|PITG_01487;Phytophthora_nicotianae_(Phytophthora_parasitica)|F443_09642;Phytophthora_betacei|PBET_00012909
cluster5478	6	F9UST0	GO:0006189; P:'de novo' IMP biosynthetic process; IEA:InterPro	Phytophthora_sojae|PHYSODRAFT_454155;Phytophthora_ramorum|Phyra38584;Phytophthora_infestans_RC1-10|PINF_RC1-10_00000962;Phytophthora_infestans_T30-4|PITG_00430;Phytophthora_nicotianae_(Phytophthora_parasitica)|F443_07726;Phytophthora_betacei|PBET_00000158
cluster5479	6	N/A	N/A	Phytophthora_sojae|PHYSODRAFT_562896;Phytophthora_ramorum|Phyra78586;Phytophthora_infestans_RC1-10|PINF_RC1-10_00003275;Phytophthora_infestans_T30-4|PITG_12526;Phytophthora_nicotianae_(Phytophthora_parasitica)|F443_04773;Phytophthora_betacei|PBET_00017174
cluster5480	6	Q9NKW1	GO:0030587; P:sorocarp development; IMP:dictyBase	Phytophthora_sojae|PHYSODRAFT_284465;Phytophthora_ramorum|Phyra83395;Phytophthora_infestans_RC1-10|PINF_RC1-10_00012740;Phytophthora_infestans_T30-4|PITG_19054;Phytophthora_nicotianae_(Phytophthora_parasitica)|F443_18805;Phytophthora_betacei|PBET_00023164
cluster5481	6	Q7T019	GO:0031290; P:retinal ganglion cell axon guidance; IMP:ZFIN	Phytophthora_sojae|PHYSODRAFT_466577;Phytophthora_ramorum|Phyra95707;Phytophthora_infestans_RC1-10|PINF_RC1-10_00012666;Phytophthora_infestans_T30-4|PITG_19097;Phytophthora_nicotianae_(Phytophthora_parasitica)|F443_20062;Phytophthora_betacei|PBET_00016734
cluster5482	6	Q9Y7Y3	GO:0042254; P:ribosome biogenesis; ISS:PomBase	Phytophthora_sojae|PHYSODRAFT_475091;Phytophthora_ramorum|Phyra80545;Phytophthora_infestans_RC1-10|PINF_RC1-10_00008104;Phytophthora_infestans_T30-4|PITG_02889;Phytophthora_nicotianae_(Phytophthora_parasitica)|F443_15273;Phytophthora_betacei|PBET_00017301
cluster5483	6	P48506	GO:0009410; P:response to xenobiotic stimulus; IEA:Ensembl	Phytophthora_sojae|PHYSODRAFT_348222;Phytophthora_ramorum|Phyra51125;Phytophthora_infestans_RC1-10|PINF_RC1-10_00008240;Phytophthora_infestans_T30-4|PITG_07991;Phytophthora_nicotianae_(Phytophthora_parasitica)|F443_03644;Phytophthora_betacei|PBET_00008660
cluster5484	6	N/A	N/A	Phytophthora_sojae|PHYSODRAFT_480534;Phytophthora_ramorum|Phyra83223;Phytophthora_infestans_RC1-10|PINF_RC1-10_00001322;Phytophthora_infestans_T30-4|PITG_05395;Phytophthora_nicotianae_(Phytophthora_parasitica)|F443_06458;Phytophthora_betacei|PBET_00005386
cluster5485	6	N/A	N/A	Phytophthora_sojae|PHYSODRAFT_408168;Phytophthora_ramorum|Phyra75876;Phytophthora_infestans_RC1-10|PINF_RC1-10_00007149;Phytophthora_infestans_T30-4|PITG_05830;Phytophthora_nicotianae_(Phytophthora_parasitica)|F443_00354;Phytophthora_betacei|PBET_00003184
cluster5487	6	O02691	GO:0051289; P:protein homotetramerization; ISS:UniProtKB	Phytophthora_sojae|PHYSODRAFT_284787;Phytophthora_ramorum|Phyra71082;Phytophthora_infestans_RC1-10|PINF_RC1-10_00000059;Phytophthora_infestans_T30-4|PITG_05542;Phytophthora_nicotianae_(Phytophthora_parasitica)|F443_06601;Phytophthora_betacei|PBET_00005472
cluster5489	6	P38861	GO:0000055; P:ribosomal large subunit export from nucleus; IMP:SGD	Phytophthora_sojae|PHYSODRAFT_350547;Phytophthora_ramorum|Phyra72986;Phytophthora_infestans_RC1-10|PINF_RC1-10_00002758;Phytophthora_infestans_T30-4|PITG_16054;Phytophthora_nicotianae_(Phytophthora_parasitica)|F443_05471;Phytophthora_betacei|PBET_00007671
cluster5490	6	N/A	N/A	Phytophthora_sojae|PHYSODRAFT_296045;Phytophthora_ramorum|Phyra73193;Phytophthora_infestans_RC1-10|PINF_RC1-10_00000037;Phytophthora_infestans_T30-4|PITG_05504;Phytophthora_nicotianae_(Phytophthora_parasitica)|F443_06557;Phytophthora_betacei|PBET_00005447
cluster5491	6	Q9UQD0	GO:0006814; P:sodium ion transport; NAS:UniProtKB	Phytophthora_sojae|PHYSODRAFT_245827;Phytophthora_ramorum|Phyra73027;Phytophthora_infestans_RC1-10|PINF_RC1-10_00004697;Phytophthora_infestans_T30-4|PITG_16108;Phytophthora_nicotianae_(Phytophthora_parasitica)|F443_05408;Phytophthora_betacei|PBET_00005681
cluster5492	6	Q9FM04	GO:0016042; P:lipid catabolic process; IEA:UniProtKB-KW	Phytophthora_sojae|PHYSODRAFT_473500;Phytophthora_ramorum|Phyra77745;Phytophthora_infestans_RC1-10|PINF_RC1-10_00003848;Phytophthora_infestans_T30-4|PITG_00927;Phytophthora_nicotianae_(Phytophthora_parasitica)|F443_05854;Phytophthora_betacei|PBET_00016032
cluster5493	6	Q5XGE0	GO:0016705; F:oxidoreductase activity, acting on paired donors, with incorporation or reduction of molecular oxygen; IEA:InterPro	Phytophthora_sojae|PHYSODRAFT_350543;Phytophthora_ramorum|Phyra72997;Phytophthora_infestans_RC1-10|PINF_RC1-10_00002769;Phytophthora_infestans_T30-4|PITG_16067;Phytophthora_nicotianae_(Phytophthora_parasitica)|F443_05454;Phytophthora_betacei|PBET_00007682
cluster5495	6	Q7ZYC4	GO:0004467; F:long-chain fatty acid-CoA ligase activity; IEA:UniProtKB-EC	Phytophthora_sojae|PHYSODRAFT_491045;Phytophthora_ramorum|Phyra77275;Phytophthora_infestans_RC1-10|PINF_RC1-10_00002372;Phytophthora_infestans_T30-4|PITG_02000;Phytophthora_nicotianae_(Phytophthora_parasitica)|F443_01373;Phytophthora_betacei|PBET_00015440
cluster5496	6	Q4R4Z9	GO:0006631; P:fatty acid metabolic process; IEA:UniProtKB-KW	Phytophthora_sojae|PHYSODRAFT_355815;Phytophthora_ramorum|Phyra77353;Phytophthora_infestans_RC1-10|PINF_RC1-10_00008180;Phytophthora_infestans_T30-4|PITG_06430;Phytophthora_nicotianae_(Phytophthora_parasitica)|F443_12619;Phytophthora_betacei|PBET_00008193
cluster5497	6	Q1JQD2	GO:0006337; P:nucleosome disassembly; ISS:UniProtKB	Phytophthora_sojae|PHYSODRAFT_313771;Phytophthora_ramorum|Phyra95643;Phytophthora_infestans_RC1-10|PINF_RC1-10_00001229;Phytophthora_infestans_T30-4|PITG_10015;Phytophthora_nicotianae_(Phytophthora_parasitica)|F443_08365;Phytophthora_betacei|PBET_00001479
cluster5498	6	Q84JC0	GO:0006364; P:rRNA processing; IEA:UniProtKB-KW	Phytophthora_sojae|PHYSODRAFT_378705;Phytophthora_ramorum|Phyra42122;Phytophthora_infestans_RC1-10|PINF_RC1-10_00005103;Phytophthora_infestans_T30-4|PITG_05796;Phytophthora_nicotianae_(Phytophthora_parasitica)|F443_00310;Phytophthora_betacei|PBET_00003922
cluster5499	6	A2VEI2	GO:0051561; P:positive regulation of mitochondrial calcium ion concentration; ISS:UniProtKB	Phytophthora_sojae|PHYSODRAFT_316363;Phytophthora_ramorum|Phyra74647;Phytophthora_infestans_RC1-10|PINF_RC1-10_00012743;Phytophthora_infestans_T30-4|PITG_12661;Phytophthora_nicotianae_(Phytophthora_parasitica)|F443_02199;Phytophthora_betacei|PBET_00021846
cluster5500	6	N/A	N/A	Phytophthora_sojae|PHYSODRAFT_386740;Phytophthora_ramorum|Phyra79104;Phytophthora_infestans_RC1-10|PINF_RC1-10_00009173;Phytophthora_infestans_T30-4|PITG_04467;Phytophthora_nicotianae_(Phytophthora_parasitica)|F443_02755;Phytophthora_betacei|PBET_00022029
cluster5501	6	N/A	N/A	Phytophthora_sojae|PHYSODRAFT_260698;Phytophthora_ramorum|Phyra72906;Phytophthora_infestans_RC1-10|PINF_RC1-10_00000600;Phytophthora_infestans_T30-4|PITG_00662;Phytophthora_nicotianae_(Phytophthora_parasitica)|F443_04064;Phytophthora_betacei|PBET_00000336
cluster5502	6	Q96CM4	GO:0045494; P:photoreceptor cell maintenance; IEA:InterPro	Phytophthora_sojae|PHYSODRAFT_553125;Phytophthora_ramorum|Phyra77697;Phytophthora_infestans_RC1-10|PINF_RC1-10_00002622;Phytophthora_infestans_T30-4|PITG_00856;Phytophthora_nicotianae_(Phytophthora_parasitica)|F443_19649;Phytophthora_betacei|PBET_00003461
cluster5503	6	N/A	N/A	Phytophthora_sojae|PHYSODRAFT_353486;Phytophthora_ramorum|Phyra76177;Phytophthora_infestans_RC1-10|PINF_RC1-10_00004854;Phytophthora_infestans_T30-4|PITG_03339;Phytophthora_nicotianae_(Phytophthora_parasitica)|F443_16410;Phytophthora_betacei|PBET_00001673
cluster5504	6	Q9FNF8	GO:1902074; P:response to salt; IMP:TAIR	Phytophthora_sojae|PHYSODRAFT_560021;Phytophthora_ramorum|Phyra79793;Phytophthora_infestans_RC1-10|PINF_RC1-10_00003416;Phytophthora_infestans_T30-4|PITG_20221;Phytophthora_nicotianae_(Phytophthora_parasitica)|F443_09941;Phytophthora_betacei|PBET_00014553
cluster5506	6	Q9NPF5	GO:0045471; P:response to ethanol; IEA:Ensembl	Phytophthora_sojae|PHYSODRAFT_559488;Phytophthora_ramorum|Phyra73658;Phytophthora_infestans_RC1-10|PINF_RC1-10_00001484;Phytophthora_infestans_T30-4|PITG_15785;Phytophthora_nicotianae_(Phytophthora_parasitica)|F443_20988;Phytophthora_betacei|PBET_00004693
cluster5507	6	P25183	GO:0051301; P:cell division; IEA:UniProtKB-KW	Phytophthora_sojae|PHYSODRAFT_297207;Phytophthora_ramorum|Phyra79889;Phytophthora_infestans_RC1-10|PINF_RC1-10_00003209;Phytophthora_infestans_T30-4|PITG_06907;Phytophthora_nicotianae_(Phytophthora_parasitica)|F443_17123;Phytophthora_betacei|PBET_00008819
cluster5508	6	P29766	GO:0002181; P:cytoplasmic translation; IBA:GO_Central	Phytophthora_sojae|PHYSODRAFT_338451;Phytophthora_ramorum|Phyra71518;Phytophthora_infestans_RC1-10|PINF_RC1-10_00011202;Phytophthora_infestans_T30-4|PITG_06237;Phytophthora_nicotianae_(Phytophthora_parasitica)|F443_13904;Phytophthora_betacei|PBET_00004161
cluster5509	6	Q9LHH7	GO:0046653; P:tetrahydrofolate metabolic process; IMP:TAIR	Phytophthora_sojae|PHYSODRAFT_309389;Phytophthora_ramorum|Phyra72295;Phytophthora_infestans_RC1-10|PINF_RC1-10_00000542;Phytophthora_infestans_T30-4|PITG_03681;Phytophthora_nicotianae_(Phytophthora_parasitica)|F443_11450;Phytophthora_betacei|PBET_00010589
cluster5510	6	Q9LXX4	GO:0034976; P:response to endoplasmic reticulum stress; IBA:GO_Central	Phytophthora_sojae|PHYSODRAFT_355946;Phytophthora_ramorum|Phyra80113;Phytophthora_infestans_RC1-10|PINF_RC1-10_00007897;Phytophthora_infestans_T30-4|PITG_09280;Phytophthora_nicotianae_(Phytophthora_parasitica)|F443_13662;Phytophthora_betacei|PBET_00005744
cluster5511	6	P32583	GO:0006913; P:nucleocytoplasmic transport; ISS:SGD	Phytophthora_sojae|PHYSODRAFT_559466;Phytophthora_ramorum|Phyra73679;Phytophthora_infestans_RC1-10|PINF_RC1-10_00001461;Phytophthora_infestans_T30-4|PITG_15749;Phytophthora_nicotianae_(Phytophthora_parasitica)|F443_16727;Phytophthora_betacei|PBET_00004718
cluster5512	6	Q8GYA6	GO:0006511; P:ubiquitin-dependent protein catabolic process; IBA:GO_Central	Phytophthora_sojae|PHYSODRAFT_554654;Phytophthora_ramorum|Phyra95221;Phytophthora_infestans_RC1-10|PINF_RC1-10_00006470;Phytophthora_infestans_T30-4|PITG_00014;Phytophthora_nicotianae_(Phytophthora_parasitica)|F443_18057;Phytophthora_betacei|PBET_00008272
cluster5513	6	P80269	GO:0003954; F:NADH dehydrogenase activity; IEA:UniProtKB-EC	Phytophthora_sojae|PHYSODRAFT_561933;Phytophthora_ramorum|Phyra71276;Phytophthora_infestans_RC1-10|PINF_RC1-10_00002465;Phytophthora_infestans_T30-4|PITG_14612;Phytophthora_nicotianae_(Phytophthora_parasitica)|F443_12315;Phytophthora_betacei|PBET_00015076
cluster5514	6	N/A	N/A	Phytophthora_sojae|PHYSODRAFT_320639;Phytophthora_ramorum|Phyra77698;Phytophthora_infestans_RC1-10|PINF_RC1-10_00002621;Phytophthora_infestans_T30-4|PITG_00855;Phytophthora_nicotianae_(Phytophthora_parasitica)|F443_19650;Phytophthora_betacei|PBET_00003460
cluster5516	6	N/A	N/A	Phytophthora_sojae|PHYSODRAFT_489448;Phytophthora_ramorum|Phyra80245;Phytophthora_infestans_RC1-10|PINF_RC1-10_00001217;Phytophthora_infestans_T30-4|PITG_10033;Phytophthora_nicotianae_(Phytophthora_parasitica)|F443_08395;Phytophthora_betacei|PBET_00001495
cluster5517	6	N/A	N/A	Phytophthora_sojae|PHYSODRAFT_358480;Phytophthora_ramorum|Phyra95965;Phytophthora_infestans_RC1-10|PINF_RC1-10_00003572;Phytophthora_infestans_T30-4|PITG_03520;Phytophthora_nicotianae_(Phytophthora_parasitica)|F443_07068;Phytophthora_betacei|PBET_00014661
cluster5519	6	N/A	N/A	Phytophthora_sojae|PHYSODRAFT_392324;Phytophthora_ramorum|Phyra81705;Phytophthora_infestans_RC1-10|PINF_RC1-10_00003448;Phytophthora_infestans_T30-4|PITG_13771;Phytophthora_nicotianae_(Phytophthora_parasitica)|F443_05069;Phytophthora_betacei|PBET_00005336
cluster5520	6	Q54LN4	GO:0046900; P:tetrahydrofolylpolyglutamate metabolic process; IBA:GO_Central	Phytophthora_sojae|PHYSODRAFT_359609;Phytophthora_ramorum|Phyra77188;Phytophthora_infestans_RC1-10|PINF_RC1-10_00006843;Phytophthora_infestans_T30-4|PITG_07349;Phytophthora_nicotianae_(Phytophthora_parasitica)|F443_17672;Phytophthora_betacei|PBET_00014100
cluster5521	6	Q704S8	GO:0006631; P:fatty acid metabolic process; IDA:RGD	Phytophthora_sojae|PHYSODRAFT_344464;Phytophthora_ramorum|Phyra93467;Phytophthora_infestans_RC1-10|PINF_RC1-10_00003671;Phytophthora_infestans_T30-4|PITG_05664;Phytophthora_nicotianae_(Phytophthora_parasitica)|F443_06734;Phytophthora_betacei|PBET_00018376
cluster5523	6	Q8RWS6	GO:0009416; P:response to light stimulus; IEP:TAIR	Phytophthora_sojae|PHYSODRAFT_474806;Phytophthora_ramorum|Phyra78316;Phytophthora_infestans_RC1-10|PINF_RC1-10_00009782;Phytophthora_infestans_T30-4|PITG_03236;Phytophthora_nicotianae_(Phytophthora_parasitica)|F443_16526;Phytophthora_betacei|PBET_00001612
cluster5524	6	Q8BH95	GO:0006635; P:fatty acid beta-oxidation; ISS:UniProtKB	Phytophthora_sojae|PHYSODRAFT_285389;Phytophthora_ramorum|Phyra71930;Phytophthora_infestans_RC1-10|PINF_RC1-10_00006871;Phytophthora_infestans_T30-4|PITG_17406;Phytophthora_nicotianae_(Phytophthora_parasitica)|F443_06808;Phytophthora_betacei|PBET_00020320
cluster5525	6	Q51342	GO:0009113; P:purine nucleobase biosynthetic process; IEA:InterPro	Phytophthora_sojae|PHYSODRAFT_353517;Phytophthora_ramorum|Phyra71901;Phytophthora_infestans_RC1-10|PINF_RC1-10_00003558;Phytophthora_infestans_T30-4|PITG_03493;Phytophthora_nicotianae_(Phytophthora_parasitica)|F443_14014;Phytophthora_betacei|PBET_00001293
cluster5527	6	N/A	N/A	Phytophthora_sojae|PHYSODRAFT_312478;Phytophthora_ramorum|Phyra74656;Phytophthora_infestans_RC1-10|PINF_RC1-10_00006502;Phytophthora_infestans_T30-4|PITG_12100;Phytophthora_nicotianae_(Phytophthora_parasitica)|F443_17426;Phytophthora_betacei|PBET_00016307
cluster5529	6	Q60HG9	GO:0006635; P:fatty acid beta-oxidation; IEA:UniProtKB-UniPathway	Phytophthora_sojae|PHYSODRAFT_543375;Phytophthora_ramorum|Phyra82104;Phytophthora_infestans_RC1-10|PINF_RC1-10_00002390;Phytophthora_infestans_T30-4|PITG_19234;Phytophthora_nicotianae_(Phytophthora_parasitica)|F443_00660;Phytophthora_betacei|PBET_00008551
cluster5531	6	D4A8G9	GO:0032465; P:regulation of cytokinesis; ISS:UniProtKB	Phytophthora_sojae|PHYSODRAFT_354133;Phytophthora_ramorum|Phyra84954;Phytophthora_infestans_RC1-10|PINF_RC1-10_00000711;Phytophthora_infestans_T30-4|PITG_12327;Phytophthora_nicotianae_(Phytophthora_parasitica)|F443_17652;Phytophthora_betacei|PBET_00013402
cluster5532	6	Q9CWK3	GO:0008380; P:RNA splicing; IEA:UniProtKB-KW	Phytophthora_sojae|PHYSODRAFT_484481;Phytophthora_ramorum|Phyra84968;Phytophthora_infestans_RC1-10|PINF_RC1-10_00000691;Phytophthora_infestans_T30-4|PITG_12306;Phytophthora_nicotianae_(Phytophthora_parasitica)|F443_17633;Phytophthora_betacei|PBET_00013418
cluster5533	6	Q5ZLV4	GO:0030488; P:tRNA methylation; IBA:GO_Central	Phytophthora_sojae|PHYSODRAFT_447412;Phytophthora_ramorum|Phyra93316;Phytophthora_infestans_RC1-10|PINF_RC1-10_00000980;Phytophthora_infestans_T30-4|PITG_00448;Phytophthora_nicotianae_(Phytophthora_parasitica)|F443_04338;Phytophthora_betacei|PBET_00000174
cluster5534	6	N/A	N/A	Phytophthora_sojae|PHYSODRAFT_326749;Phytophthora_ramorum|Phyra79996;Phytophthora_infestans_RC1-10|PINF_RC1-10_00004420;Phytophthora_infestans_T30-4|PITG_07033;Phytophthora_nicotianae_(Phytophthora_parasitica)|F443_16997;Phytophthora_betacei|PBET_00018748
cluster5535	6	P0C605	GO:0007165; P:signal transduction; IDA:UniProtKB	Phytophthora_sojae|PHYSODRAFT_314340;Phytophthora_ramorum|Phyra83909;Phytophthora_infestans_RC1-10|PINF_RC1-10_00002298;Phytophthora_infestans_T30-4|PITG_13315;Phytophthora_nicotianae_(Phytophthora_parasitica)|F443_17218;Phytophthora_betacei|PBET_00010141
cluster5536	6	N/A	N/A	Phytophthora_sojae|PHYSODRAFT_519773;Phytophthora_ramorum|Phyra79660;Phytophthora_infestans_RC1-10|PINF_RC1-10_00000445;Phytophthora_infestans_T30-4|PITG_08749;Phytophthora_nicotianae_(Phytophthora_parasitica)|F443_21722;Phytophthora_betacei|PBET_00002128
cluster5537	6	F4ILY9	GO:0015804; P:neutral amino acid transport; IDA:UniProtKB	Phytophthora_sojae|PHYSODRAFT_352935;Phytophthora_ramorum|Phyra82262;Phytophthora_infestans_RC1-10|PINF_RC1-10_00001363;Phytophthora_infestans_T30-4|PITG_07900;Phytophthora_nicotianae_(Phytophthora_parasitica)|F443_03544;Phytophthora_betacei|PBET_00013330
cluster5538	6	Q9H1D9	GO:0006383; P:transcription by RNA polymerase III; IEA:InterPro	Phytophthora_sojae|PHYSODRAFT_554736;Phytophthora_ramorum|Phyra93629;Phytophthora_infestans_RC1-10|PINF_RC1-10_00004321;Phytophthora_infestans_T30-4|PITG_00051;Phytophthora_nicotianae_(Phytophthora_parasitica)|F443_22065;Phytophthora_betacei|PBET_00020793
cluster5539	6	N/A	N/A	Phytophthora_sojae|PHYSODRAFT_284947;Phytophthora_ramorum|Phyra73500;Phytophthora_infestans_RC1-10|PINF_RC1-10_00004314;Phytophthora_infestans_T30-4|PITG_00062;Phytophthora_nicotianae_(Phytophthora_parasitica)|F443_22083;Phytophthora_betacei|PBET_00020801
cluster5542	6	Q54F93	GO:0009617; P:response to bacterium; HEP:dictyBase	Phytophthora_sojae|PHYSODRAFT_348575;Phytophthora_ramorum|Phyra75470;Phytophthora_infestans_RC1-10|PINF_RC1-10_00004880;Phytophthora_infestans_T30-4|PITG_04726;Phytophthora_nicotianae_(Phytophthora_parasitica)|F443_15728;Phytophthora_betacei|PBET_00014463
cluster5545	6	Q6DHC3	GO:0022857; F:transmembrane transporter activity; IEA:InterPro	Phytophthora_sojae|PHYSODRAFT_315024;Phytophthora_ramorum|Phyra96077;Phytophthora_infestans_RC1-10|PINF_RC1-10_00003757;Phytophthora_infestans_T30-4|PITG_13730;Phytophthora_nicotianae_(Phytophthora_parasitica)|F443_05024;Phytophthora_betacei|PBET_00005359
cluster5546	6	N/A	N/A	Phytophthora_sojae|PHYSODRAFT_387876;Phytophthora_ramorum|Phyra75747;Phytophthora_infestans_RC1-10|PINF_RC1-10_00010993;Phytophthora_infestans_T30-4|PITG_09766;Phytophthora_nicotianae_(Phytophthora_parasitica)|F443_10476;Phytophthora_betacei|PBET_00003703
cluster5547	6	Q9R0D8	GO:0008017; F:microtubule binding; IBA:GO_Central	Phytophthora_sojae|PHYSODRAFT_513908;Phytophthora_ramorum|Phyra75152;Phytophthora_infestans_RC1-10|PINF_RC1-10_00009978;Phytophthora_infestans_T30-4|PITG_20800;Phytophthora_nicotianae_(Phytophthora_parasitica)|F443_12437;Phytophthora_betacei|PBET_00022391
cluster5548	6	Q8GUP1	GO:0031123; P:RNA 3'-end processing; IMP:TAIR	Phytophthora_sojae|PHYSODRAFT_327351;Phytophthora_ramorum|Phyra74670;Phytophthora_infestans_RC1-10|PINF_RC1-10_00006499;Phytophthora_infestans_T30-4|PITG_12111;Phytophthora_nicotianae_(Phytophthora_parasitica)|F443_17466;Phytophthora_betacei|PBET_00016304
cluster5549	6	Q5F495	GO:0046872; F:metal ion binding; IEA:UniProtKB-KW	Phytophthora_sojae|PHYSODRAFT_248323;Phytophthora_ramorum|Phyra71760;Phytophthora_infestans_RC1-10|PINF_RC1-10_00005036;Phytophthora_infestans_T30-4|PITG_17334;Phytophthora_nicotianae_(Phytophthora_parasitica)|F443_03125;Phytophthora_betacei|PBET_00019627
cluster5550	6	N/A	N/A	Phytophthora_sojae|PHYSODRAFT_491016;Phytophthora_ramorum|Phyra84409;Phytophthora_infestans_RC1-10|PINF_RC1-10_00002245;Phytophthora_infestans_T30-4|PITG_10510;Phytophthora_nicotianae_(Phytophthora_parasitica)|F443_04511;Phytophthora_betacei|PBET_00000466
cluster5551	6	N/A	N/A	Phytophthora_sojae|PHYSODRAFT_499170;Phytophthora_ramorum|Phyra95539;Phytophthora_infestans_RC1-10|PINF_RC1-10_00007394;Phytophthora_infestans_T30-4|PITG_17112;Phytophthora_nicotianae_(Phytophthora_parasitica)|F443_09862;Phytophthora_betacei|PBET_00012806
cluster5553	6	Q689Z7	GO:0006508; P:proteolysis; IBA:GO_Central	Phytophthora_sojae|PHYSODRAFT_558546;Phytophthora_ramorum|Phyra84399;Phytophthora_infestans_RC1-10|PINF_RC1-10_00002254;Phytophthora_infestans_T30-4|PITG_10524;Phytophthora_nicotianae_(Phytophthora_parasitica)|F443_04534;Phytophthora_betacei|PBET_00000475
cluster5554	6	N/A	N/A	Phytophthora_sojae|PHYSODRAFT_300295;Phytophthora_ramorum|Phyra94480;Phytophthora_infestans_RC1-10|PINF_RC1-10_00006252;Phytophthora_infestans_T30-4|PITG_01315;Phytophthora_nicotianae_(Phytophthora_parasitica)|F443_10178;Phytophthora_betacei|PBET_00016153
cluster5555	6	N/A	N/A	Phytophthora_sojae|PHYSODRAFT_490370;Phytophthora_ramorum|Phyra77302;Phytophthora_infestans_RC1-10|PINF_RC1-10_00002344;Phytophthora_infestans_T30-4|PITG_01958;Phytophthora_nicotianae_(Phytophthora_parasitica)|F443_01325;Phytophthora_betacei|PBET_00015466
cluster5557	6	N/A	N/A	Phytophthora_sojae|PHYSODRAFT_529407;Phytophthora_ramorum|Phyra82192;Phytophthora_infestans_RC1-10|PINF_RC1-10_00010037;Phytophthora_infestans_T30-4|PITG_07830;Phytophthora_nicotianae_(Phytophthora_parasitica)|F443_21912;Phytophthora_betacei|PBET_00013387
cluster5559	6	Q0PCS3	GO:0016032; P:viral process; IEA:UniProtKB-KW	Phytophthora_sojae|PHYSODRAFT_560615;Phytophthora_ramorum|Phyra38878;Phytophthora_infestans_RC1-10|PINF_RC1-10_00006551;Phytophthora_infestans_T30-4|PITG_00223;Phytophthora_nicotianae_(Phytophthora_parasitica)|F443_07983;Phytophthora_betacei|PBET_00000022
cluster5560	6	Q62784	GO:0034597; F:phosphatidylinositol-4,5-bisphosphate 4-phosphatase activity; IEA:UniProtKB-EC	Phytophthora_sojae|PHYSODRAFT_323353;Phytophthora_ramorum|Phyra79251;Phytophthora_infestans_RC1-10|PINF_RC1-10_00011715;Phytophthora_infestans_T30-4|PITG_02728;Phytophthora_nicotianae_(Phytophthora_parasitica)|F443_19402;Phytophthora_betacei|PBET_00014264
cluster5562	6	O94412	GO:0072659; P:protein localization to plasma membrane; IC:PomBase	Phytophthora_sojae|PHYSODRAFT_326872;Phytophthora_ramorum|Phyra79162;Phytophthora_infestans_RC1-10|PINF_RC1-10_00013147;Phytophthora_infestans_T30-4|PITG_07063;Phytophthora_nicotianae_(Phytophthora_parasitica)|F443_17985;Phytophthora_betacei|PBET_00015543
cluster5563	6	P34756	GO:0046854; P:phosphatidylinositol phosphorylation; IDA:SGD	Phytophthora_sojae|PHYSODRAFT_315958;Phytophthora_ramorum|Phyra93345;Phytophthora_infestans_RC1-10|PINF_RC1-10_00001013;Phytophthora_infestans_T30-4|PITG_00489;Phytophthora_nicotianae_(Phytophthora_parasitica)|F443_04290;Phytophthora_betacei|PBET_00000207
cluster5564	6	Q9SZE1	GO:0006574; P:valine catabolic process; IEA:UniProtKB-UniPathway	Phytophthora_sojae|PHYSODRAFT_311120;Phytophthora_ramorum|Phyra74415;Phytophthora_infestans_RC1-10|PINF_RC1-10_00001553;Phytophthora_infestans_T30-4|PITG_17998;Phytophthora_nicotianae_(Phytophthora_parasitica)|F443_06382;Phytophthora_betacei|PBET_00018329
cluster5569	6	Q3SYX9	GO:0016477; P:cell migration; IBA:GO_Central	Phytophthora_sojae|PHYSODRAFT_286420;Phytophthora_ramorum|Phyra72632;Phytophthora_infestans_RC1-10|PINF_RC1-10_00001759;Phytophthora_infestans_T30-4|PITG_00293;Phytophthora_nicotianae_(Phytophthora_parasitica)|F443_07897;Phytophthora_betacei|PBET_00000064
cluster5571	6	N/A	N/A	Phytophthora_sojae|PHYSODRAFT_392359;Phytophthora_ramorum|Phyra81193;Phytophthora_infestans_RC1-10|PINF_RC1-10_00006322;Phytophthora_infestans_T30-4|PITG_16732;Phytophthora_nicotianae_(Phytophthora_parasitica)|F443_01442;Phytophthora_betacei|PBET_00011868
cluster5572	6	Q640S2	GO:0016567; P:protein ubiquitination; ISS:UniProtKB	Phytophthora_sojae|PHYSODRAFT_520825;Phytophthora_ramorum|Phyra79670;Phytophthora_infestans_RC1-10|PINF_RC1-10_00000450;Phytophthora_infestans_T30-4|PITG_08760;Phytophthora_nicotianae_(Phytophthora_parasitica)|F443_21703;Phytophthora_betacei|PBET_00002124
cluster5573	6	Q9UK17	GO:0099625; P:ventricular cardiac muscle cell membrane repolarization; IMP:BHF-UCL	Phytophthora_sojae|PHYSODRAFT_563773;Phytophthora_ramorum|Phyra95438;Phytophthora_infestans_RC1-10|PINF_RC1-10_00000432;Phytophthora_infestans_T30-4|PITG_08730;Phytophthora_nicotianae_(Phytophthora_parasitica)|F443_21743;Phytophthora_betacei|PBET_00002143
cluster5574	6	P40796	GO:0006396; P:RNA processing; IEA:InterPro	Phytophthora_sojae|PHYSODRAFT_324928;Phytophthora_ramorum|Phyra73186;Phytophthora_infestans_RC1-10|PINF_RC1-10_00000042;Phytophthora_infestans_T30-4|PITG_05512;Phytophthora_nicotianae_(Phytophthora_parasitica)|F443_06566;Phytophthora_betacei|PBET_00005452
cluster5575	6	A5PJA1	GO:0016887; F:ATPase activity; IEA:UniProtKB-UniRule	Phytophthora_sojae|PHYSODRAFT_336490;Phytophthora_ramorum|Phyra72292;Phytophthora_infestans_RC1-10|PINF_RC1-10_00006593;Phytophthora_infestans_T30-4|PITG_12465;Phytophthora_nicotianae_(Phytophthora_parasitica)|F443_19757;Phytophthora_betacei|PBET_00013993
cluster5576	6	N/A	N/A	Phytophthora_sojae|PHYSODRAFT_529258;Phytophthora_ramorum|Phyra81299;Phytophthora_infestans_RC1-10|PINF_RC1-10_00008233;Phytophthora_infestans_T30-4|PITG_08003;Phytophthora_nicotianae_(Phytophthora_parasitica)|F443_03667;Phytophthora_betacei|PBET_00008666
cluster5578	6	N/A	N/A	Phytophthora_sojae|PHYSODRAFT_336602;Phytophthora_ramorum|Phyra81618;Phytophthora_infestans_RC1-10|PINF_RC1-10_00009108;Phytophthora_infestans_T30-4|PITG_06104;Phytophthora_nicotianae_(Phytophthora_parasitica)|F443_18390;Phytophthora_betacei|PBET_00022610
cluster5579	6	N/A	N/A	Phytophthora_sojae|PHYSODRAFT_554581;Phytophthora_ramorum|Phyra78855;Phytophthora_infestans_RC1-10|PINF_RC1-10_00011486;Phytophthora_infestans_T30-4|PITG_11255;Phytophthora_nicotianae_(Phytophthora_parasitica)|F443_18121;Phytophthora_betacei|PBET_00008300
cluster5584	6	Q9PKI2	N/A	Phytophthora_sojae|PHYSODRAFT_500482;Phytophthora_ramorum|Phyra94621;Phytophthora_infestans_RC1-10|PINF_RC1-10_00000273;Phytophthora_infestans_T30-4|PITG_13910;Phytophthora_nicotianae_(Phytophthora_parasitica)|F443_09740;Phytophthora_betacei|PBET_00010323
cluster5585	6	P23049	GO:0004715; F:non-membrane spanning protein tyrosine kinase activity; IEA:UniProtKB-EC	Phytophthora_sojae|PHYSODRAFT_470742;Phytophthora_ramorum|Phyra77573;Phytophthora_infestans_RC1-10|PINF_RC1-10_00001122;Phytophthora_infestans_T30-4|PITG_02529;Phytophthora_nicotianae_(Phytophthora_parasitica)|F443_19165;Phytophthora_betacei|PBET_00005883
cluster5586	6	Q54Y72	GO:0007165; P:signal transduction; IEA:InterPro	Phytophthora_sojae|PHYSODRAFT_330588;Phytophthora_ramorum|Phyra81485;Phytophthora_infestans_RC1-10|PINF_RC1-10_00004628;Phytophthora_infestans_T30-4|PITG_13414;Phytophthora_nicotianae_(Phytophthora_parasitica)|F443_20232;Phytophthora_betacei|PBET_00015940
cluster5587	6	O75676	GO:0006355; P:regulation of transcription, DNA-templated; IDA:UniProtKB	Phytophthora_sojae|PHYSODRAFT_345221;Phytophthora_ramorum|Phyra79008;Phytophthora_infestans_RC1-10|PINF_RC1-10_00003791;Phytophthora_infestans_T30-4|PITG_16446;Phytophthora_nicotianae_(Phytophthora_parasitica)|F443_20412;Phytophthora_betacei|PBET_00009971
cluster5589	6	N/A	N/A	Phytophthora_sojae|PHYSODRAFT_510103;Phytophthora_ramorum|Phyra72732;Phytophthora_infestans_RC1-10|PINF_RC1-10_00000970;Phytophthora_infestans_T30-4|PITG_00436;Phytophthora_nicotianae_(Phytophthora_parasitica)|F443_07722;Phytophthora_betacei|PBET_00000165
cluster5590	6	P56517	GO:0045944; P:positive regulation of transcription by RNA polymerase II; IBA:GO_Central	Phytophthora_sojae|PHYSODRAFT_311727;Phytophthora_ramorum|Phyra71263;Phytophthora_infestans_RC1-10|PINF_RC1-10_00013493;Phytophthora_infestans_T30-4|PITG_04499;Phytophthora_nicotianae_(Phytophthora_parasitica)|F443_21030;Phytophthora_betacei|PBET_00021212
cluster5592	6	N/A	N/A	Phytophthora_sojae|PHYSODRAFT_493396;Phytophthora_ramorum|Phyra82979;Phytophthora_infestans_RC1-10|PINF_RC1-10_00009617;Phytophthora_infestans_T30-4|PITG_20238;Phytophthora_nicotianae_(Phytophthora_parasitica)|F443_04700;Phytophthora_betacei|PBET_00018533
cluster5594	6	N/A	N/A	Phytophthora_sojae|PHYSODRAFT_472228;Phytophthora_ramorum|Phyra80601;Phytophthora_infestans_RC1-10|PINF_RC1-10_00002068;Phytophthora_infestans_T30-4|PITG_02803;Phytophthora_nicotianae_(Phytophthora_parasitica)|F443_19501;Phytophthora_betacei|PBET_00017329
cluster5596	6	N/A	N/A	Phytophthora_sojae|PHYSODRAFT_457249;Phytophthora_ramorum|Phyra76932;Phytophthora_infestans_RC1-10|PINF_RC1-10_00015754;Phytophthora_infestans_T30-4|PITG_09927;Phytophthora_nicotianae_(Phytophthora_parasitica)|F443_02079;Phytophthora_betacei|PBET_00002712
cluster5599	6	Q3MHP2	GO:0033572; P:transferrin transport; ISS:UniProtKB	Phytophthora_sojae|PHYSODRAFT_314323;Phytophthora_ramorum|Phyra96725;Phytophthora_infestans_RC1-10|PINF_RC1-10_00002322;Phytophthora_infestans_T30-4|PITG_13355;Phytophthora_nicotianae_(Phytophthora_parasitica)|F443_17257;Phytophthora_betacei|PBET_00020173
cluster5600	6	Q0TUK6	GO:0046872; F:metal ion binding; IEA:UniProtKB-KW	Phytophthora_sojae|PHYSODRAFT_501282;Phytophthora_ramorum|Phyra78398;Phytophthora_infestans_RC1-10|PINF_RC1-10_00012920;Phytophthora_infestans_T30-4|PITG_15323;Phytophthora_nicotianae_(Phytophthora_parasitica)|F443_01966;Phytophthora_betacei|PBET_00006618
cluster5601	6	N/A	N/A	Phytophthora_sojae|PHYSODRAFT_309156;Phytophthora_ramorum|Phyra76122;Phytophthora_infestans_RC1-10|PINF_RC1-10_00004179;Phytophthora_infestans_T30-4|PITG_03402;Phytophthora_nicotianae_(Phytophthora_parasitica)|F443_14117;Phytophthora_betacei|PBET_00001711
cluster5602	6	P07098	GO:0006641; P:triglyceride metabolic process; NAS:UniProtKB	Phytophthora_sojae|PHYSODRAFT_259037;Phytophthora_ramorum|Phyra71428;Phytophthora_infestans_T30-4|PITG_01423;Phytophthora_nicotianae_(Phytophthora_parasitica)|F443_09577;Phytophthora_infestans_RC1-10|PINF_RC1-10_00005724;Phytophthora_betacei|PBET_00014899
cluster5603	6	N/A	N/A	Phytophthora_sojae|PHYSODRAFT_559905;Phytophthora_ramorum|Phyra85246;Phytophthora_infestans_RC1-10|PINF_RC1-10_00002697;Phytophthora_infestans_T30-4|PITG_01251;Phytophthora_nicotianae_(Phytophthora_parasitica)|F443_10083;Phytophthora_betacei|PBET_00015237
cluster5606	6	Q6GNG8	GO:0005730; C:nucleolus; IEA:UniProtKB-SubCell	Phytophthora_sojae|PHYSODRAFT_293850;Phytophthora_ramorum|Phyra94371;Phytophthora_infestans_RC1-10|PINF_RC1-10_00004381;Phytophthora_infestans_T30-4|PITG_03422;Phytophthora_nicotianae_(Phytophthora_parasitica)|F443_14090;Phytophthora_betacei|PBET_00001725
cluster5607	6	N/A	N/A	Phytophthora_sojae|PHYSODRAFT_332693;Phytophthora_ramorum|Phyra73647;Phytophthora_infestans_RC1-10|PINF_RC1-10_00001494;Phytophthora_infestans_T30-4|PITG_18234;Phytophthora_nicotianae_(Phytophthora_parasitica)|F443_20971;Phytophthora_betacei|PBET_00004685
cluster5608	6	P18106	GO:0042127; P:regulation of cell proliferation; IBA:GO_Central	Phytophthora_sojae|PHYSODRAFT_295239;Phytophthora_ramorum|Phyra85318;Phytophthora_infestans_RC1-10|PINF_RC1-10_00004927;Phytophthora_infestans_T30-4|PITG_02400;Phytophthora_nicotianae_(Phytophthora_parasitica)|F443_19007;Phytophthora_betacei|PBET_00005647
cluster5610	6	Q9DB70	GO:0010243; P:response to organonitrogen compound; ISO:MGI	Phytophthora_sojae|PHYSODRAFT_346398;Phytophthora_ramorum|Phyra73717;Phytophthora_infestans_RC1-10|PINF_RC1-10_00009967;Phytophthora_infestans_T30-4|PITG_15687;Phytophthora_nicotianae_(Phytophthora_parasitica)|F443_16760;Phytophthora_betacei|PBET_00004755
cluster5611	6	N/A	N/A	Phytophthora_sojae|PHYSODRAFT_563688;Phytophthora_ramorum|Phyra79703;Phytophthora_infestans_RC1-10|PINF_RC1-10_00001692;Phytophthora_infestans_T30-4|PITG_08810;Phytophthora_nicotianae_(Phytophthora_parasitica)|F443_21641;Phytophthora_betacei|PBET_00002089
cluster5612	6	A2XDG4	GO:0006511; P:ubiquitin-dependent protein catabolic process; IEA:InterPro	Phytophthora_sojae|PHYSODRAFT_329215;Phytophthora_ramorum|Phyra84590;Phytophthora_infestans_RC1-10|PINF_RC1-10_00007033;Phytophthora_infestans_T30-4|PITG_01920;Phytophthora_nicotianae_(Phytophthora_parasitica)|F443_01266;Phytophthora_betacei|PBET_00016338
cluster5613	6	N/A	N/A	Phytophthora_sojae|PHYSODRAFT_536257;Phytophthora_ramorum|Phyra79880;Phytophthora_infestans_RC1-10|PINF_RC1-10_00003202;Phytophthora_infestans_T30-4|PITG_06897;Phytophthora_nicotianae_(Phytophthora_parasitica)|F443_20831;Phytophthora_betacei|PBET_00008828
cluster5614	6	O42841	GO:0006506; P:GPI anchor biosynthetic process; ISO:PomBase	Phytophthora_sojae|PHYSODRAFT_344664;Phytophthora_ramorum|Phyra78944;Phytophthora_infestans_RC1-10|PINF_RC1-10_00001797;Phytophthora_infestans_T30-4|PITG_00353;Phytophthora_nicotianae_(Phytophthora_parasitica)|F443_07815;Phytophthora_betacei|PBET_00000103
cluster5615	6	Q9VR91	GO:0016567; P:protein ubiquitination; ISS:FlyBase	Phytophthora_sojae|PHYSODRAFT_493908;Phytophthora_ramorum|Phyra72946;Phytophthora_infestans_RC1-10|PINF_RC1-10_00008455;Phytophthora_infestans_T30-4|PITG_16001;Phytophthora_nicotianae_(Phytophthora_parasitica)|F443_05521;Phytophthora_betacei|PBET_00007631
cluster5616	6	N/A	N/A	Phytophthora_sojae|PHYSODRAFT_285651;Phytophthora_ramorum|Phyra76928;Phytophthora_infestans_RC1-10|PINF_RC1-10_00005247;Phytophthora_infestans_T30-4|PITG_09936;Phytophthora_nicotianae_(Phytophthora_parasitica)|F443_02074;Phytophthora_betacei|PBET_00002705
cluster5618	6	Q5DU32	GO:0007283; P:spermatogenesis; IMP:MGI	Phytophthora_sojae|PHYSODRAFT_533148;Phytophthora_ramorum|Phyra75480;Phytophthora_infestans_RC1-10|PINF_RC1-10_00001085;Phytophthora_infestans_T30-4|PITG_04831;Phytophthora_nicotianae_(Phytophthora_parasitica)|F443_15713;Phytophthora_betacei|PBET_00021562
cluster5619	6	N/A	N/A	Phytophthora_sojae|PHYSODRAFT_247542;Phytophthora_ramorum|Phyra94183;Phytophthora_infestans_RC1-10|PINF_RC1-10_00001064;Phytophthora_infestans_T30-4|PITG_22555;Phytophthora_nicotianae_(Phytophthora_parasitica)|F443_15681;Phytophthora_betacei|PBET_00018227
cluster5621	6	P49313	GO:0006397; P:mRNA processing; IEA:UniProtKB-KW	Phytophthora_sojae|PHYSODRAFT_350265;Phytophthora_ramorum|Phyra75647;Phytophthora_infestans_RC1-10|PINF_RC1-10_00014868;Phytophthora_infestans_T30-4|PITG_02330;Phytophthora_nicotianae_(Phytophthora_parasitica)|F443_10665;Phytophthora_betacei|PBET_00010058
cluster5622	6	Q9LU46	GO:0008270; F:zinc ion binding; IEA:InterPro	Phytophthora_sojae|PHYSODRAFT_546996;Phytophthora_ramorum|Phyra75161;Phytophthora_infestans_RC1-10|PINF_RC1-10_00009984;Phytophthora_infestans_T30-4|PITG_20790;Phytophthora_nicotianae_(Phytophthora_parasitica)|F443_12427;Phytophthora_betacei|PBET_00022385
cluster5623	6	A2YR10	GO:0007275; P:multicellular organism development; IEA:UniProtKB-KW	Phytophthora_sojae|PHYSODRAFT_322449;Phytophthora_ramorum|Phyra84253;Phytophthora_infestans_RC1-10|PINF_RC1-10_00004432;Phytophthora_infestans_T30-4|PITG_03874;Phytophthora_nicotianae_(Phytophthora_parasitica)|F443_15967;Phytophthora_betacei|PBET_00008704
cluster5624	6	Q0J6P7	GO:0005524; F:ATP binding; IEA:UniProtKB-KW	Phytophthora_sojae|PHYSODRAFT_517942;Phytophthora_ramorum|Phyra75951;Phytophthora_infestans_RC1-10|PINF_RC1-10_00004032;Phytophthora_infestans_T30-4|PITG_18377;Phytophthora_nicotianae_(Phytophthora_parasitica)|F443_00221;Phytophthora_betacei|PBET_00003275
cluster5625	6	N/A	N/A	Phytophthora_sojae|PHYSODRAFT_471296;Phytophthora_ramorum|Phyra77509;Phytophthora_infestans_RC1-10|PINF_RC1-10_00004593;Phytophthora_infestans_T30-4|PITG_20718;Phytophthora_nicotianae_(Phytophthora_parasitica)|F443_19238;Phytophthora_betacei|PBET_00005932
cluster5626	6	Q60E60	GO:0006741; P:NADP biosynthetic process; IEA:InterPro	Phytophthora_sojae|PHYSODRAFT_467235;Phytophthora_ramorum|Phyra79270;Phytophthora_infestans_RC1-10|PINF_RC1-10_00002778;Phytophthora_infestans_T30-4|PITG_02750;Phytophthora_nicotianae_(Phytophthora_parasitica)|F443_19431;Phytophthora_betacei|PBET_00014279
cluster5627	6	N/A	N/A	Phytophthora_sojae|PHYSODRAFT_359882;Phytophthora_ramorum|Phyra81532;Phytophthora_infestans_RC1-10|PINF_RC1-10_00006877;Phytophthora_infestans_T30-4|PITG_17413;Phytophthora_nicotianae_(Phytophthora_parasitica)|F443_06796;Phytophthora_betacei|PBET_00020326
cluster5628	6	Q9WZ31	GO:0051260; P:protein homooligomerization; IDA:UniProtKB	Phytophthora_sojae|PHYSODRAFT_552568;Phytophthora_ramorum|Phyra76362;Phytophthora_infestans_RC1-10|PINF_RC1-10_00011688;Phytophthora_infestans_T30-4|PITG_10674;Phytophthora_nicotianae_(Phytophthora_parasitica)|F443_10911;Phytophthora_betacei|PBET_00007239
cluster5629	6	P23193	GO:0006283; P:transcription-coupled nucleotide-excision repair; TAS:Reactome	Phytophthora_sojae|PHYSODRAFT_482367;Phytophthora_ramorum|Phyra82933;Phytophthora_infestans_RC1-10|PINF_RC1-10_00012857;Phytophthora_infestans_T30-4|PITG_06819;Phytophthora_nicotianae_(Phytophthora_parasitica)|F443_21242;Phytophthora_betacei|PBET_00019007
cluster5630	6	Q5T2D3	GO:0050821; P:protein stabilization; IDA:MGI	Phytophthora_sojae|PHYSODRAFT_481518;Phytophthora_ramorum|Phyra74447;Phytophthora_infestans_RC1-10|PINF_RC1-10_00001523;Phytophthora_infestans_T30-4|PITG_10931;Phytophthora_nicotianae_(Phytophthora_parasitica)|F443_06327;Phytophthora_betacei|PBET_00006925
cluster5631	6	N/A	N/A	Phytophthora_sojae|PHYSODRAFT_349905;Phytophthora_ramorum|Phyra78908;Phytophthora_infestans_RC1-10|PINF_RC1-10_00001973;Phytophthora_infestans_T30-4|PITG_11184;Phytophthora_nicotianae_(Phytophthora_parasitica)|F443_06033;Phytophthora_betacei|PBET_00008349
cluster5632	6	Q8CGZ0	GO:0006396; P:RNA processing; IEA:InterPro	Phytophthora_sojae|PHYSODRAFT_494165;Phytophthora_ramorum|Phyra72956;Phytophthora_infestans_RC1-10|PINF_RC1-10_00002730;Phytophthora_infestans_T30-4|PITG_16012;Phytophthora_nicotianae_(Phytophthora_parasitica)|F443_05510;Phytophthora_betacei|PBET_00007642
cluster5634	6	N/A	N/A	Phytophthora_sojae|PHYSODRAFT_558741;Phytophthora_ramorum|Phyra73036;Phytophthora_infestans_RC1-10|PINF_RC1-10_00004679;Phytophthora_infestans_T30-4|PITG_16127;Phytophthora_nicotianae_(Phytophthora_parasitica)|F443_05396;Phytophthora_betacei|PBET_00005700
cluster5635	6	Q869R1	GO:0016021; C:integral component of membrane; IEA:UniProtKB-KW	Phytophthora_sojae|PHYSODRAFT_343563;Phytophthora_ramorum|Phyra84736;Phytophthora_infestans_RC1-10|PINF_RC1-10_00015232;Phytophthora_infestans_T30-4|PITG_20306;Phytophthora_nicotianae_(Phytophthora_parasitica)|F443_05579;Phytophthora_betacei|PBET_00013845
cluster5636	6	Q944S2	GO:0010029; P:regulation of seed germination; IMP:TAIR	Phytophthora_sojae|PHYSODRAFT_312990;Phytophthora_ramorum|Phyra81537;Phytophthora_infestans_RC1-10|PINF_RC1-10_00006873;Phytophthora_infestans_T30-4|PITG_17409;Phytophthora_nicotianae_(Phytophthora_parasitica)|F443_06805;Phytophthora_betacei|PBET_00020322
cluster5638	6	O13899	GO:0007006; P:mitochondrial membrane organization; ISO:PomBase	Phytophthora_sojae|PHYSODRAFT_515346;Phytophthora_ramorum|Phyra72294;Phytophthora_infestans_RC1-10|PINF_RC1-10_00006592;Phytophthora_infestans_T30-4|PITG_12463;Phytophthora_nicotianae_(Phytophthora_parasitica)|F443_19752;Phytophthora_betacei|PBET_00013994
cluster5639	6	N/A	N/A	Phytophthora_sojae|PHYSODRAFT_508298;Phytophthora_ramorum|Phyra72740;Phytophthora_infestans_RC1-10|PINF_RC1-10_00000977;Phytophthora_infestans_T30-4|PITG_00444;Phytophthora_nicotianae_(Phytophthora_parasitica)|F443_04342;Phytophthora_betacei|PBET_00000171
cluster5640	6	P58813	GO:0006096; P:glycolytic process; IEA:UniProtKB-UniPathway	Phytophthora_sojae|PHYSODRAFT_349219;Phytophthora_ramorum|Phyra75323;Phytophthora_infestans_RC1-10|PINF_RC1-10_00000480;Phytophthora_infestans_T30-4|PITG_03792;Phytophthora_nicotianae_(Phytophthora_parasitica)|F443_21868;Phytophthora_betacei|PBET_00019832
cluster5641	6	N/A	N/A	Phytophthora_sojae|PHYSODRAFT_321444;Phytophthora_ramorum|Phyra94962;Phytophthora_infestans_RC1-10|PINF_RC1-10_00008165;Phytophthora_infestans_T30-4|PITG_18090;Phytophthora_nicotianae_(Phytophthora_parasitica)|F443_11254;Phytophthora_betacei|PBET_00019164
cluster5642	6	N/A	N/A	Phytophthora_sojae|PHYSODRAFT_517113;Phytophthora_ramorum|Phyra81856;Phytophthora_infestans_RC1-10|PINF_RC1-10_00005704;Phytophthora_infestans_T30-4|PITG_05863;Phytophthora_nicotianae_(Phytophthora_parasitica)|F443_00386;Phytophthora_betacei|PBET_00003864
cluster5643	6	Q9S7G6	GO:0008033; P:tRNA processing; IEA:UniProtKB-KW	Phytophthora_sojae|PHYSODRAFT_537335;Phytophthora_ramorum|Phyra40543;Phytophthora_infestans_RC1-10|PINF_RC1-10_00000497;Phytophthora_infestans_T30-4|PITG_03764;Phytophthora_nicotianae_(Phytophthora_parasitica)|F443_22705;Phytophthora_betacei|PBET_00010638
cluster5644	6	A7MB47	GO:0033138; P:positive regulation of peptidyl-serine phosphorylation; IEA:Ensembl	Phytophthora_sojae|PHYSODRAFT_559218;Phytophthora_ramorum|Phyra47131;Phytophthora_infestans_RC1-10|PINF_RC1-10_00004701;Phytophthora_infestans_T30-4|PITG_15281;Phytophthora_nicotianae_(Phytophthora_parasitica)|F443_01526;Phytophthora_betacei|PBET_00011080
cluster5645	6	Q7S565	GO:0006744; P:ubiquinone biosynthetic process; IEA:UniProtKB-UniPathway	Phytophthora_sojae|PHYSODRAFT_518022;Phytophthora_ramorum|Phyra78516;Phytophthora_infestans_RC1-10|PINF_RC1-10_00012598;Phytophthora_infestans_T30-4|PITG_20042;Phytophthora_nicotianae_(Phytophthora_parasitica)|F443_04882;Phytophthora_betacei|PBET_00022817
cluster5646	6	N/A	N/A	Phytophthora_sojae|PHYSODRAFT_551505;Phytophthora_ramorum|Phyra75512;Phytophthora_infestans_RC1-10|PINF_RC1-10_00001056;Phytophthora_infestans_T30-4|PITG_04880;Phytophthora_nicotianae_(Phytophthora_parasitica)|F443_15660;Phytophthora_betacei|PBET_00018272
cluster5647	6	O64765	GO:0006047; P:UDP-N-acetylglucosamine metabolic process; IDA:TAIR	Phytophthora_sojae|PHYSODRAFT_473942;Phytophthora_ramorum|Phyra46097;Phytophthora_infestans_RC1-10|PINF_RC1-10_00008262;Phytophthora_infestans_T30-4|PITG_03027;Phytophthora_nicotianae_(Phytophthora_parasitica)|F443_11183;Phytophthora_betacei|PBET_00010402
cluster5648	6	D2HWM5	GO:0010212; P:response to ionizing radiation; ISS:UniProtKB	Phytophthora_sojae|PHYSODRAFT_438975;Phytophthora_ramorum|Phyra93399;Phytophthora_infestans_RC1-10|PINF_RC1-10_00002728;Phytophthora_infestans_T30-4|PITG_16010;Phytophthora_nicotianae_(Phytophthora_parasitica)|F443_05513;Phytophthora_betacei|PBET_00007640
cluster5650	6	Q5BG78	GO:0010411; P:xyloglucan metabolic process; IDA:UniProtKB	Phytophthora_sojae|PHYSODRAFT_355355;Phytophthora_ramorum|Phyra72080;Phytophthora_infestans_RC1-10|PINF_RC1-10_00012022;Phytophthora_nicotianae_(Phytophthora_parasitica)|F443_16893;Phytophthora_betacei|PBET_00009136;Phytophthora_infestans_T30-4|PITG_13560
cluster5652	6	N/A	N/A	Phytophthora_sojae|PHYSODRAFT_469159;Phytophthora_ramorum|Phyra80469;Phytophthora_infestans_RC1-10|PINF_RC1-10_00000807;Phytophthora_infestans_T30-4|PITG_02280;Phytophthora_nicotianae_(Phytophthora_parasitica)|F443_18897;Phytophthora_betacei|PBET_00005581
cluster5653	6	P16273	GO:0009607; P:response to biotic stimulus; IEA:UniProtKB-KW	Phytophthora_sojae|PHYSODRAFT_474254;Phytophthora_ramorum|Phyra96744;Phytophthora_infestans_RC1-10|PINF_RC1-10_00005604;Phytophthora_infestans_T30-4|PITG_01115;Phytophthora_nicotianae_(Phytophthora_parasitica)|F443_05643;Phytophthora_betacei|PBET_00017945
cluster5654	6	O82782	GO:0000162; P:tryptophan biosynthetic process; IBA:GO_Central	Phytophthora_sojae|PHYSODRAFT_286550;Phytophthora_ramorum|Phyra75064;Phytophthora_infestans_RC1-10|PINF_RC1-10_00008958;Phytophthora_infestans_T30-4|PITG_14634;Phytophthora_nicotianae_(Phytophthora_parasitica)|F443_12291;Phytophthora_betacei|PBET_00015060
cluster5655	6	N/A	N/A	Phytophthora_sojae|PHYSODRAFT_488171;Phytophthora_ramorum|Phyra77017;Phytophthora_infestans_RC1-10|PINF_RC1-10_00013288;Phytophthora_infestans_T30-4|PITG_08642;Phytophthora_nicotianae_(Phytophthora_parasitica)|F443_06871;Phytophthora_betacei|PBET_00002788
cluster5656	6	N/A	N/A	Phytophthora_sojae|PHYSODRAFT_540892;Phytophthora_ramorum|Phyra74724;Phytophthora_infestans_RC1-10|PINF_RC1-10_00007064;Phytophthora_infestans_T30-4|PITG_12191;Phytophthora_nicotianae_(Phytophthora_parasitica)|F443_17531;Phytophthora_betacei|PBET_00020216
cluster5658	6	N/A	N/A	Phytophthora_sojae|PHYSODRAFT_390334;Phytophthora_ramorum|Phyra95462;Phytophthora_infestans_RC1-10|PINF_RC1-10_00002689;Phytophthora_infestans_T30-4|PITG_01232;Phytophthora_nicotianae_(Phytophthora_parasitica)|F443_10064;Phytophthora_betacei|PBET_00015248
cluster5660	6	D7REX8	GO:0007519; P:skeletal muscle tissue development; IEA:Ensembl	Phytophthora_sojae|PHYSODRAFT_504174;Phytophthora_ramorum|Phyra83905;Phytophthora_infestans_RC1-10|PINF_RC1-10_00002294;Phytophthora_infestans_T30-4|PITG_13311;Phytophthora_nicotianae_(Phytophthora_parasitica)|F443_17214;Phytophthora_betacei|PBET_00010145
cluster5662	6	N/A	N/A	Phytophthora_sojae|PHYSODRAFT_516837;Phytophthora_ramorum|Phyra76613;Phytophthora_infestans_RC1-10|PINF_RC1-10_00003174;Phytophthora_infestans_T30-4|PITG_13148;Phytophthora_nicotianae_(Phytophthora_parasitica)|F443_09319;Phytophthora_betacei|PBET_00010971
cluster5663	6	N/A	N/A	Phytophthora_sojae|PHYSODRAFT_486242;Phytophthora_ramorum|Phyra73162;Phytophthora_infestans_RC1-10|PINF_RC1-10_00000064;Phytophthora_infestans_T30-4|PITG_05546;Phytophthora_nicotianae_(Phytophthora_parasitica)|F443_06613;Phytophthora_betacei|PBET_00005475
cluster5664	6	O34499	GO:0006098; P:pentose-phosphate shunt; IEA:UniProtKB-UniPathway	Phytophthora_sojae|PHYSODRAFT_476328;Phytophthora_ramorum|Phyra84654;Phytophthora_infestans_RC1-10|PINF_RC1-10_00008991;Phytophthora_infestans_T30-4|PITG_02320;Phytophthora_nicotianae_(Phytophthora_parasitica)|F443_18932;Phytophthora_betacei|PBET_00005605
cluster5667	6	B3DH20	GO:0048793; P:pronephros development; IMP:ZFIN	Phytophthora_sojae|PHYSODRAFT_531239;Phytophthora_ramorum|Phyra84641;Phytophthora_infestans_RC1-10|PINF_RC1-10_00004665;Phytophthora_infestans_T30-4|PITG_19467;Phytophthora_nicotianae_(Phytophthora_parasitica)|F443_11092;Phytophthora_betacei|PBET_00023183
cluster5668	6	N/A	N/A	Phytophthora_sojae|PHYSODRAFT_295478;Phytophthora_ramorum|Phyra95210;Phytophthora_infestans_RC1-10|PINF_RC1-10_00009829;Phytophthora_infestans_T30-4|PITG_14459;Phytophthora_nicotianae_(Phytophthora_parasitica)|F443_18651;Phytophthora_betacei|PBET_00011314
cluster5669	6	D4AQ83	GO:0005576; C:extracellular region; IEA:UniProtKB-SubCell	Phytophthora_sojae|PHYSODRAFT_553148;Phytophthora_ramorum|Phyra77713;Phytophthora_infestans_RC1-10|PINF_RC1-10_00008685;Phytophthora_infestans_T30-4|PITG_00874;Phytophthora_nicotianae_(Phytophthora_parasitica)|F443_19623;Phytophthora_betacei|PBET_00016064
cluster5670	6	N/A	N/A	Phytophthora_sojae|PHYSODRAFT_361407;Phytophthora_ramorum|Phyra78460;Phytophthora_infestans_RC1-10|PINF_RC1-10_00015429;Phytophthora_infestans_T30-4|PITG_20397;Phytophthora_nicotianae_(Phytophthora_parasitica)|F443_04949;Phytophthora_betacei|PBET_00018638
cluster5671	6	Q03161	GO:0044262; P:cellular carbohydrate metabolic process; IC:SGD	Phytophthora_sojae|PHYSODRAFT_498345;Phytophthora_ramorum|Phyra97170;Phytophthora_infestans_RC1-10|PINF_RC1-10_00002279;Phytophthora_infestans_T30-4|PITG_13296;Phytophthora_nicotianae_(Phytophthora_parasitica)|F443_17207;Phytophthora_betacei|PBET_00010160
cluster5672	6	Q54XA2	GO:0043547; P:positive regulation of GTPase activity; IEA:GOC	Phytophthora_sojae|PHYSODRAFT_308730;Phytophthora_ramorum|Phyra81110;Phytophthora_infestans_RC1-10|PINF_RC1-10_00006420;Phytophthora_infestans_T30-4|PITG_18441;Phytophthora_nicotianae_(Phytophthora_parasitica)|F443_18335;Phytophthora_betacei|PBET_00017829
cluster5673	6	N/A	N/A	Phytophthora_sojae|PHYSODRAFT_472278;Phytophthora_ramorum|Phyra75303;Phytophthora_infestans_RC1-10|PINF_RC1-10_00000495;Phytophthora_infestans_T30-4|PITG_03766;Phytophthora_nicotianae_(Phytophthora_parasitica)|F443_11564;Phytophthora_betacei|PBET_00010640
cluster5674	6	N/A	N/A	Phytophthora_sojae|PHYSODRAFT_561460;Phytophthora_ramorum|Phyra72813;Phytophthora_infestans_RC1-10|PINF_RC1-10_00002966;Phytophthora_infestans_T30-4|PITG_00539;Phytophthora_nicotianae_(Phytophthora_parasitica)|F443_04220;Phytophthora_betacei|PBET_00008428
cluster5675	6	Q3UFJ6	GO:0051046; P:regulation of secretion; IMP:MGI	Phytophthora_sojae|PHYSODRAFT_315654;Phytophthora_ramorum|Phyra82776;Phytophthora_infestans_RC1-10|PINF_RC1-10_00015583;Phytophthora_infestans_T30-4|PITG_19402;Phytophthora_nicotianae_(Phytophthora_parasitica)|F443_00461;Phytophthora_betacei|PBET_00023241
cluster5676	6	N/A	N/A	Phytophthora_sojae|PHYSODRAFT_486419;Phytophthora_ramorum|Phyra78723;Phytophthora_infestans_RC1-10|PINF_RC1-10_00010006;Phytophthora_infestans_T30-4|PITG_14465;Phytophthora_nicotianae_(Phytophthora_parasitica)|F443_18655;Phytophthora_betacei|PBET_00011324
cluster5677	6	Q07878	GO:0006623; P:protein targeting to vacuole; IMP:SGD	Phytophthora_sojae|PHYSODRAFT_315602;Phytophthora_ramorum|Phyra96325;Phytophthora_infestans_RC1-10|PINF_RC1-10_00011529;Phytophthora_infestans_T30-4|PITG_08230;Phytophthora_nicotianae_(Phytophthora_parasitica)|F443_00520;Phytophthora_betacei|PBET_00016503
cluster5678	6	Q8N122	GO:0016032; P:viral process; IEA:UniProtKB-KW	Phytophthora_sojae|PHYSODRAFT_483980;Phytophthora_ramorum|Phyra43948;Phytophthora_infestans_RC1-10|PINF_RC1-10_00000045;Phytophthora_infestans_T30-4|PITG_05517;Phytophthora_nicotianae_(Phytophthora_parasitica)|F443_06569;Phytophthora_betacei|PBET_00005455
cluster5679	6	N/A	N/A	Phytophthora_sojae|PHYSODRAFT_498577;Phytophthora_ramorum|Phyra76773;Phytophthora_infestans_RC1-10|PINF_RC1-10_00000281;Phytophthora_infestans_T30-4|PITG_13899;Phytophthora_nicotianae_(Phytophthora_parasitica)|F443_09726;Phytophthora_betacei|PBET_00010333
cluster5681	6	N/A	N/A	Phytophthora_sojae|PHYSODRAFT_358249;Phytophthora_ramorum|Phyra84742;Phytophthora_infestans_RC1-10|PINF_RC1-10_00011671;Phytophthora_infestans_T30-4|PITG_09816;Phytophthora_nicotianae_(Phytophthora_parasitica)|F443_05590;Phytophthora_betacei|PBET_00013835
cluster5682	6	P16298	GO:0007223; P:Wnt signaling pathway, calcium modulating pathway; TAS:Reactome	Phytophthora_sojae|PHYSODRAFT_492613;Phytophthora_ramorum|Phyra45006;Phytophthora_infestans_RC1-10|PINF_RC1-10_00002343;Phytophthora_infestans_T30-4|PITG_01957;Phytophthora_nicotianae_(Phytophthora_parasitica)|F443_01324;Phytophthora_betacei|PBET_00015467
cluster5683	6	N/A	N/A	Phytophthora_sojae|PHYSODRAFT_565206;Phytophthora_ramorum|Phyra83975;Phytophthora_infestans_RC1-10|PINF_RC1-10_00004758;Phytophthora_infestans_T30-4|PITG_04059;Phytophthora_nicotianae_(Phytophthora_parasitica)|F443_14819;Phytophthora_betacei|PBET_00001250
cluster5684	6	Q10107	GO:0070475; P:rRNA base methylation; ISO:PomBase	Phytophthora_sojae|PHYSODRAFT_506510;Phytophthora_ramorum|Phyra80386;Phytophthora_infestans_RC1-10|PINF_RC1-10_00007580;Phytophthora_infestans_T30-4|PITG_00142;Phytophthora_nicotianae_(Phytophthora_parasitica)|F443_14664;Phytophthora_betacei|PBET_00011798
cluster5685	6	Q10305	GO:0016192; P:vesicle-mediated transport; ISO:PomBase	Phytophthora_sojae|PHYSODRAFT_284351;Phytophthora_ramorum|Phyra72205;Phytophthora_infestans_RC1-10|PINF_RC1-10_00004433;Phytophthora_infestans_T30-4|PITG_03873;Phytophthora_nicotianae_(Phytophthora_parasitica)|F443_15969;Phytophthora_betacei|PBET_00008703
cluster5686	6	Q9DB26	GO:0046872; F:metal ion binding; IEA:UniProtKB-KW	Phytophthora_sojae|PHYSODRAFT_561797;Phytophthora_ramorum|Phyra72243;Phytophthora_infestans_RC1-10|PINF_RC1-10_00009146;Phytophthora_infestans_T30-4|PITG_12813;Phytophthora_nicotianae_(Phytophthora_parasitica)|F443_02314;Phytophthora_betacei|PBET_00007943
cluster5687	6	P51147	GO:0030100; P:regulation of endocytosis; IBA:GO_Central	Phytophthora_sojae|PHYSODRAFT_346157;Phytophthora_ramorum|Phyra71741;Phytophthora_infestans_RC1-10|PINF_RC1-10_00003396;Phytophthora_infestans_T30-4|PITG_20193;Phytophthora_nicotianae_(Phytophthora_parasitica)|F443_09921;Phytophthora_betacei|PBET_00014536
cluster5688	6	Q7Z6J4	GO:0051056; P:regulation of small GTPase mediated signal transduction; TAS:Reactome	Phytophthora_sojae|PHYSODRAFT_311188;Phytophthora_ramorum|Phyra74495;Phytophthora_infestans_RC1-10|PINF_RC1-10_00002157;Phytophthora_infestans_T30-4|PITG_10995;Phytophthora_nicotianae_(Phytophthora_parasitica)|F443_06247;Phytophthora_betacei|PBET_00005002
cluster5689	6	Q62384	GO:0001834; P:trophectodermal cell proliferation; IMP:UniProtKB	Phytophthora_sojae|PHYSODRAFT_371197;Phytophthora_ramorum|Phyra74761;Phytophthora_infestans_RC1-10|PINF_RC1-10_00000665;Phytophthora_infestans_T30-4|PITG_22958;Phytophthora_nicotianae_(Phytophthora_parasitica)|F443_17588;Phytophthora_betacei|PBET_00013442
cluster5691	6	Q76P07	GO:0030587; P:sorocarp development; HMP:dictyBase	Phytophthora_sojae|PHYSODRAFT_344650;Phytophthora_ramorum|Phyra80314;Phytophthora_infestans_RC1-10|PINF_RC1-10_00006178;Phytophthora_infestans_T30-4|PITG_16339;Phytophthora_nicotianae_(Phytophthora_parasitica)|F443_14562;Phytophthora_betacei|PBET_00010248
cluster5692	6	Q86HG9	GO:0004674; F:protein serine/threonine kinase activity; IEA:UniProtKB-KW	Phytophthora_sojae|PHYSODRAFT_476666;Phytophthora_ramorum|Phyra76360;Phytophthora_infestans_RC1-10|PINF_RC1-10_00011689;Phytophthora_infestans_T30-4|PITG_10676;Phytophthora_nicotianae_(Phytophthora_parasitica)|F443_10909;Phytophthora_betacei|PBET_00020881
cluster5693	6	Q5XGS8	GO:0061014; P:positive regulation of mRNA catabolic process; ISS:UniProtKB	Phytophthora_sojae|PHYSODRAFT_547595;Phytophthora_ramorum|Phyra94567;Phytophthora_infestans_RC1-10|PINF_RC1-10_00003170;Phytophthora_infestans_T30-4|PITG_13153;Phytophthora_nicotianae_(Phytophthora_parasitica)|F443_09309;Phytophthora_betacei|PBET_00010967
cluster5695	6	N/A	N/A	Phytophthora_sojae|PHYSODRAFT_477850;Phytophthora_ramorum|Phyra76252;Phytophthora_infestans_RC1-10|PINF_RC1-10_00007766;Phytophthora_infestans_T30-4|PITG_10837;Phytophthora_nicotianae_(Phytophthora_parasitica)|F443_02634;Phytophthora_betacei|PBET_00006045
cluster5696	6	Q9SZ30	GO:0000105; P:histidine biosynthetic process; IMP:TAIR	Phytophthora_sojae|PHYSODRAFT_351517;Phytophthora_ramorum|Phyra71187;Phytophthora_infestans_RC1-10|PINF_RC1-10_00013388;Phytophthora_infestans_T30-4|PITG_05245;Phytophthora_nicotianae_(Phytophthora_parasitica)|F443_20900;Phytophthora_betacei|PBET_00021361
cluster5698	6	N/A	N/A	Phytophthora_sojae|PHYSODRAFT_523343;Phytophthora_ramorum|Phyra79530;Phytophthora_infestans_RC1-10|PINF_RC1-10_00006836;Phytophthora_infestans_T30-4|PITG_06601;Phytophthora_nicotianae_(Phytophthora_parasitica)|F443_12231;Phytophthora_betacei|PBET_00009823
cluster5699	6	N/A	N/A	Phytophthora_sojae|PHYSODRAFT_558559;Phytophthora_ramorum|Phyra84385;Phytophthora_infestans_RC1-10|PINF_RC1-10_00008591;Phytophthora_infestans_T30-4|PITG_10556;Phytophthora_nicotianae_(Phytophthora_parasitica)|F443_04561;Phytophthora_betacei|PBET_00000494
cluster5700	6	N/A	N/A	Phytophthora_sojae|PHYSODRAFT_472012;Phytophthora_ramorum|Phyra82427;Phytophthora_infestans_T30-4|PITG_01089;Phytophthora_nicotianae_(Phytophthora_parasitica)|F443_05672;Phytophthora_betacei|PBET_00017963;Phytophthora_infestans_RC1-10|PINF_RC1-10_00000126
cluster5701	6	N/A	N/A	Phytophthora_sojae|PHYSODRAFT_450111;Phytophthora_ramorum|Phyra82624;Phytophthora_infestans_RC1-10|PINF_RC1-10_00013283;Phytophthora_infestans_T30-4|PITG_20519;Phytophthora_nicotianae_(Phytophthora_parasitica)|F443_07438;Phytophthora_betacei|PBET_00016958
cluster5702	6	Q9ZUT9	GO:0006412; P:translation; IBA:GO_Central	Phytophthora_sojae|PHYSODRAFT_355955;Phytophthora_ramorum|Phyra72232;Phytophthora_infestans_RC1-10|PINF_RC1-10_00007797;Phytophthora_infestans_T30-4|PITG_09345;Phytophthora_nicotianae_(Phytophthora_parasitica)|F443_13732;Phytophthora_betacei|PBET_00018956
cluster5703	6	Q9LRZ5	GO:0048364; P:root development; IGI:TAIR	Phytophthora_sojae|PHYSODRAFT_264911;Phytophthora_ramorum|Phyra84787;Phytophthora_infestans_RC1-10|PINF_RC1-10_00009932;Phytophthora_infestans_T30-4|PITG_03651;Phytophthora_nicotianae_(Phytophthora_parasitica)|F443_11418;Phytophthora_betacei|PBET_00010569
cluster5705	6	N/A	N/A	Phytophthora_sojae|PHYSODRAFT_355185;Phytophthora_ramorum|Phyra96956;Phytophthora_infestans_RC1-10|PINF_RC1-10_00002881;Phytophthora_infestans_T30-4|PITG_06131;Phytophthora_nicotianae_(Phytophthora_parasitica)|F443_20175;Phytophthora_betacei|PBET_00013945
cluster5706	6	N/A	N/A	Phytophthora_sojae|PHYSODRAFT_484078;Phytophthora_ramorum|Phyra74468;Phytophthora_infestans_RC1-10|PINF_RC1-10_00010278;Phytophthora_infestans_T30-4|PITG_10952;Phytophthora_nicotianae_(Phytophthora_parasitica)|F443_06305;Phytophthora_betacei|PBET_00005026
cluster5708	6	Q8R4P9	GO:0055085; P:transmembrane transport; IBA:GO_Central	Phytophthora_sojae|PHYSODRAFT_501427;Phytophthora_ramorum|Phyra94491;Phytophthora_infestans_RC1-10|PINF_RC1-10_00001945;Phytophthora_infestans_T30-4|PITG_01370;Phytophthora_nicotianae_(Phytophthora_parasitica)|F443_09486;Phytophthora_betacei|PBET_00016818
cluster5710	6	N/A	N/A	Phytophthora_sojae|PHYSODRAFT_523851;Phytophthora_ramorum|Phyra80819;Phytophthora_infestans_RC1-10|PINF_RC1-10_00002852;Phytophthora_infestans_T30-4|PITG_06384;Phytophthora_nicotianae_(Phytophthora_parasitica)|F443_12570;Phytophthora_betacei|PBET_00016090
cluster5711	6	Q9MBF8	GO:0036159; P:inner dynein arm assembly; IMP:GO_Central	Phytophthora_sojae|PHYSODRAFT_497839;Phytophthora_ramorum|Phyra81538;Phytophthora_infestans_RC1-10|PINF_RC1-10_00006872;Phytophthora_infestans_T30-4|PITG_17408;Phytophthora_nicotianae_(Phytophthora_parasitica)|F443_06806;Phytophthora_betacei|PBET_00020321
cluster5712	6	Q0JF48	GO:0007275; P:multicellular organism development; IEA:UniProtKB-KW	Phytophthora_sojae|PHYSODRAFT_324933;Phytophthora_ramorum|Phyra73189;Phytophthora_infestans_RC1-10|PINF_RC1-10_00000040;Phytophthora_infestans_T30-4|PITG_05508;Phytophthora_nicotianae_(Phytophthora_parasitica)|F443_06562;Phytophthora_betacei|PBET_00005450
cluster5713	6	N/A	N/A	Phytophthora_sojae|PHYSODRAFT_566148;Phytophthora_ramorum|Phyra83602;Phytophthora_infestans_RC1-10|PINF_RC1-10_00012167;Phytophthora_infestans_T30-4|PITG_13650;Phytophthora_nicotianae_(Phytophthora_parasitica)|F443_07473;Phytophthora_betacei|PBET_00003571
cluster5714	6	Q8H116	GO:0006486; P:protein glycosylation; IEA:UniProtKB-UniPathway	Phytophthora_sojae|PHYSODRAFT_332766;Phytophthora_ramorum|Phyra53914;Phytophthora_infestans_RC1-10|PINF_RC1-10_00012763;Phytophthora_infestans_T30-4|PITG_11537;Phytophthora_nicotianae_(Phytophthora_parasitica)|F443_16917;Phytophthora_betacei|PBET_00015159
cluster5715	6	Q8VC03	GO:0000226; P:microtubule cytoskeleton organization; IBA:GO_Central	Phytophthora_sojae|PHYSODRAFT_298656;Phytophthora_ramorum|Phyra96174;Phytophthora_infestans_RC1-10|PINF_RC1-10_00013529;Phytophthora_infestans_T30-4|PITG_01501;Phytophthora_nicotianae_(Phytophthora_parasitica)|F443_00804;Phytophthora_betacei|PBET_00021260
cluster5716	6	Q5DU32	GO:0007283; P:spermatogenesis; IMP:MGI	Phytophthora_sojae|PHYSODRAFT_326137;Phytophthora_ramorum|Phyra74975;Phytophthora_infestans_RC1-10|PINF_RC1-10_00015178;Phytophthora_infestans_T30-4|PITG_21915;Phytophthora_nicotianae_(Phytophthora_parasitica)|F443_21012;Phytophthora_betacei|PBET_00019557
cluster5717	6	Q01514	GO:0051607; P:defense response to virus; IEA:UniProtKB-KW	Phytophthora_sojae|PHYSODRAFT_355165;Phytophthora_ramorum|Phyra83832;Phytophthora_infestans_RC1-10|PINF_RC1-10_00003282;Phytophthora_infestans_T30-4|PITG_12518;Phytophthora_nicotianae_(Phytophthora_parasitica)|F443_04764;Phytophthora_betacei|PBET_00017181
cluster5718	6	N/A	N/A	Phytophthora_sojae|PHYSODRAFT_522260;Phytophthora_ramorum|Phyra77462;Phytophthora_infestans_RC1-10|PINF_RC1-10_00009886;Phytophthora_infestans_T30-4|PITG_06173;Phytophthora_nicotianae_(Phytophthora_parasitica)|F443_13831;Phytophthora_betacei|PBET_00004219
cluster5719	6	O80800	GO:0055114; P:oxidation-reduction process; IEA:UniProtKB-KW	Phytophthora_sojae|PHYSODRAFT_286616;Phytophthora_ramorum|Phyra94082;Phytophthora_infestans_RC1-10|PINF_RC1-10_00003591;Phytophthora_infestans_T30-4|PITG_09445;Phytophthora_nicotianae_(Phytophthora_parasitica)|F443_16134;Phytophthora_betacei|PBET_00019816
cluster5720	6	Q9M0N1	GO:1905691; P:lipid droplet disassembly; IMP:TAIR	Phytophthora_sojae|PHYSODRAFT_348097;Phytophthora_ramorum|Phyra83489;Phytophthora_infestans_RC1-10|PINF_RC1-10_00003324;Phytophthora_infestans_T30-4|PITG_04427;Phytophthora_nicotianae_(Phytophthora_parasitica)|F443_02853;Phytophthora_betacei|PBET_00015400
cluster5723	6	Q6F2U9	GO:0006430; P:lysyl-tRNA aminoacylation; IEA:InterPro	Phytophthora_sojae|PHYSODRAFT_305108;Phytophthora_ramorum|Phyra94805;Phytophthora_infestans_RC1-10|PINF_RC1-10_00009686;Phytophthora_infestans_T30-4|PITG_06222;Phytophthora_nicotianae_(Phytophthora_parasitica)|F443_13872;Phytophthora_betacei|PBET_00004185
cluster5724	6	Q93ZE5	GO:0005507; F:copper ion binding; IDA:UniProtKB	Phytophthora_sojae|PHYSODRAFT_313206;Phytophthora_ramorum|Phyra71980;Phytophthora_infestans_RC1-10|PINF_RC1-10_00014503;Phytophthora_infestans_T30-4|PITG_17471;Phytophthora_nicotianae_(Phytophthora_parasitica)|F443_00821;Phytophthora_betacei|PBET_00021264
cluster5725	6	N/A	N/A	Phytophthora_sojae|PHYSODRAFT_553533;Phytophthora_ramorum|Phyra77603;Phytophthora_infestans_RC1-10|PINF_RC1-10_00004080;Phytophthora_infestans_T30-4|PITG_02487;Phytophthora_nicotianae_(Phytophthora_parasitica)|F443_19104;Phytophthora_betacei|PBET_00005858
cluster5726	6	Q8BJS4	GO:0030335; P:positive regulation of cell migration; IMP:UniProtKB	Phytophthora_sojae|PHYSODRAFT_481289;Phytophthora_ramorum|Phyra74414;Phytophthora_infestans_RC1-10|PINF_RC1-10_00001554;Phytophthora_infestans_T30-4|PITG_17997;Phytophthora_nicotianae_(Phytophthora_parasitica)|F443_06383;Phytophthora_betacei|PBET_00018328
cluster5727	6	A2Q8I1	GO:0001732; P:formation of cytoplasmic translation initiation complex; IEA:UniProtKB-UniRule	Phytophthora_sojae|PHYSODRAFT_543206;Phytophthora_ramorum|Phyra74224;Phytophthora_infestans_RC1-10|PINF_RC1-10_00012474;Phytophthora_infestans_T30-4|PITG_21393;Phytophthora_nicotianae_(Phytophthora_parasitica)|F443_11762;Phytophthora_betacei|PBET_00013528
cluster5728	6	Q587N7	GO:0031664; P:regulation of lipopolysaccharide-mediated signaling pathway; ISS:UniProtKB	Phytophthora_sojae|PHYSODRAFT_388521;Phytophthora_ramorum|Phyra77897;Phytophthora_infestans_RC1-10|PINF_RC1-10_00007403;Phytophthora_infestans_T30-4|PITG_03019;Phytophthora_nicotianae_(Phytophthora_parasitica)|F443_11191;Phytophthora_betacei|PBET_00010409
cluster5731	6	P62866	GO:0006412; P:translation; IEA:InterPro	Phytophthora_sojae|PHYSODRAFT_472793;Phytophthora_ramorum|Phyra81141;Phytophthora_infestans_RC1-10|PINF_RC1-10_00011918;Phytophthora_infestans_T30-4|PITG_19670;Phytophthora_nicotianae_(Phytophthora_parasitica)|F443_11320;Phytophthora_betacei|PBET_00023103
cluster5732	6	N/A	N/A	Phytophthora_sojae|PHYSODRAFT_300329;Phytophthora_ramorum|Phyra76392;Phytophthora_infestans_RC1-10|PINF_RC1-10_00002717;Phytophthora_infestans_T30-4|PITG_01281;Phytophthora_nicotianae_(Phytophthora_parasitica)|F443_10117;Phytophthora_betacei|PBET_00021428
cluster5733	6	Q9C510	GO:0046872; F:metal ion binding; IEA:UniProtKB-KW	Phytophthora_sojae|PHYSODRAFT_519791;Phytophthora_ramorum|Phyra83171;Phytophthora_nicotianae_(Phytophthora_parasitica)|F443_16843;Phytophthora_betacei|PBET_00020200;Phytophthora_infestans_T30-4|PITG_20457;Phytophthora_infestans_RC1-10|PINF_RC1-10_00014118
cluster5734	6	N/A	N/A	Phytophthora_sojae|PHYSODRAFT_479519;Phytophthora_ramorum|Phyra95304;Phytophthora_infestans_RC1-10|PINF_RC1-10_00006047;Phytophthora_infestans_T30-4|PITG_07052;Phytophthora_nicotianae_(Phytophthora_parasitica)|F443_17973;Phytophthora_betacei|PBET_00007077
cluster5735	6	W3X7K0	GO:0033215; P:reductive iron assimilation; IEA:EnsemblFungi	Phytophthora_sojae|PHYSODRAFT_475487;Phytophthora_ramorum|Phyra80035;Phytophthora_infestans_RC1-10|PINF_RC1-10_00005044;Phytophthora_infestans_T30-4|PITG_17323;Phytophthora_nicotianae_(Phytophthora_parasitica)|F443_08094;Phytophthora_betacei|PBET_00012138
cluster5736	6	P14408	GO:0006099; P:tricarboxylic acid cycle; IDA:RGD	Phytophthora_sojae|PHYSODRAFT_564447;Phytophthora_ramorum|Phyra71712;Phytophthora_infestans_RC1-10|PINF_RC1-10_00006833;Phytophthora_infestans_T30-4|PITG_06604;Phytophthora_nicotianae_(Phytophthora_parasitica)|F443_12234;Phytophthora_betacei|PBET_00014157
cluster5737	6	P51659	GO:0036111; P:very long-chain fatty-acyl-CoA metabolic process; IDA:UniProtKB	Phytophthora_sojae|PHYSODRAFT_538205;Phytophthora_ramorum|Phyra94820;Phytophthora_infestans_RC1-10|PINF_RC1-10_00004584;Phytophthora_infestans_T30-4|PITG_02607;Phytophthora_nicotianae_(Phytophthora_parasitica)|F443_19246;Phytophthora_betacei|PBET_00005940
cluster5738	6	Q9SL76	GO:0004674; F:protein serine/threonine kinase activity; IEA:UniProtKB-KW	Phytophthora_sojae|PHYSODRAFT_360793;Phytophthora_ramorum|Phyra86070;Phytophthora_infestans_RC1-10|PINF_RC1-10_00008574;Phytophthora_infestans_T30-4|PITG_15017;Phytophthora_nicotianae_(Phytophthora_parasitica)|F443_03693;Phytophthora_betacei|PBET_00008097
cluster5739	6	Q8VZ42	GO:0008270; F:zinc ion binding; IEA:InterPro	Phytophthora_sojae|PHYSODRAFT_531647;Phytophthora_ramorum|Phyra83666;Phytophthora_infestans_RC1-10|PINF_RC1-10_00003925;Phytophthora_infestans_T30-4|PITG_05175;Phytophthora_nicotianae_(Phytophthora_parasitica)|F443_20946;Phytophthora_betacei|PBET_00018833
cluster5740	6	P93110	GO:0006099; P:tricarboxylic acid cycle; IEA:UniProtKB-KW	Phytophthora_sojae|PHYSODRAFT_312079;Phytophthora_ramorum|Phyra71756;Phytophthora_infestans_RC1-10|PINF_RC1-10_00004416;Phytophthora_infestans_T30-4|PITG_07027;Phytophthora_nicotianae_(Phytophthora_parasitica)|F443_17003;Phytophthora_betacei|PBET_00018752
cluster5741	6	N/A	N/A	Phytophthora_sojae|PHYSODRAFT_261807;Phytophthora_ramorum|Phyra73280;Phytophthora_infestans_RC1-10|PINF_RC1-10_00003080;Phytophthora_infestans_T30-4|PITG_11755;Phytophthora_nicotianae_(Phytophthora_parasitica)|F443_03193;Phytophthora_betacei|PBET_00015687
cluster5742	6	Q3MKM6	GO:0006364; P:rRNA processing; ISS:TAIR	Phytophthora_sojae|PHYSODRAFT_294254;Phytophthora_ramorum|Phyra72206;Phytophthora_infestans_RC1-10|PINF_RC1-10_00004431;Phytophthora_infestans_T30-4|PITG_03876;Phytophthora_nicotianae_(Phytophthora_parasitica)|F443_15965;Phytophthora_betacei|PBET_00008705
cluster5743	6	Q09747	GO:0006406; P:mRNA export from nucleus; ISO:PomBase	Phytophthora_sojae|PHYSODRAFT_548480;Phytophthora_ramorum|Phyra50222;Phytophthora_infestans_RC1-10|PINF_RC1-10_00001383;Phytophthora_infestans_T30-4|PITG_08997;Phytophthora_nicotianae_(Phytophthora_parasitica)|F443_21393;Phytophthora_betacei|PBET_00001942
cluster5744	6	O44959	GO:0040026; P:positive regulation of vulval development; IGI:WormBase	Phytophthora_sojae|PHYSODRAFT_540086;Phytophthora_ramorum|Phyra74893;Phytophthora_infestans_RC1-10|PINF_RC1-10_00009303;Phytophthora_infestans_T30-4|PITG_04584;Phytophthora_nicotianae_(Phytophthora_parasitica)|F443_08880;Phytophthora_betacei|PBET_00014293
cluster5746	6	N/A	N/A	Phytophthora_sojae|PHYSODRAFT_340617;Phytophthora_ramorum|Phyra95931;Phytophthora_infestans_RC1-10|PINF_RC1-10_00004639;Phytophthora_infestans_T30-4|PITG_07939;Phytophthora_nicotianae_(Phytophthora_parasitica)|F443_03582;Phytophthora_betacei|PBET_00008629
cluster5747	6	N/A	N/A	Phytophthora_sojae|PHYSODRAFT_469440;Phytophthora_ramorum|Phyra81065;Phytophthora_infestans_RC1-10|PINF_RC1-10_00013402;Phytophthora_infestans_T30-4|PITG_19693;Phytophthora_nicotianae_(Phytophthora_parasitica)|F443_18379;Phytophthora_betacei|PBET_00021792
cluster5748	6	Q66H60	GO:0005814; C:centriole; ISS:UniProtKB	Phytophthora_sojae|PHYSODRAFT_477524;Phytophthora_ramorum|Phyra71802;Phytophthora_infestans_RC1-10|PINF_RC1-10_00000827;Phytophthora_infestans_T30-4|PITG_02248;Phytophthora_nicotianae_(Phytophthora_parasitica)|F443_18863;Phytophthora_betacei|PBET_00010012
cluster5749	6	N/A	N/A	Phytophthora_sojae|PHYSODRAFT_439460;Phytophthora_ramorum|Phyra78471;Phytophthora_infestans_RC1-10|PINF_RC1-10_00014084;Phytophthora_infestans_T30-4|PITG_18861;Phytophthora_nicotianae_(Phytophthora_parasitica)|F443_04937;Phytophthora_betacei|PBET_00021773
cluster5750	6	Q75K12	GO:0046872; F:metal ion binding; IEA:UniProtKB-KW	Phytophthora_sojae|PHYSODRAFT_543640;Phytophthora_ramorum|Phyra96481;Phytophthora_infestans_RC1-10|PINF_RC1-10_00012027;Phytophthora_infestans_T30-4|PITG_17378;Phytophthora_nicotianae_(Phytophthora_parasitica)|F443_04713;Phytophthora_betacei|PBET_00018528
cluster5751	6	N/A	N/A	Phytophthora_sojae|PHYSODRAFT_513152;Phytophthora_ramorum|Phyra81194;Phytophthora_infestans_RC1-10|PINF_RC1-10_00006323;Phytophthora_infestans_T30-4|PITG_16731;Phytophthora_nicotianae_(Phytophthora_parasitica)|F443_01440;Phytophthora_betacei|PBET_00011867
cluster5752	6	Q0WP96	GO:0005886; C:plasma membrane; IEA:UniProtKB-SubCell	Phytophthora_sojae|PHYSODRAFT_354742;Phytophthora_ramorum|Phyra82401;Phytophthora_infestans_RC1-10|PINF_RC1-10_00011530;Phytophthora_infestans_T30-4|PITG_08229;Phytophthora_nicotianae_(Phytophthora_parasitica)|F443_00522;Phytophthora_betacei|PBET_00016502
cluster5753	6	B7LTA2	GO:0051287; F:NAD binding; IEA:InterPro	Phytophthora_sojae|PHYSODRAFT_313060;Phytophthora_ramorum|Phyra73006;Phytophthora_infestans_RC1-10|PINF_RC1-10_00008463;Phytophthora_infestans_T30-4|PITG_16083;Phytophthora_nicotianae_(Phytophthora_parasitica)|F443_05438;Phytophthora_betacei|PBET_00007692
cluster5754	6	N/A	N/A	Phytophthora_sojae|PHYSODRAFT_308732;Phytophthora_ramorum|Phyra81112;Phytophthora_infestans_RC1-10|PINF_RC1-10_00006421;Phytophthora_infestans_T30-4|PITG_23128;Phytophthora_nicotianae_(Phytophthora_parasitica)|F443_18333;Phytophthora_betacei|PBET_00017828
cluster5755	6	N/A	N/A	Phytophthora_sojae|PHYSODRAFT_524877;Phytophthora_ramorum|Phyra95594;Phytophthora_infestans_RC1-10|PINF_RC1-10_00007902;Phytophthora_infestans_T30-4|PITG_09286;Phytophthora_nicotianae_(Phytophthora_parasitica)|F443_13681;Phytophthora_betacei|PBET_00005738
cluster5756	6	P45946	GO:0046685; P:response to arsenic-containing substance; IEA:UniProtKB-KW	Phytophthora_sojae|PHYSODRAFT_251430;Phytophthora_ramorum|Phyra72163;Phytophthora_infestans_RC1-10|PINF_RC1-10_00010125;Phytophthora_infestans_T30-4|PITG_08604;Phytophthora_nicotianae_(Phytophthora_parasitica)|F443_17413;Phytophthora_betacei|PBET_00001746
cluster5757	6	N/A	N/A	Phytophthora_sojae|PHYSODRAFT_315823;Phytophthora_ramorum|Phyra72912;Phytophthora_infestans_RC1-10|PINF_RC1-10_00000597;Phytophthora_infestans_T30-4|PITG_00669;Phytophthora_nicotianae_(Phytophthora_parasitica)|F443_04057;Phytophthora_betacei|PBET_00000340
cluster5758	6	P0A963	GO:0006520; P:cellular amino acid metabolic process; IEA:InterPro	Phytophthora_sojae|PHYSODRAFT_253447;Phytophthora_ramorum|Phyra80969;Phytophthora_infestans_RC1-10|PINF_RC1-10_00000724;Phytophthora_infestans_T30-4|PITG_10270;Phytophthora_nicotianae_(Phytophthora_parasitica)|F443_20768;Phytophthora_betacei|PBET_00008496
cluster5759	6	N/A	N/A	Phytophthora_sojae|PHYSODRAFT_285159;Phytophthora_ramorum|Phyra94707;Phytophthora_infestans_RC1-10|PINF_RC1-10_00003973;Phytophthora_infestans_T30-4|PITG_07285;Phytophthora_nicotianae_(Phytophthora_parasitica)|F443_17766;Phytophthora_betacei|PBET_00014058
cluster5761	6	N/A	N/A	Phytophthora_sojae|PHYSODRAFT_480701;Phytophthora_ramorum|Phyra74855;Phytophthora_infestans_RC1-10|PINF_RC1-10_00009793;Phytophthora_infestans_T30-4|PITG_04639;Phytophthora_nicotianae_(Phytophthora_parasitica)|F443_08825;Phytophthora_betacei|PBET_00014337
cluster5762	6	Q304A0	GO:0015693; P:magnesium ion transport; IBA:GO_Central	Phytophthora_sojae|PHYSODRAFT_482785;Phytophthora_ramorum|Phyra74400;Phytophthora_infestans_RC1-10|PINF_RC1-10_00001563;Phytophthora_infestans_T30-4|PITG_17979;Phytophthora_nicotianae_(Phytophthora_parasitica)|F443_06404;Phytophthora_betacei|PBET_00018319
cluster5763	6	N/A	N/A	Phytophthora_sojae|PHYSODRAFT_302937;Phytophthora_infestans_RC1-10|PINF_RC1-10_00012040;Phytophthora_infestans_T30-4|PITG_20750;Phytophthora_nicotianae_(Phytophthora_parasitica)|F443_12388;Phytophthora_betacei|PBET_00021592;Phytophthora_ramorum|Phyra75128
cluster5764	6	Q9LUQ6	GO:0006412; P:translation; IEA:InterPro	Phytophthora_sojae|PHYSODRAFT_355006;Phytophthora_ramorum|Phyra41624;Phytophthora_infestans_RC1-10|PINF_RC1-10_00012714;Phytophthora_infestans_T30-4|PITG_09540;Phytophthora_nicotianae_(Phytophthora_parasitica)|F443_10246;Phytophthora_betacei|PBET_00019723
cluster5765	6	F4JGP4	GO:0051225; P:spindle assembly; IMP:TAIR	Phytophthora_sojae|PHYSODRAFT_346145;Phytophthora_ramorum|Phyra48862;Phytophthora_infestans_RC1-10|PINF_RC1-10_00003419;Phytophthora_infestans_T30-4|PITG_10514;Phytophthora_nicotianae_(Phytophthora_parasitica)|F443_09946;Phytophthora_betacei|PBET_00014558
cluster5766	6	B1WSK6	GO:0006429; P:leucyl-tRNA aminoacylation; IEA:UniProtKB-UniRule	Phytophthora_sojae|PHYSODRAFT_314467;Phytophthora_ramorum|Phyra85392;Phytophthora_infestans_RC1-10|PINF_RC1-10_00013389;Phytophthora_infestans_T30-4|PITG_17748;Phytophthora_nicotianae_(Phytophthora_parasitica)|F443_09648;Phytophthora_betacei|PBET_00023084
cluster5767	6	P46686	GO:0097500; P:receptor localization to non-motile cilium; IBA:GO_Central	Phytophthora_sojae|PHYSODRAFT_565184;Phytophthora_ramorum|Phyra74238;Phytophthora_infestans_RC1-10|PINF_RC1-10_00012329;Phytophthora_infestans_T30-4|PITG_18680;Phytophthora_nicotianae_(Phytophthora_parasitica)|F443_14842;Phytophthora_betacei|PBET_00016267
cluster5768	6	Q5UQG7	GO:0035556; P:intracellular signal transduction; IEA:InterPro	Phytophthora_sojae|PHYSODRAFT_299301;Phytophthora_ramorum|Phyra80231;Phytophthora_infestans_RC1-10|PINF_RC1-10_00001209;Phytophthora_infestans_T30-4|PITG_10049;Phytophthora_nicotianae_(Phytophthora_parasitica)|F443_08414;Phytophthora_betacei|PBET_00001501
cluster5769	6	Q75HE6	GO:0035999; P:tetrahydrofolate interconversion; IBA:GO_Central	Phytophthora_sojae|PHYSODRAFT_541479;Phytophthora_ramorum|Phyra72090;Phytophthora_infestans_RC1-10|PINF_RC1-10_00001332;Phytophthora_infestans_T30-4|PITG_05377;Phytophthora_nicotianae_(Phytophthora_parasitica)|F443_06442;Phytophthora_betacei|PBET_00005376
cluster5773	6	Q48841	GO:0016805; F:dipeptidase activity; IEA:UniProtKB-KW	Phytophthora_sojae|PHYSODRAFT_309064;Phytophthora_ramorum|Phyra76201;Phytophthora_infestans_RC1-10|PINF_RC1-10_00002031;Phytophthora_infestans_T30-4|PITG_03305;Phytophthora_nicotianae_(Phytophthora_parasitica)|F443_16437;Phytophthora_betacei|PBET_00001653
cluster5774	6	Q8H0V6	GO:0046686; P:response to cadmium ion; IEP:TAIR	Phytophthora_sojae|PHYSODRAFT_532399;Phytophthora_ramorum|Phyra84337;Phytophthora_infestans_RC1-10|PINF_RC1-10_00015802;Phytophthora_infestans_T30-4|PITG_21626;Phytophthora_nicotianae_(Phytophthora_parasitica)|F443_11109;Phytophthora_betacei|PBET_00022033
cluster5775	6	A1A5B4	GO:1902939; P:negative regulation of intracellular calcium activated chloride channel activity; IDA:UniProtKB	Phytophthora_sojae|PHYSODRAFT_525619;Phytophthora_ramorum|Phyra80138;Phytophthora_infestans_RC1-10|PINF_RC1-10_00007359;Phytophthora_infestans_T30-4|PITG_09250;Phytophthora_nicotianae_(Phytophthora_parasitica)|F443_13600;Phytophthora_betacei|PBET_00005763
cluster5776	6	N/A	N/A	Phytophthora_sojae|PHYSODRAFT_336850;Phytophthora_ramorum|Phyra75909;Phytophthora_infestans_RC1-10|PINF_RC1-10_00005095;Phytophthora_infestans_T30-4|PITG_05782;Phytophthora_nicotianae_(Phytophthora_parasitica)|F443_00305;Phytophthora_betacei|PBET_00003218
cluster5777	6	Q54YP4	GO:0016192; P:vesicle-mediated transport; ISS:dictyBase	Phytophthora_sojae|PHYSODRAFT_560347;Phytophthora_ramorum|Phyra81678;Phytophthora_infestans_RC1-10|PINF_RC1-10_00003764;Phytophthora_infestans_T30-4|PITG_13745;Phytophthora_nicotianae_(Phytophthora_parasitica)|F443_05037;Phytophthora_betacei|PBET_00005352
cluster5779	6	N/A	N/A	Phytophthora_sojae|PHYSODRAFT_518807;Phytophthora_ramorum|Phyra76695;Phytophthora_infestans_RC1-10|PINF_RC1-10_00007818;Phytophthora_infestans_T30-4|PITG_13015;Phytophthora_nicotianae_(Phytophthora_parasitica)|F443_18240;Phytophthora_betacei|PBET_00016531
cluster5780	6	N/A	N/A	Phytophthora_sojae|PHYSODRAFT_549736;Phytophthora_ramorum|Phyra78783;Phytophthora_infestans_RC1-10|PINF_RC1-10_00004239;Phytophthora_infestans_T30-4|PITG_09156;Phytophthora_nicotianae_(Phytophthora_parasitica)|F443_13502;Phytophthora_betacei|PBET_00010691
cluster5781	6	Q7ZXZ2	GO:0006364; P:rRNA processing; IEA:UniProtKB-KW	Phytophthora_sojae|PHYSODRAFT_356172;Phytophthora_ramorum|Phyra72010;Phytophthora_infestans_RC1-10|PINF_RC1-10_00001897;Phytophthora_infestans_T30-4|PITG_03955;Phytophthora_nicotianae_(Phytophthora_parasitica)|F443_15868;Phytophthora_betacei|PBET_00008745
cluster5782	6	N/A	N/A	Phytophthora_sojae|PHYSODRAFT_464599;Phytophthora_ramorum|Phyra73405;Phytophthora_infestans_RC1-10|PINF_RC1-10_00013536;Phytophthora_infestans_T30-4|PITG_02157;Phytophthora_nicotianae_(Phytophthora_parasitica)|F443_14289;Phytophthora_betacei|PBET_00012491
cluster5783	6	Q5RBE5	GO:0042351; P:'de novo' GDP-L-fucose biosynthetic process; IEA:UniProtKB-UniPathway	Phytophthora_sojae|PHYSODRAFT_511177;Phytophthora_ramorum|Phyra71275;Phytophthora_infestans_RC1-10|PINF_RC1-10_00011133;Phytophthora_infestans_T30-4|PITG_14642;Phytophthora_nicotianae_(Phytophthora_parasitica)|F443_12283;Phytophthora_betacei|PBET_00015053
cluster5784	6	Q5FRJ7	GO:0004177; F:aminopeptidase activity; IEA:UniProtKB-UniRule	Phytophthora_sojae|PHYSODRAFT_303807;Phytophthora_ramorum|Phyra84984;Phytophthora_infestans_RC1-10|PINF_RC1-10_00006602;Phytophthora_infestans_T30-4|PITG_12478;Phytophthora_nicotianae_(Phytophthora_parasitica)|F443_19771;Phytophthora_betacei|PBET_00013984
cluster5785	6	Q9SBJ1	GO:0046777; P:protein autophosphorylation; IDA:UniProtKB	Phytophthora_sojae|PHYSODRAFT_316081;Phytophthora_ramorum|Phyra71029;Phytophthora_infestans_RC1-10|PINF_RC1-10_00001796;Phytophthora_infestans_T30-4|PITG_00352;Phytophthora_nicotianae_(Phytophthora_parasitica)|F443_07816;Phytophthora_betacei|PBET_00000102
cluster5786	6	N/A	N/A	Phytophthora_sojae|PHYSODRAFT_351115;Phytophthora_ramorum|Phyra76412;Phytophthora_infestans_RC1-10|PINF_RC1-10_00006239;Phytophthora_infestans_T30-4|PITG_01298;Phytophthora_nicotianae_(Phytophthora_parasitica)|F443_10152;Phytophthora_betacei|PBET_00016141
cluster5787	6	Q9JI39	GO:0005215; F:transporter activity; ISA:MGI	Phytophthora_sojae|PHYSODRAFT_297174;Phytophthora_ramorum|Phyra82959;Phytophthora_infestans_RC1-10|PINF_RC1-10_00001816;Phytophthora_infestans_T30-4|PITG_06852;Phytophthora_nicotianae_(Phytophthora_parasitica)|F443_20778;Phytophthora_betacei|PBET_00008860
cluster5789	6	Q0J6P7	GO:0005524; F:ATP binding; IEA:UniProtKB-KW	Phytophthora_sojae|PHYSODRAFT_517977;Phytophthora_ramorum|Phyra75954;Phytophthora_infestans_RC1-10|PINF_RC1-10_00004029;Phytophthora_infestans_T30-4|PITG_18373;Phytophthora_nicotianae_(Phytophthora_parasitica)|F443_00225;Phytophthora_betacei|PBET_00003983
cluster5790	6	N/A	N/A	Phytophthora_sojae|PHYSODRAFT_471523;Phytophthora_ramorum|Phyra81100;Phytophthora_infestans_RC1-10|PINF_RC1-10_00006408;Phytophthora_infestans_T30-4|PITG_18456;Phytophthora_nicotianae_(Phytophthora_parasitica)|F443_18350;Phytophthora_betacei|PBET_00017839
cluster5792	6	N/A	N/A	Phytophthora_sojae|PHYSODRAFT_486805;Phytophthora_ramorum|Phyra73339;Phytophthora_infestans_RC1-10|PINF_RC1-10_00006514;Phytophthora_infestans_T30-4|PITG_11685;Phytophthora_nicotianae_(Phytophthora_parasitica)|F443_03263;Phytophthora_betacei|PBET_00009782
cluster5793	6	Q8R4Y8	GO:0007368; P:determination of left/right symmetry; IMP:MGI	Phytophthora_sojae|PHYSODRAFT_311986;Phytophthora_ramorum|Phyra79886;Phytophthora_infestans_RC1-10|PINF_RC1-10_00003206;Phytophthora_infestans_T30-4|PITG_06902;Phytophthora_nicotianae_(Phytophthora_parasitica)|F443_20836;Phytophthora_betacei|PBET_00008823
cluster5794	6	N/A	N/A	Phytophthora_sojae|PHYSODRAFT_286375;Phytophthora_ramorum|Phyra93358;Phytophthora_infestans_RC1-10|PINF_RC1-10_00002960;Phytophthora_infestans_T30-4|PITG_00530;Phytophthora_nicotianae_(Phytophthora_parasitica)|F443_04232;Phytophthora_betacei|PBET_00000233
cluster5795	6	O97470	GO:0015867; P:ATP transport; ISS:dictyBase	Phytophthora_sojae|PHYSODRAFT_289206;Phytophthora_ramorum|Phyra71317;Phytophthora_infestans_RC1-10|PINF_RC1-10_00001062;Phytophthora_infestans_T30-4|PITG_04868;Phytophthora_nicotianae_(Phytophthora_parasitica)|F443_15677;Phytophthora_betacei|PBET_00018223
cluster5796	6	N/A	N/A	Phytophthora_sojae|PHYSODRAFT_356188;Phytophthora_ramorum|Phyra75504;Phytophthora_infestans_RC1-10|PINF_RC1-10_00001063;Phytophthora_infestans_T30-4|PITG_04866;Phytophthora_nicotianae_(Phytophthora_parasitica)|F443_15679;Phytophthora_betacei|PBET_00018225
cluster5797	6	Q8VYB1	GO:0006357; P:regulation of transcription by RNA polymerase II; IBA:GO_Central	Phytophthora_sojae|PHYSODRAFT_385795;Phytophthora_ramorum|Phyra72815;Phytophthora_infestans_RC1-10|PINF_RC1-10_00002968;Phytophthora_infestans_T30-4|PITG_00542;Phytophthora_nicotianae_(Phytophthora_parasitica)|F443_04212;Phytophthora_betacei|PBET_00008430
cluster5798	6	N/A	N/A	Phytophthora_sojae|PHYSODRAFT_514716;Phytophthora_ramorum|Phyra75726;Phytophthora_infestans_RC1-10|PINF_RC1-10_00003874;Phytophthora_infestans_T30-4|PITG_09790;Phytophthora_nicotianae_(Phytophthora_parasitica)|F443_10526;Phytophthora_betacei|PBET_00003680
cluster5799	6	Q11186	GO:0019433; P:triglyceride catabolic process; IBA:GO_Central	Phytophthora_sojae|PHYSODRAFT_487980;Phytophthora_ramorum|Phyra85340;Phytophthora_infestans_RC1-10|PINF_RC1-10_00001309;Phytophthora_infestans_T30-4|PITG_05413;Phytophthora_nicotianae_(Phytophthora_parasitica)|F443_06479;Phytophthora_betacei|PBET_00005400
cluster5800	6	Q9VEP1	GO:0002128; P:tRNA nucleoside ribose methylation; IEA:UniProtKB-UniRule	Phytophthora_sojae|PHYSODRAFT_486543;Phytophthora_ramorum|Phyra72068;Phytophthora_infestans_RC1-10|PINF_RC1-10_00001820;Phytophthora_infestans_T30-4|PITG_06848;Phytophthora_nicotianae_(Phytophthora_parasitica)|F443_20773;Phytophthora_betacei|PBET_00008864
cluster5801	6	P97756	GO:0006468; P:protein phosphorylation; TAS:RGD	Phytophthora_sojae|PHYSODRAFT_302237;Phytophthora_ramorum|Phyra72758;Phytophthora_infestans_RC1-10|PINF_RC1-10_00000992;Phytophthora_infestans_T30-4|PITG_00464;Phytophthora_nicotianae_(Phytophthora_parasitica)|F443_04319;Phytophthora_betacei|PBET_00000187
cluster5802	6	N/A	N/A	Phytophthora_sojae|PHYSODRAFT_360727;Phytophthora_ramorum|Phyra73640;Phytophthora_infestans_RC1-10|PINF_RC1-10_00001499;Phytophthora_infestans_T30-4|PITG_18244;Phytophthora_nicotianae_(Phytophthora_parasitica)|F443_16694;Phytophthora_betacei|PBET_00004681
cluster5803	6	O95067	GO:0048538; P:thymus development; IEA:Ensembl	Phytophthora_sojae|PHYSODRAFT_470700;Phytophthora_ramorum|Phyra76135;Phytophthora_infestans_RC1-10|PINF_RC1-10_00004166;Phytophthora_infestans_T30-4|PITG_03387;Phytophthora_nicotianae_(Phytophthora_parasitica)|F443_14144;Phytophthora_betacei|PBET_00001701
cluster5804	6	N/A	N/A	Phytophthora_sojae|PHYSODRAFT_509953;Phytophthora_ramorum|Phyra49641;Phytophthora_infestans_RC1-10|PINF_RC1-10_00006187;Phytophthora_infestans_T30-4|PITG_16355;Phytophthora_nicotianae_(Phytophthora_parasitica)|F443_01115;Phytophthora_betacei|PBET_00012474
cluster5805	6	Q54MQ7	GO:0008612; P:peptidyl-lysine modification to peptidyl-hypusine; IBA:GO_Central	Phytophthora_sojae|PHYSODRAFT_509984;Phytophthora_ramorum|Phyra38799;Phytophthora_infestans_RC1-10|PINF_RC1-10_00000601;Phytophthora_infestans_T30-4|PITG_00661;Phytophthora_nicotianae_(Phytophthora_parasitica)|F443_04065;Phytophthora_betacei|PBET_00000335
cluster5807	6	O14976	GO:0016191; P:synaptic vesicle uncoating; ISS:BHF-UCL	Phytophthora_sojae|PHYSODRAFT_565430;Phytophthora_ramorum|Phyra81275;Phytophthora_infestans_RC1-10|PINF_RC1-10_00004659;Phytophthora_infestans_T30-4|PITG_07971;Phytophthora_nicotianae_(Phytophthora_parasitica)|F443_03619;Phytophthora_betacei|PBET_00008652
cluster5808	6	N/A	N/A	Phytophthora_sojae|PHYSODRAFT_441990;Phytophthora_ramorum|Phyra75339;Phytophthora_infestans_RC1-10|PINF_RC1-10_00007006;Phytophthora_infestans_T30-4|PITG_03816;Phytophthora_nicotianae_(Phytophthora_parasitica)|F443_21846;Phytophthora_betacei|PBET_00019846
cluster5809	6	Q8T2J9	GO:0006552; P:leucine catabolic process; IBA:GO_Central	Phytophthora_sojae|PHYSODRAFT_565421;Phytophthora_ramorum|Phyra71891;Phytophthora_infestans_RC1-10|PINF_RC1-10_00004660;Phytophthora_infestans_T30-4|PITG_07975;Phytophthora_nicotianae_(Phytophthora_parasitica)|F443_03623;Phytophthora_betacei|PBET_00008653
cluster5811	6	Q9XFR5	GO:0000381; P:regulation of alternative mRNA splicing, via spliceosome; IBA:GO_Central	Phytophthora_sojae|PHYSODRAFT_353568;Phytophthora_ramorum|Phyra75301;Phytophthora_infestans_RC1-10|PINF_RC1-10_00000498;Phytophthora_infestans_T30-4|PITG_03763;Phytophthora_nicotianae_(Phytophthora_parasitica)|F443_22706;Phytophthora_betacei|PBET_00010637
cluster5812	6	Q9LFE3	GO:0003333; P:amino acid transmembrane transport; IBA:GO_Central	Phytophthora_sojae|PHYSODRAFT_536086;Phytophthora_ramorum|Phyra82563;Phytophthora_infestans_RC1-10|PINF_RC1-10_00008120;Phytophthora_infestans_T30-4|PITG_14210;Phytophthora_nicotianae_(Phytophthora_parasitica)|F443_07344;Phytophthora_betacei|PBET_00012841
cluster5814	6	P44501	GO:0051287; F:NAD binding; IEA:InterPro	Phytophthora_sojae|PHYSODRAFT_502841;Phytophthora_ramorum|Phyra71424;Phytophthora_infestans_RC1-10|PINF_RC1-10_00005717;Phytophthora_infestans_T30-4|PITG_01408;Phytophthora_nicotianae_(Phytophthora_parasitica)|F443_09561;Phytophthora_betacei|PBET_00014907
cluster5817	6	N/A	N/A	Phytophthora_sojae|PHYSODRAFT_543712;Phytophthora_ramorum|Phyra73035;Phytophthora_infestans_RC1-10|PINF_RC1-10_00004678;Phytophthora_infestans_T30-4|PITG_16128;Phytophthora_nicotianae_(Phytophthora_parasitica)|F443_05395;Phytophthora_betacei|PBET_00005701
cluster5818	6	Q9LT02	GO:0048867; P:stem cell fate determination; IMP:TAIR	Phytophthora_sojae|PHYSODRAFT_528929;Phytophthora_ramorum|Phyra47551;Phytophthora_infestans_RC1-10|PINF_RC1-10_00015200;Phytophthora_infestans_T30-4|PITG_08032;Phytophthora_nicotianae_(Phytophthora_parasitica)|F443_12827;Phytophthora_betacei|PBET_00008682
cluster5819	6	Q9FKT5	GO:0008380; P:RNA splicing; IEA:UniProtKB-KW	Phytophthora_sojae|PHYSODRAFT_324947;Phytophthora_ramorum|Phyra73201;Phytophthora_infestans_RC1-10|PINF_RC1-10_00000029;Phytophthora_infestans_T30-4|PITG_05494;Phytophthora_nicotianae_(Phytophthora_parasitica)|F443_06546;Phytophthora_betacei|PBET_00005439
cluster5820	6	Q8WWY3	GO:0000244; P:spliceosomal tri-snRNP complex assembly; IDA:MGI	Phytophthora_sojae|PHYSODRAFT_468703;Phytophthora_ramorum|Phyra71399;Phytophthora_infestans_RC1-10|PINF_RC1-10_00002034;Phytophthora_infestans_T30-4|PITG_03300;Phytophthora_nicotianae_(Phytophthora_parasitica)|F443_16448;Phytophthora_betacei|PBET_00001650
cluster5822	6	N/A	N/A	Phytophthora_sojae|PHYSODRAFT_297579;Phytophthora_ramorum|Phyra77187;Phytophthora_infestans_RC1-10|PINF_RC1-10_00006844;Phytophthora_nicotianae_(Phytophthora_parasitica)|F443_17673;Phytophthora_betacei|PBET_00014099;Phytophthora_infestans_T30-4|PITG_07348
cluster5824	6	N/A	N/A	Phytophthora_sojae|PHYSODRAFT_352405;Phytophthora_ramorum|Phyra79632;Phytophthora_infestans_RC1-10|PINF_RC1-10_00000435;Phytophthora_infestans_T30-4|PITG_08733;Phytophthora_nicotianae_(Phytophthora_parasitica)|F443_21740;Phytophthora_betacei|PBET_00002139
cluster5826	6	Q8LPS1	GO:0010193; P:response to ozone; IEP:UniProtKB	Phytophthora_sojae|PHYSODRAFT_338780;Phytophthora_ramorum|Phyra79513;Phytophthora_infestans_RC1-10|PINF_RC1-10_00002813;Phytophthora_infestans_T30-4|PITG_06570;Phytophthora_nicotianae_(Phytophthora_parasitica)|F443_12200;Phytophthora_betacei|PBET_00014120
cluster5827	6	N/A	N/A	Phytophthora_sojae|PHYSODRAFT_286359;Phytophthora_ramorum|Phyra72593;Phytophthora_infestans_RC1-10|PINF_RC1-10_00006542;Phytophthora_infestans_T30-4|PITG_00234;Phytophthora_nicotianae_(Phytophthora_parasitica)|F443_07966;Phytophthora_betacei|PBET_00021389
cluster5828	6	Q55GU0	GO:0004674; F:protein serine/threonine kinase activity; IEA:UniProtKB-KW	Phytophthora_sojae|PHYSODRAFT_475034;Phytophthora_ramorum|Phyra76087;Phytophthora_infestans_RC1-10|PINF_RC1-10_00004371;Phytophthora_infestans_T30-4|PITG_21116;Phytophthora_nicotianae_(Phytophthora_parasitica)|F443_14074;Phytophthora_betacei|PBET_00001737
cluster5829	6	F4IIS5	GO:0009826; P:unidimensional cell growth; IMP:TAIR	Phytophthora_sojae|PHYSODRAFT_506643;Phytophthora_ramorum|Phyra72583;Phytophthora_infestans_RC1-10|PINF_RC1-10_00006549;Phytophthora_infestans_T30-4|PITG_00226;Phytophthora_nicotianae_(Phytophthora_parasitica)|F443_07980;Phytophthora_betacei|PBET_00000024
cluster5831	6	N/A	N/A	Phytophthora_sojae|PHYSODRAFT_477835;Phytophthora_ramorum|Phyra76242;Phytophthora_infestans_RC1-10|PINF_RC1-10_00005745;Phytophthora_infestans_T30-4|PITG_10849;Phytophthora_nicotianae_(Phytophthora_parasitica)|F443_02623;Phytophthora_betacei|PBET_00006035
cluster5832	6	N/A	N/A	Phytophthora_sojae|PHYSODRAFT_361316;Phytophthora_ramorum|Phyra75706;Phytophthora_infestans_RC1-10|PINF_RC1-10_00012841;Phytophthora_infestans_T30-4|PITG_10183;Phytophthora_nicotianae_(Phytophthora_parasitica)|F443_10558;Phytophthora_betacei|PBET_00000824
cluster5833	6	N/A	N/A	Phytophthora_sojae|PHYSODRAFT_538595;Phytophthora_ramorum|Phyra77556;Phytophthora_infestans_RC1-10|PINF_RC1-10_00001096;Phytophthora_infestans_T30-4|PITG_02562;Phytophthora_nicotianae_(Phytophthora_parasitica)|F443_19190;Phytophthora_betacei|PBET_00005910
cluster5834	6	Q4R4D7	GO:0034597; F:phosphatidylinositol-4,5-bisphosphate 4-phosphatase activity; IEA:UniProtKB-EC	Phytophthora_sojae|PHYSODRAFT_354313;Phytophthora_ramorum|Phyra81944;Phytophthora_infestans_RC1-10|PINF_RC1-10_00008877;Phytophthora_infestans_T30-4|PITG_16799;Phytophthora_nicotianae_(Phytophthora_parasitica)|F443_22272;Phytophthora_betacei|PBET_00016839
cluster5836	6	N/A	N/A	Phytophthora_sojae|PHYSODRAFT_307583;Phytophthora_infestans_RC1-10|PINF_RC1-10_00011824;Phytophthora_infestans_T30-4|PITG_04699;Phytophthora_nicotianae_(Phytophthora_parasitica)|F443_15758;Phytophthora_betacei|PBET_00014445;Phytophthora_ramorum|Phyra75443
cluster5837	6	N/A	N/A	Phytophthora_sojae|PHYSODRAFT_517603;Phytophthora_ramorum|Phyra75927;Phytophthora_infestans_RC1-10|PINF_RC1-10_00008837;Phytophthora_infestans_T30-4|PITG_05749;Phytophthora_nicotianae_(Phytophthora_parasitica)|F443_00243;Phytophthora_betacei|PBET_00003954
cluster5838	6	Q54PP7	N/A	Phytophthora_sojae|PHYSODRAFT_545170;Phytophthora_ramorum|Phyra44077;Phytophthora_infestans_RC1-10|PINF_RC1-10_00000277;Phytophthora_infestans_T30-4|PITG_13904;Phytophthora_nicotianae_(Phytophthora_parasitica)|F443_09730;Phytophthora_betacei|PBET_00010329
cluster5839	6	Q55C17	GO:0042761; P:very long-chain fatty acid biosynthetic process; ISS:UniProtKB	Phytophthora_sojae|PHYSODRAFT_285961;Phytophthora_ramorum|Phyra71193;Phytophthora_infestans_RC1-10|PINF_RC1-10_00004121;Phytophthora_infestans_T30-4|PITG_04333;Phytophthora_nicotianae_(Phytophthora_parasitica)|F443_02963;Phytophthora_betacei|PBET_00007267
cluster5841	6	N/A	N/A	Phytophthora_sojae|PHYSODRAFT_499101;Phytophthora_ramorum|Phyra76419;Phytophthora_infestans_RC1-10|PINF_RC1-10_00006244;Phytophthora_infestans_T30-4|PITG_01302;Phytophthora_nicotianae_(Phytophthora_parasitica)|F443_10159;Phytophthora_betacei|PBET_00015358
cluster5842	6	Q6BPA9	GO:0051301; P:cell division; IEA:UniProtKB-KW	Phytophthora_sojae|PHYSODRAFT_534042;Phytophthora_ramorum|Phyra80805;Phytophthora_infestans_RC1-10|PINF_RC1-10_00006649;Phytophthora_infestans_T30-4|PITG_05311;Phytophthora_nicotianae_(Phytophthora_parasitica)|F443_16290;Phytophthora_betacei|PBET_00022137
cluster5843	6	Q5DU32	GO:0007283; P:spermatogenesis; IMP:MGI	Phytophthora_sojae|PHYSODRAFT_498697;Phytophthora_ramorum|Phyra81515;Phytophthora_infestans_RC1-10|PINF_RC1-10_00004600;Phytophthora_infestans_T30-4|PITG_13443;Phytophthora_nicotianae_(Phytophthora_parasitica)|F443_20270;Phytophthora_betacei|PBET_00017895
cluster5844	6	D0MY34	GO:0043137; P:DNA replication, removal of RNA primer; IEA:UniProtKB-UniRule	Phytophthora_sojae|PHYSODRAFT_294028;Phytophthora_ramorum|Phyra72278;Phytophthora_infestans_RC1-10|PINF_RC1-10_00004344;Phytophthora_infestans_T30-4|PITG_03624;Phytophthora_nicotianae_(Phytophthora_parasitica)|F443_11394;Phytophthora_betacei|PBET_00015016
cluster5846	6	N/A	N/A	Phytophthora_sojae|PHYSODRAFT_525136;Phytophthora_ramorum|Phyra95611;Phytophthora_infestans_RC1-10|PINF_RC1-10_00007351;Phytophthora_infestans_T30-4|PITG_09240;Phytophthora_nicotianae_(Phytophthora_parasitica)|F443_13589;Phytophthora_betacei|PBET_00001874
cluster5847	6	P67774	GO:0071902; P:positive regulation of protein serine/threonine kinase activity; IEA:Ensembl	Phytophthora_sojae|PHYSODRAFT_346049;Phytophthora_ramorum|Phyra71426;Phytophthora_infestans_RC1-10|PINF_RC1-10_00005721;Phytophthora_infestans_T30-4|PITG_01417;Phytophthora_nicotianae_(Phytophthora_parasitica)|F443_09572;Phytophthora_betacei|PBET_00017588
cluster5848	6	Q5THM7	GO:0010814; P:substance P catabolic process; IDA:BHF-UCL	Phytophthora_sojae|PHYSODRAFT_254804;Phytophthora_ramorum|Phyra86665;Phytophthora_infestans_RC1-10|PINF_RC1-10_00002402;Phytophthora_infestans_T30-4|PITG_10317;Phytophthora_nicotianae_(Phytophthora_parasitica)|F443_00635;Phytophthora_betacei|PBET_00008540
cluster5849	6	N/A	N/A	Phytophthora_sojae|PHYSODRAFT_556181;Phytophthora_ramorum|Phyra73563;Phytophthora_infestans_RC1-10|PINF_RC1-10_00007866;Phytophthora_infestans_T30-4|PITG_04977;Phytophthora_nicotianae_(Phytophthora_parasitica)|F443_15543;Phytophthora_betacei|PBET_00022787
cluster5850	6	Q91XQ5	GO:0019319; P:hexose biosynthetic process; ISS:UniProtKB	Phytophthora_sojae|PHYSODRAFT_296378;Phytophthora_ramorum|Phyra74565;Phytophthora_infestans_RC1-10|PINF_RC1-10_00003630;Phytophthora_infestans_T30-4|PITG_11100;Phytophthora_nicotianae_(Phytophthora_parasitica)|F443_06131;Phytophthora_betacei|PBET_00004929
cluster5851	6	Q766Z3	GO:0090305; P:nucleic acid phosphodiester bond hydrolysis; IEA:GOC	Phytophthora_sojae|PHYSODRAFT_468044;Phytophthora_ramorum|Phyra95358;Phytophthora_infestans_RC1-10|PINF_RC1-10_00002780;Phytophthora_infestans_T30-4|PITG_02753;Phytophthora_nicotianae_(Phytophthora_parasitica)|F443_19434;Phytophthora_betacei|PBET_00014281
cluster5852	6	P61285	GO:0016032; P:viral process; IEA:UniProtKB-KW	Phytophthora_sojae|PHYSODRAFT_483342;Phytophthora_ramorum|Phyra43798;Phytophthora_infestans_RC1-10|PINF_RC1-10_00003661;Phytophthora_infestans_T30-4|PITG_05682;Phytophthora_nicotianae_(Phytophthora_parasitica)|F443_06753;Phytophthora_betacei|PBET_00018388
cluster5853	6	N/A	N/A	Phytophthora_sojae|PHYSODRAFT_348042;Phytophthora_ramorum|Phyra80098;Phytophthora_infestans_RC1-10|PINF_RC1-10_00007133;Phytophthora_infestans_T30-4|PITG_09304;Phytophthora_nicotianae_(Phytophthora_parasitica)|F443_13692;Phytophthora_betacei|PBET_00005719
cluster5855	6	Q4R543	GO:0006796; P:phosphate-containing compound metabolic process; IEA:InterPro	Phytophthora_sojae|PHYSODRAFT_319228;Phytophthora_ramorum|Phyra78623;Phytophthora_infestans_RC1-10|PINF_RC1-10_00005870;Phytophthora_infestans_T30-4|PITG_08094;Phytophthora_nicotianae_(Phytophthora_parasitica)|F443_12777;Phytophthora_betacei|PBET_00017997
cluster5856	6	Q6ZLC4	GO:0015937; P:coenzyme A biosynthetic process; IBA:GO_Central	Phytophthora_sojae|PHYSODRAFT_320933;Phytophthora_ramorum|Phyra82473;Phytophthora_infestans_RC1-10|PINF_RC1-10_00000148;Phytophthora_infestans_T30-4|PITG_01049;Phytophthora_nicotianae_(Phytophthora_parasitica)|F443_05716;Phytophthora_betacei|PBET_00004433
cluster5858	6	N/A	N/A	Phytophthora_sojae|PHYSODRAFT_313313;Phytophthora_ramorum|Phyra73969;Phytophthora_infestans_RC1-10|PINF_RC1-10_00001660;Phytophthora_infestans_T30-4|PITG_01667;Phytophthora_nicotianae_(Phytophthora_parasitica)|F443_00965;Phytophthora_betacei|PBET_00011177
cluster5859	6	N/A	N/A	Phytophthora_sojae|PHYSODRAFT_286438;Phytophthora_ramorum|Phyra93226;Phytophthora_infestans_RC1-10|PINF_RC1-10_00006269;Phytophthora_infestans_T30-4|PITG_00205;Phytophthora_nicotianae_(Phytophthora_parasitica)|F443_08005;Phytophthora_betacei|PBET_00000011
cluster5861	6	P42525	GO:0030587; P:sorocarp development; HMP:dictyBase	Phytophthora_sojae|PHYSODRAFT_315181;Phytophthora_ramorum|Phyra47122;Phytophthora_infestans_RC1-10|PINF_RC1-10_00004711;Phytophthora_infestans_T30-4|PITG_15298;Phytophthora_nicotianae_(Phytophthora_parasitica)|F443_01505;Phytophthora_betacei|PBET_00011090
cluster5862	6	N/A	N/A	Phytophthora_sojae|PHYSODRAFT_534487;Phytophthora_ramorum|Phyra80049;Phytophthora_infestans_RC1-10|PINF_RC1-10_00005028;Phytophthora_infestans_T30-4|PITG_17344;Phytophthora_nicotianae_(Phytophthora_parasitica)|F443_08078;Phytophthora_betacei|PBET_00018608
cluster5863	6	N/A	N/A	Phytophthora_sojae|PHYSODRAFT_552306;Phytophthora_ramorum|Phyra86263;Phytophthora_infestans_RC1-10|PINF_RC1-10_00000545;Phytophthora_infestans_T30-4|PITG_03679;Phytophthora_nicotianae_(Phytophthora_parasitica)|F443_11448;Phytophthora_betacei|PBET_00010586
cluster5864	6	N/A	N/A	Phytophthora_sojae|PHYSODRAFT_297683;Phytophthora_ramorum|Phyra74711;Phytophthora_infestans_RC1-10|PINF_RC1-10_00007049;Phytophthora_infestans_T30-4|PITG_12174;Phytophthora_nicotianae_(Phytophthora_parasitica)|F443_17515;Phytophthora_betacei|PBET_00018460
cluster5865	6	N/A	N/A	Phytophthora_sojae|PHYSODRAFT_286139;Phytophthora_ramorum|Phyra48414;Phytophthora_infestans_RC1-10|PINF_RC1-10_00001493;Phytophthora_infestans_T30-4|PITG_18233;Phytophthora_nicotianae_(Phytophthora_parasitica)|F443_20972;Phytophthora_betacei|PBET_00004686
cluster5867	6	Q9M5K3	GO:0046686; P:response to cadmium ion; IEP:TAIR	Phytophthora_sojae|PHYSODRAFT_556052;Phytophthora_ramorum|Phyra72215;Phytophthora_infestans_RC1-10|PINF_RC1-10_00008288;Phytophthora_infestans_T30-4|PITG_15359;Phytophthora_nicotianae_(Phytophthora_parasitica)|F443_10981;Phytophthora_betacei|PBET_00019069
cluster5868	6	Q55EA1	GO:0071577; P:zinc ion transmembrane transport; IBA:GO_Central	Phytophthora_sojae|PHYSODRAFT_496973;Phytophthora_ramorum|Phyra82008;Phytophthora_infestans_RC1-10|PINF_RC1-10_00005840;Phytophthora_infestans_T30-4|PITG_01523;Phytophthora_nicotianae_(Phytophthora_parasitica)|F443_00837;Phytophthora_betacei|PBET_00022555
cluster5869	6	Q8TBN9	GO:0006508; P:proteolysis; TAS:ProtInc	Phytophthora_sojae|PHYSODRAFT_527968;Phytophthora_ramorum|Phyra81261;Phytophthora_infestans_RC1-10|PINF_RC1-10_00004653;Phytophthora_infestans_T30-4|PITG_07955;Phytophthora_nicotianae_(Phytophthora_parasitica)|F443_03601;Phytophthora_betacei|PBET_00008644
cluster5870	6	N/A	N/A	Phytophthora_sojae|PHYSODRAFT_345158;Phytophthora_ramorum|Phyra74715;Phytophthora_infestans_RC1-10|PINF_RC1-10_00007052;Phytophthora_infestans_T30-4|PITG_12178;Phytophthora_nicotianae_(Phytophthora_parasitica)|F443_17519;Phytophthora_betacei|PBET_00018457
cluster5871	6	Q9LXI7	GO:0046872; F:metal ion binding; IEA:UniProtKB-KW	Phytophthora_sojae|PHYSODRAFT_560568;Phytophthora_ramorum|Phyra72622;Phytophthora_infestans_RC1-10|PINF_RC1-10_00012009;Phytophthora_infestans_T30-4|PITG_00275;Phytophthora_nicotianae_(Phytophthora_parasitica)|F443_07920;Phytophthora_betacei|PBET_00000055
cluster5872	6	N/A	N/A	Phytophthora_sojae|PHYSODRAFT_487505;Phytophthora_ramorum|Phyra73480;Phytophthora_infestans_RC1-10|PINF_RC1-10_00004305;Phytophthora_infestans_T30-4|PITG_00075;Phytophthora_nicotianae_(Phytophthora_parasitica)|F443_22103;Phytophthora_betacei|PBET_00020254
cluster5874	6	N/A	N/A	Phytophthora_sojae|PHYSODRAFT_329334;Phytophthora_ramorum|Phyra77261;Phytophthora_infestans_RC1-10|PINF_RC1-10_00004075;Phytophthora_infestans_T30-4|PITG_02008;Phytophthora_nicotianae_(Phytophthora_parasitica)|F443_01382;Phytophthora_betacei|PBET_00019428
cluster5875	6	N/A	N/A	Phytophthora_sojae|PHYSODRAFT_440950;Phytophthora_ramorum|Phyra96432;Phytophthora_infestans_RC1-10|PINF_RC1-10_00013227;Phytophthora_infestans_T30-4|PITG_21186;Phytophthora_nicotianae_(Phytophthora_parasitica)|F443_00468;Phytophthora_betacei|PBET_00002172
cluster5877	6	Q5BCC5	GO:0015976; P:carbon utilization; IEA:InterPro	Phytophthora_sojae|PHYSODRAFT_302063;Phytophthora_ramorum|Phyra72914;Phytophthora_infestans_RC1-10|PINF_RC1-10_00000594;Phytophthora_infestans_T30-4|PITG_00672;Phytophthora_nicotianae_(Phytophthora_parasitica)|F443_04054;Phytophthora_betacei|PBET_00000343
cluster5879	6	Q96FV9	GO:0046784; P:viral mRNA export from host cell nucleus; IDA:UniProtKB	Phytophthora_sojae|PHYSODRAFT_540491;Phytophthora_ramorum|Phyra79176;Phytophthora_infestans_RC1-10|PINF_RC1-10_00008729;Phytophthora_infestans_T30-4|PITG_07047;Phytophthora_nicotianae_(Phytophthora_parasitica)|F443_18010;Phytophthora_betacei|PBET_00007062
cluster5880	6	N/A	N/A	Phytophthora_sojae|PHYSODRAFT_470894;Phytophthora_ramorum|Phyra78287;Phytophthora_infestans_RC1-10|PINF_RC1-10_00004535;Phytophthora_infestans_T30-4|PITG_21599;Phytophthora_nicotianae_(Phytophthora_parasitica)|F443_14332;Phytophthora_betacei|PBET_00016584
cluster5881	6	P31009	GO:0048477; P:oogenesis; IEA:UniProtKB-KW	Phytophthora_sojae|PHYSODRAFT_494630;Phytophthora_ramorum|Phyra71491;Phytophthora_infestans_RC1-10|PINF_RC1-10_00003235;Phytophthora_infestans_T30-4|PITG_10146;Phytophthora_nicotianae_(Phytophthora_parasitica)|F443_08522;Phytophthora_betacei|PBET_00001564
cluster5882	6	N/A	N/A	Phytophthora_sojae|PHYSODRAFT_345496;Phytophthora_ramorum|Phyra96167;Phytophthora_infestans_RC1-10|PINF_RC1-10_00013916;Phytophthora_infestans_T30-4|PITG_16788;Phytophthora_nicotianae_(Phytophthora_parasitica)|F443_00769;Phytophthora_betacei|PBET_00016848
cluster5883	6	Q84MD8	GO:0009231; P:riboflavin biosynthetic process; IEA:InterPro	Phytophthora_sojae|PHYSODRAFT_257792;Phytophthora_ramorum|Phyra72067;Phytophthora_infestans_RC1-10|PINF_RC1-10_00001823;Phytophthora_infestans_T30-4|PITG_06845;Phytophthora_nicotianae_(Phytophthora_parasitica)|F443_20770;Phytophthora_betacei|PBET_00008867
cluster5886	6	Q7TMW6	GO:0001666; P:response to hypoxia; ISO:MGI	Phytophthora_sojae|PHYSODRAFT_258585;Phytophthora_ramorum|Phyra74758;Phytophthora_infestans_RC1-10|PINF_RC1-10_00000662;Phytophthora_infestans_T30-4|PITG_12265;Phytophthora_nicotianae_(Phytophthora_parasitica)|F443_17584;Phytophthora_betacei|PBET_00013445
cluster5887	6	O77622	GO:0050821; P:protein stabilization; IEA:Ensembl	Phytophthora_sojae|PHYSODRAFT_553558;Phytophthora_ramorum|Phyra71534;Phytophthora_infestans_RC1-10|PINF_RC1-10_00001140;Phytophthora_infestans_T30-4|PITG_02502;Phytophthora_nicotianae_(Phytophthora_parasitica)|F443_19134;Phytophthora_betacei|PBET_00005869
cluster5888	6	O15164	GO:0006366; P:transcription by RNA polymerase II; TAS:ProtInc	Phytophthora_sojae|PHYSODRAFT_342104;Phytophthora_ramorum|Phyra94153;Phytophthora_infestans_RC1-10|PINF_RC1-10_00004871;Phytophthora_infestans_T30-4|PITG_04712;Phytophthora_nicotianae_(Phytophthora_parasitica)|F443_15742;Phytophthora_betacei|PBET_00014454
cluster5889	6	Q949Y0	GO:0006511; P:ubiquitin-dependent protein catabolic process; IEA:InterPro	Phytophthora_sojae|PHYSODRAFT_504765;Phytophthora_ramorum|Phyra72623;Phytophthora_infestans_RC1-10|PINF_RC1-10_00011832;Phytophthora_infestans_T30-4|PITG_00279;Phytophthora_nicotianae_(Phytophthora_parasitica)|F443_07914;Phytophthora_betacei|PBET_00000058
cluster5890	6	Q9FN03	GO:0010224; P:response to UV-B; IGI:TAIR	Phytophthora_sojae|PHYSODRAFT_561332;Phytophthora_ramorum|Phyra93393;Phytophthora_infestans_RC1-10|PINF_RC1-10_00000589;Phytophthora_infestans_T30-4|PITG_00676;Phytophthora_nicotianae_(Phytophthora_parasitica)|F443_04049;Phytophthora_betacei|PBET_00000348
cluster5891	6	Q9SYG4	GO:0006397; P:mRNA processing; IEA:UniProtKB-KW	Phytophthora_sojae|PHYSODRAFT_489640;Phytophthora_ramorum|Phyra84416;Phytophthora_infestans_RC1-10|PINF_RC1-10_00002230;Phytophthora_infestans_T30-4|PITG_10487;Phytophthora_nicotianae_(Phytophthora_parasitica)|F443_04491;Phytophthora_betacei|PBET_00000455
cluster5892	6	Q8RWL0	GO:0051726; P:regulation of cell cycle; IBA:GO_Central	Phytophthora_sojae|PHYSODRAFT_321809;Phytophthora_ramorum|Phyra76217;Phytophthora_infestans_RC1-10|PINF_RC1-10_00002041;Phytophthora_infestans_T30-4|PITG_03290;Phytophthora_nicotianae_(Phytophthora_parasitica)|F443_16460;Phytophthora_betacei|PBET_00001642
cluster5894	6	N/A	N/A	Phytophthora_sojae|PHYSODRAFT_496541;Phytophthora_ramorum|Phyra84393;Phytophthora_infestans_RC1-10|PINF_RC1-10_00002263;Phytophthora_infestans_T30-4|PITG_10539;Phytophthora_nicotianae_(Phytophthora_parasitica)|F443_04552;Phytophthora_betacei|PBET_00000484
cluster5897	6	P18445	GO:0006412; P:translation; IEA:InterPro	Phytophthora_sojae|PHYSODRAFT_354074;Phytophthora_ramorum|Phyra53508;Phytophthora_infestans_RC1-10|PINF_RC1-10_00001852;Phytophthora_infestans_T30-4|PITG_06799;Phytophthora_nicotianae_(Phytophthora_parasitica)|F443_21215;Phytophthora_betacei|PBET_00019020
cluster5898	6	P38288	GO:0009277; C:fungal-type cell wall; IDA:SGD	Phytophthora_sojae|PHYSODRAFT_348439;Phytophthora_ramorum|Phyra83680;Phytophthora_infestans_RC1-10|PINF_RC1-10_00003936;Phytophthora_infestans_T30-4|PITG_05156;Phytophthora_nicotianae_(Phytophthora_parasitica)|F443_17392;Phytophthora_betacei|PBET_00006344
cluster5899	6	O14118	GO:2000765; P:regulation of cytoplasmic translation; NAS:PomBase	Phytophthora_sojae|PHYSODRAFT_504110;Phytophthora_ramorum|Phyra79794;Phytophthora_infestans_RC1-10|PINF_RC1-10_00003410;Phytophthora_infestans_T30-4|PITG_20215;Phytophthora_nicotianae_(Phytophthora_parasitica)|F443_09940;Phytophthora_betacei|PBET_00014549
cluster5901	6	N/A	N/A	Phytophthora_sojae|PHYSODRAFT_288525;Phytophthora_ramorum|Phyra80818;Phytophthora_infestans_RC1-10|PINF_RC1-10_00002851;Phytophthora_infestans_T30-4|PITG_06385;Phytophthora_nicotianae_(Phytophthora_parasitica)|F443_12571;Phytophthora_betacei|PBET_00016089
cluster5902	6	N/A	N/A	Phytophthora_sojae|PHYSODRAFT_540251;Phytophthora_ramorum|Phyra82929;Phytophthora_infestans_RC1-10|PINF_RC1-10_00001843;Phytophthora_infestans_T30-4|PITG_06816;Phytophthora_nicotianae_(Phytophthora_parasitica)|F443_21239;Phytophthora_betacei|PBET_00019010
cluster5904	6	Q96A54	GO:0019216; P:regulation of lipid metabolic process; ISS:UniProtKB	Phytophthora_sojae|PHYSODRAFT_347864;Phytophthora_ramorum|Phyra79565;Phytophthora_infestans_RC1-10|PINF_RC1-10_00015379;Phytophthora_infestans_T30-4|PITG_06651;Phytophthora_nicotianae_(Phytophthora_parasitica)|F443_02512;Phytophthora_betacei|PBET_00015275
cluster5909	6	Q96G21	GO:0006364; P:rRNA processing; IBA:GO_Central	Phytophthora_sojae|PHYSODRAFT_481255;Phytophthora_ramorum|Phyra71075;Phytophthora_infestans_RC1-10|PINF_RC1-10_00009800;Phytophthora_infestans_T30-4|PITG_05630;Phytophthora_nicotianae_(Phytophthora_parasitica)|F443_06705;Phytophthora_betacei|PBET_00012032
cluster5910	6	Q9UM47	GO:0006367; P:transcription initiation from RNA polymerase II promoter; TAS:Reactome	Phytophthora_sojae|PHYSODRAFT_503841;Phytophthora_ramorum|Phyra81466;Phytophthora_infestans_RC1-10|PINF_RC1-10_00008724;Phytophthora_infestans_T30-4|PITG_13389;Phytophthora_nicotianae_(Phytophthora_parasitica)|F443_03450;Phytophthora_betacei|PBET_00008234
cluster5912	6	Q8N806	GO:0016567; P:protein ubiquitination; IEA:UniProtKB-UniPathway	Phytophthora_sojae|PHYSODRAFT_546283;Phytophthora_ramorum|Phyra84152;Phytophthora_infestans_RC1-10|PINF_RC1-10_00000571;Phytophthora_infestans_T30-4|PITG_00704;Phytophthora_nicotianae_(Phytophthora_parasitica)|F443_04008;Phytophthora_betacei|PBET_00000367
cluster5914	6	N/A	N/A	Phytophthora_sojae|PHYSODRAFT_485211;Phytophthora_ramorum|Phyra93456;Phytophthora_infestans_RC1-10|PINF_RC1-10_00003664;Phytophthora_infestans_T30-4|PITG_05677;Phytophthora_nicotianae_(Phytophthora_parasitica)|F443_06747;Phytophthora_betacei|PBET_00018384
cluster5915	6	Q00988	GO:0006122; P:mitochondrial electron transport, ubiquinol to cytochrome c; IEA:EnsemblFungi	Phytophthora_sojae|PHYSODRAFT_356216;Phytophthora_ramorum|Phyra50913;Phytophthora_infestans_RC1-10|PINF_RC1-10_00009057;Phytophthora_infestans_T30-4|PITG_18776;Phytophthora_nicotianae_(Phytophthora_parasitica)|F443_02054;Phytophthora_betacei|PBET_00021327
cluster5917	6	P21158	GO:0030435; P:sporulation resulting in formation of a cellular spore; IEA:UniProtKB-KW	Phytophthora_sojae|PHYSODRAFT_561779;Phytophthora_ramorum|Phyra72244;Phytophthora_infestans_RC1-10|PINF_RC1-10_00004814;Phytophthora_infestans_T30-4|PITG_12798;Phytophthora_nicotianae_(Phytophthora_parasitica)|F443_02299;Phytophthora_betacei|PBET_00007959
cluster5918	6	A1CVY3	GO:0006364; P:rRNA processing; IEA:UniProtKB-KW	Phytophthora_sojae|PHYSODRAFT_302836;Phytophthora_ramorum|Phyra71273;Phytophthora_infestans_RC1-10|PINF_RC1-10_00011137;Phytophthora_infestans_T30-4|PITG_15652;Phytophthora_nicotianae_(Phytophthora_parasitica)|F443_02470;Phytophthora_betacei|PBET_00007866
cluster5919	6	Q5F448	GO:0043588; P:skin development; IEA:Ensembl	Phytophthora_sojae|PHYSODRAFT_294857;Phytophthora_ramorum|Phyra81255;Phytophthora_infestans_RC1-10|PINF_RC1-10_00004644;Phytophthora_infestans_T30-4|PITG_07946;Phytophthora_nicotianae_(Phytophthora_parasitica)|F443_03588;Phytophthora_betacei|PBET_00008634
cluster5920	6	Q3Y8L7	GO:0031514; C:motile cilium; IEA:UniProtKB-KW	Phytophthora_sojae|PHYSODRAFT_315723;Phytophthora_ramorum|Phyra72042;Phytophthora_infestans_RC1-10|PINF_RC1-10_00014342;Phytophthora_infestans_T30-4|PITG_00797;Phytophthora_nicotianae_(Phytophthora_parasitica)|F443_20862;Phytophthora_betacei|PBET_00012728
cluster5921	6	F1MLB4	GO:0044458; P:motile cilium assembly; ISS:UniProtKB	Phytophthora_sojae|PHYSODRAFT_490132;Phytophthora_ramorum|Phyra96161;Phytophthora_infestans_RC1-10|PINF_RC1-10_00008881;Phytophthora_infestans_T30-4|PITG_16795;Phytophthora_nicotianae_(Phytophthora_parasitica)|F443_22281;Phytophthora_betacei|PBET_00022942
cluster5922	6	Q83WC3	GO:0032259; P:methylation; IDA:UniProtKB	Phytophthora_sojae|PHYSODRAFT_504273;Phytophthora_ramorum|Phyra76539;Phytophthora_infestans_RC1-10|PINF_RC1-10_00008627;Phytophthora_infestans_T30-4|PITG_01446;Phytophthora_nicotianae_(Phytophthora_parasitica)|F443_09600;Phytophthora_betacei|PBET_00012937
cluster5923	6	Q84LR6	GO:0046872; F:metal ion binding; IEA:UniProtKB-KW	Phytophthora_sojae|PHYSODRAFT_566291;Phytophthora_ramorum|Phyra82293;Phytophthora_infestans_RC1-10|PINF_RC1-10_00006740;Phytophthora_infestans_T30-4|PITG_03980;Phytophthora_nicotianae_(Phytophthora_parasitica)|F443_15838;Phytophthora_betacei|PBET_00008761
cluster5924	6	Q8C5T8	GO:0060271; P:cilium assembly; ISS:UniProtKB	Phytophthora_sojae|PHYSODRAFT_523170;Phytophthora_ramorum|Phyra71957;Phytophthora_infestans_RC1-10|PINF_RC1-10_00005798;Phytophthora_infestans_T30-4|PITG_18709;Phytophthora_nicotianae_(Phytophthora_parasitica)|F443_05273;Phytophthora_betacei|PBET_00017338
cluster5928	6	N/A	N/A	Phytophthora_sojae|PHYSODRAFT_319107;Phytophthora_ramorum|Phyra74251;Phytophthora_infestans_RC1-10|PINF_RC1-10_00009648;Phytophthora_infestans_T30-4|PITG_04108;Phytophthora_nicotianae_(Phytophthora_parasitica)|F443_18579;Phytophthora_betacei|PBET_00016253
cluster5929	6	N/A	N/A	Phytophthora_sojae|PHYSODRAFT_348903;Phytophthora_ramorum|Phyra81098;Phytophthora_infestans_RC1-10|PINF_RC1-10_00006406;Phytophthora_infestans_T30-4|PITG_18458;Phytophthora_nicotianae_(Phytophthora_parasitica)|F443_18352;Phytophthora_betacei|PBET_00017841
cluster5930	6	N/A	N/A	Phytophthora_sojae|PHYSODRAFT_331067;Phytophthora_ramorum|Phyra76468;Phytophthora_infestans_RC1-10|PINF_RC1-10_00001943;Phytophthora_infestans_T30-4|PITG_01368;Phytophthora_nicotianae_(Phytophthora_parasitica)|F443_09493;Phytophthora_betacei|PBET_00016819
cluster5931	6	A8E4N3	GO:0005856; C:cytoskeleton; IEA:UniProtKB-KW	Phytophthora_sojae|PHYSODRAFT_475291;Phytophthora_ramorum|Phyra78260;Phytophthora_infestans_RC1-10|PINF_RC1-10_00004000;Phytophthora_infestans_T30-4|PITG_03165;Phytophthora_nicotianae_(Phytophthora_parasitica)|F443_14385;Phytophthora_betacei|PBET_00017405
cluster5933	6	Q14684	GO:0006364; P:rRNA processing; IBA:GO_Central	Phytophthora_sojae|PHYSODRAFT_552619;Phytophthora_ramorum|Phyra76326;Phytophthora_infestans_RC1-10|PINF_RC1-10_00006571;Phytophthora_infestans_T30-4|PITG_10725;Phytophthora_nicotianae_(Phytophthora_parasitica)|F443_10843;Phytophthora_betacei|PBET_00007214
cluster5934	6	Q61025	GO:0008542; P:visual learning; IMP:MGI	Phytophthora_sojae|PHYSODRAFT_483013;Phytophthora_ramorum|Phyra79932;Phytophthora_infestans_RC1-10|PINF_RC1-10_00010438;Phytophthora_infestans_T30-4|PITG_06949;Phytophthora_nicotianae_(Phytophthora_parasitica)|F443_17077;Phytophthora_betacei|PBET_00014961
cluster5935	6	Q7N3Y5	GO:0005385; F:zinc ion transmembrane transporter activity; IEA:InterPro	Phytophthora_sojae|PHYSODRAFT_468403;Phytophthora_ramorum|Phyra76291;Phytophthora_infestans_RC1-10|PINF_RC1-10_00007195;Phytophthora_infestans_T30-4|PITG_10783;Phytophthora_nicotianae_(Phytophthora_parasitica)|F443_10760;Phytophthora_betacei|PBET_00007183
cluster5936	6	P0ACA8	GO:0004364; F:glutathione transferase activity; IEA:UniProtKB-EC	Phytophthora_sojae|PHYSODRAFT_354677;Phytophthora_ramorum|Phyra78369;Phytophthora_infestans_RC1-10|PINF_RC1-10_00002560;Phytophthora_infestans_T30-4|PITG_11406;Phytophthora_nicotianae_(Phytophthora_parasitica)|F443_09007;Phytophthora_betacei|PBET_00004862
cluster5937	6	N/A	N/A	Phytophthora_sojae|PHYSODRAFT_482405;Phytophthora_ramorum|Phyra79949;Phytophthora_infestans_RC1-10|PINF_RC1-10_00007689;Phytophthora_infestans_T30-4|PITG_22810;Phytophthora_nicotianae_(Phytophthora_parasitica)|F443_17050;Phytophthora_betacei|PBET_00014938
cluster5939	6	Q9VPF8	GO:0016021; C:integral component of membrane; IEA:UniProtKB-KW	Phytophthora_sojae|PHYSODRAFT_317101;Phytophthora_ramorum|Phyra76625;Phytophthora_infestans_RC1-10|PINF_RC1-10_00011584;Phytophthora_infestans_T30-4|PITG_13120;Phytophthora_nicotianae_(Phytophthora_parasitica)|F443_09340;Phytophthora_betacei|PBET_00010985
cluster5940	6	N/A	N/A	Phytophthora_sojae|PHYSODRAFT_284033;Phytophthora_ramorum|Phyra77812;Phytophthora_infestans_RC1-10|PINF_RC1-10_00013610;Phytophthora_infestans_T30-4|PITG_00997;Phytophthora_nicotianae_(Phytophthora_parasitica)|F443_05783;Phytophthora_betacei|PBET_00009285
cluster5941	6	N/A	N/A	Phytophthora_sojae|PHYSODRAFT_475688;Phytophthora_ramorum|Phyra81116;Phytophthora_infestans_RC1-10|PINF_RC1-10_00009598;Phytophthora_infestans_T30-4|PITG_18434;Phytophthora_nicotianae_(Phytophthora_parasitica)|F443_18325;Phytophthora_betacei|PBET_00017825
cluster5942	6	Q54J88	GO:0097428; P:protein maturation by iron-sulfur cluster transfer; IEA:InterPro	Phytophthora_sojae|PHYSODRAFT_311138;Phytophthora_ramorum|Phyra74436;Phytophthora_infestans_RC1-10|PINF_RC1-10_00001541;Phytophthora_infestans_T30-4|PITG_18019;Phytophthora_nicotianae_(Phytophthora_parasitica)|F443_06351;Phytophthora_betacei|PBET_00006947
cluster5943	6	Q2W2J2	GO:0006412; P:translation; IEA:UniProtKB-UniRule	Phytophthora_sojae|PHYSODRAFT_552366;Phytophthora_ramorum|Phyra75305;Phytophthora_infestans_RC1-10|PINF_RC1-10_00000493;Phytophthora_infestans_T30-4|PITG_03768;Phytophthora_nicotianae_(Phytophthora_parasitica)|F443_11568;Phytophthora_betacei|PBET_00010642
cluster5945	6	Q641X1	N/A	Phytophthora_sojae|PHYSODRAFT_555828;Phytophthora_ramorum|Phyra85166;Phytophthora_infestans_RC1-10|PINF_RC1-10_00013717;Phytophthora_infestans_T30-4|PITG_15387;Phytophthora_nicotianae_(Phytophthora_parasitica)|F443_11024;Phytophthora_betacei|PBET_00019093
cluster5946	6	Q98SP8	GO:0006412; P:translation; IEA:UniProtKB-KW	Phytophthora_sojae|PHYSODRAFT_311185;Phytophthora_ramorum|Phyra74492;Phytophthora_infestans_RC1-10|PINF_RC1-10_00002159;Phytophthora_infestans_T30-4|PITG_10992;Phytophthora_nicotianae_(Phytophthora_parasitica)|F443_06250;Phytophthora_betacei|PBET_00005004
cluster5948	6	N/A	N/A	Phytophthora_sojae|PHYSODRAFT_558429;Phytophthora_ramorum|Phyra82090;Phytophthora_infestans_RC1-10|PINF_RC1-10_00002674;Phytophthora_infestans_T30-4|PITG_10383;Phytophthora_nicotianae_(Phytophthora_parasitica)|F443_00693;Phytophthora_betacei|PBET_00018551
cluster5949	6	Q9U9A3	GO:0004721; F:phosphoprotein phosphatase activity; IEA:UniProtKB-KW	Phytophthora_sojae|PHYSODRAFT_326753;Phytophthora_ramorum|Phyra71758;Phytophthora_infestans_RC1-10|PINF_RC1-10_00004422;Phytophthora_infestans_T30-4|PITG_07038;Phytophthora_nicotianae_(Phytophthora_parasitica)|F443_16992;Phytophthora_betacei|PBET_00019097
cluster5950	6	N/A	N/A	Phytophthora_sojae|PHYSODRAFT_321651;Phytophthora_ramorum|Phyra78235;Phytophthora_infestans_RC1-10|PINF_RC1-10_00003985;Phytophthora_infestans_T30-4|PITG_03142;Phytophthora_nicotianae_(Phytophthora_parasitica)|F443_14412;Phytophthora_betacei|PBET_00012952
cluster5951	6	P14576	GO:0006614; P:SRP-dependent cotranslational protein targeting to membrane; ISO:MGI	Phytophthora_sojae|PHYSODRAFT_360478;Phytophthora_ramorum|Phyra71732;Phytophthora_infestans_RC1-10|PINF_RC1-10_00011755;Phytophthora_infestans_T30-4|PITG_01171;Phytophthora_nicotianae_(Phytophthora_parasitica)|F443_09985;Phytophthora_betacei|PBET_00020773
cluster5952	6	F4JTB3	GO:0009813; P:flavonoid biosynthetic process; IMP:UniProtKB	Phytophthora_sojae|PHYSODRAFT_325631;Phytophthora_ramorum|Phyra78813;Phytophthora_infestans_RC1-10|PINF_RC1-10_00006475;Phytophthora_infestans_T30-4|PITG_00022;Phytophthora_nicotianae_(Phytophthora_parasitica)|F443_18045;Phytophthora_betacei|PBET_00008266
cluster5954	6	Q12894	GO:0005634; C:nucleus; HDA:UniProtKB	Phytophthora_sojae|PHYSODRAFT_480720;Phytophthora_ramorum|Phyra93443;Phytophthora_infestans_RC1-10|PINF_RC1-10_00003657;Phytophthora_infestans_T30-4|PITG_05689;Phytophthora_nicotianae_(Phytophthora_parasitica)|F443_06762;Phytophthora_betacei|PBET_00018392
cluster5955	6	O94361	GO:0006644; P:phospholipid metabolic process; IBA:GO_Central	Phytophthora_sojae|PHYSODRAFT_539645;Phytophthora_ramorum|Phyra73463;Phytophthora_infestans_RC1-10|PINF_RC1-10_00000205;Phytophthora_infestans_T30-4|PITG_02075;Phytophthora_nicotianae_(Phytophthora_parasitica)|F443_14193;Phytophthora_betacei|PBET_00020063
cluster5956	6	Q54HG7	GO:0006552; P:leucine catabolic process; IEA:UniProtKB-UniPathway	Phytophthora_sojae|PHYSODRAFT_538611;Phytophthora_ramorum|Phyra71529;Phytophthora_infestans_RC1-10|PINF_RC1-10_00001088;Phytophthora_infestans_T30-4|PITG_02579;Phytophthora_nicotianae_(Phytophthora_parasitica)|F443_19215;Phytophthora_betacei|PBET_00005921
cluster5957	6	Q91V37	GO:0015991; P:ATP hydrolysis coupled proton transport; ISA:MGI	Phytophthora_sojae|PHYSODRAFT_476756;Phytophthora_ramorum|Phyra52084;Phytophthora_infestans_RC1-10|PINF_RC1-10_00004851;Phytophthora_infestans_T30-4|PITG_03344;Phytophthora_nicotianae_(Phytophthora_parasitica)|F443_16405;Phytophthora_betacei|PBET_00001676
cluster5958	6	Q9ATY5	GO:0010224; P:response to UV-B; IBA:GO_Central	Phytophthora_sojae|PHYSODRAFT_455731;Phytophthora_ramorum|Phyra77285;Phytophthora_infestans_RC1-10|PINF_RC1-10_00002352;Phytophthora_infestans_T30-4|PITG_01976;Phytophthora_nicotianae_(Phytophthora_parasitica)|F443_01355;Phytophthora_betacei|PBET_00015458
cluster5959	6	Q9ZRD6	GO:0016192; P:vesicle-mediated transport; IEA:InterPro	Phytophthora_sojae|PHYSODRAFT_356041;Phytophthora_ramorum|Phyra72366;Phytophthora_infestans_RC1-10|PINF_RC1-10_00001370;Phytophthora_infestans_T30-4|PITG_07914;Phytophthora_nicotianae_(Phytophthora_parasitica)|F443_03558;Phytophthora_betacei|PBET_00008617
cluster5961	6	Q9FWQ5	GO:0006355; P:regulation of transcription, DNA-templated; IEA:InterPro	Phytophthora_sojae|PHYSODRAFT_483048;Phytophthora_ramorum|Phyra77146;Phytophthora_infestans_RC1-10|PINF_RC1-10_00013215;Phytophthora_infestans_T30-4|PITG_07302;Phytophthora_nicotianae_(Phytophthora_parasitica)|F443_17743;Phytophthora_betacei|PBET_00014074
cluster5962	6	Q869R9	GO:0003677; F:DNA binding; ISS:dictyBase	Phytophthora_sojae|PHYSODRAFT_485385;Phytophthora_ramorum|Phyra78879;Phytophthora_infestans_RC1-10|PINF_RC1-10_00001997;Phytophthora_infestans_T30-4|PITG_11223;Phytophthora_nicotianae_(Phytophthora_parasitica)|F443_05992;Phytophthora_betacei|PBET_00008324
cluster5963	6	P50433	GO:0035999; P:tetrahydrofolate interconversion; IEA:UniProtKB-UniPathway	Phytophthora_sojae|PHYSODRAFT_361869;Phytophthora_ramorum|Phyra71511;Phytophthora_infestans_RC1-10|PINF_RC1-10_00008179;Phytophthora_infestans_T30-4|PITG_06427;Phytophthora_nicotianae_(Phytophthora_parasitica)|F443_12615;Phytophthora_betacei|PBET_00004066
cluster5964	6	N/A	N/A	Phytophthora_sojae|PHYSODRAFT_512004;Phytophthora_ramorum|Phyra75753;Phytophthora_infestans_RC1-10|PINF_RC1-10_00011308;Phytophthora_infestans_T30-4|PITG_09752;Phytophthora_nicotianae_(Phytophthora_parasitica)|F443_10412;Phytophthora_betacei|PBET_00003731
cluster5965	6	N/A	N/A	Phytophthora_sojae|PHYSODRAFT_354312;Phytophthora_ramorum|Phyra81941;Phytophthora_infestans_RC1-10|PINF_RC1-10_00008878;Phytophthora_infestans_T30-4|PITG_16798;Phytophthora_nicotianae_(Phytophthora_parasitica)|F443_22271;Phytophthora_betacei|PBET_00016840
cluster5967	6	N/A	N/A	Phytophthora_sojae|PHYSODRAFT_554800;Phytophthora_ramorum|Phyra83949;Phytophthora_infestans_RC1-10|PINF_RC1-10_00004734;Phytophthora_infestans_T30-4|PITG_04028;Phytophthora_nicotianae_(Phytophthora_parasitica)|F443_06362;Phytophthora_betacei|PBET_00001284
cluster5968	6	P20654	GO:0000022; P:mitotic spindle elongation; IMP:AspGD	Phytophthora_sojae|PHYSODRAFT_356184;Phytophthora_ramorum|Phyra72286;Phytophthora_infestans_RC1-10|PINF_RC1-10_00005376;Phytophthora_infestans_T30-4|PITG_04681;Phytophthora_nicotianae_(Phytophthora_parasitica)|F443_15782;Phytophthora_betacei|PBET_00014429
cluster5969	6	F4IVR7	GO:0030048; P:actin filament-based movement; TAS:TAIR	Phytophthora_sojae|PHYSODRAFT_468885;Phytophthora_ramorum|Phyra94417;Phytophthora_infestans_RC1-10|PINF_RC1-10_00002043;Phytophthora_infestans_T30-4|PITG_03288;Phytophthora_nicotianae_(Phytophthora_parasitica)|F443_16462;Phytophthora_betacei|PBET_00001641
cluster5970	6	N/A	N/A	Phytophthora_sojae|PHYSODRAFT_312545;Phytophthora_ramorum|Phyra79006;Phytophthora_infestans_RC1-10|PINF_RC1-10_00003788;Phytophthora_infestans_T30-4|PITG_16439;Phytophthora_nicotianae_(Phytophthora_parasitica)|F443_20406;Phytophthora_betacei|PBET_00009973
cluster5971	6	A2YNP0	GO:0016036; P:cellular response to phosphate starvation; IEA:InterPro	Phytophthora_sojae|PHYSODRAFT_353720;Phytophthora_ramorum|Phyra77491;Phytophthora_infestans_RC1-10|PINF_RC1-10_00004572;Phytophthora_infestans_T30-4|PITG_02626;Phytophthora_nicotianae_(Phytophthora_parasitica)|F443_19263;Phytophthora_betacei|PBET_00005953
cluster5972	6	P0CY34	GO:0009372; P:quorum sensing; IMP:CGD	Phytophthora_sojae|PHYSODRAFT_498211;Phytophthora_ramorum|Phyra47186;Phytophthora_infestans_RC1-10|PINF_RC1-10_00002573;Phytophthora_infestans_T30-4|PITG_11425;Phytophthora_nicotianae_(Phytophthora_parasitica)|F443_09031;Phytophthora_betacei|PBET_00004847
cluster5973	6	N/A	N/A	Phytophthora_sojae|PHYSODRAFT_552319;Phytophthora_ramorum|Phyra85011;Phytophthora_infestans_RC1-10|PINF_RC1-10_00000552;Phytophthora_infestans_T30-4|PITG_03669;Phytophthora_nicotianae_(Phytophthora_parasitica)|F443_11437;Phytophthora_betacei|PBET_00010579
cluster5975	6	Q9FS87	GO:0006552; P:leucine catabolic process; IEA:UniProtKB-UniPathway	Phytophthora_sojae|PHYSODRAFT_553331;Phytophthora_ramorum|Phyra49653;Phytophthora_infestans_RC1-10|PINF_RC1-10_00000825;Phytophthora_infestans_T30-4|PITG_02253;Phytophthora_nicotianae_(Phytophthora_parasitica)|F443_18866;Phytophthora_betacei|PBET_00005563
cluster5976	6	B0JZP3	GO:0005576; C:extracellular region; IEA:UniProtKB-SubCell	Phytophthora_sojae|PHYSODRAFT_349843;Phytophthora_ramorum|Phyra74521;Phytophthora_infestans_RC1-10|PINF_RC1-10_00002127;Phytophthora_infestans_T30-4|PITG_11039;Phytophthora_nicotianae_(Phytophthora_parasitica)|F443_06195;Phytophthora_betacei|PBET_00006500
cluster5977	6	O60733	GO:0014832; P:urinary bladder smooth muscle contraction; IEA:Ensembl	Phytophthora_sojae|PHYSODRAFT_566872;Phytophthora_ramorum|Phyra79871;Phytophthora_infestans_RC1-10|PINF_RC1-10_00003197;Phytophthora_infestans_T30-4|PITG_06887;Phytophthora_nicotianae_(Phytophthora_parasitica)|F443_20821;Phytophthora_betacei|PBET_00008834
cluster5978	6	Q6MG08	GO:0006413; P:translational initiation; ISS:UniProtKB	Phytophthora_sojae|PHYSODRAFT_555261;Phytophthora_ramorum|Phyra40048;Phytophthora_infestans_RC1-10|PINF_RC1-10_00002922;Phytophthora_infestans_T30-4|PITG_06772;Phytophthora_nicotianae_(Phytophthora_parasitica)|F443_08649;Phytophthora_betacei|PBET_00012233
cluster5979	6	N/A	N/A	Phytophthora_sojae|PHYSODRAFT_324935;Phytophthora_ramorum|Phyra73191;Phytophthora_infestans_RC1-10|PINF_RC1-10_00000039;Phytophthora_infestans_T30-4|PITG_05507;Phytophthora_nicotianae_(Phytophthora_parasitica)|F443_06560;Phytophthora_betacei|PBET_00005449
cluster5980	6	N/A	N/A	Phytophthora_sojae|PHYSODRAFT_320024;Phytophthora_ramorum|Phyra75456;Phytophthora_infestans_RC1-10|PINF_RC1-10_00004872;Phytophthora_infestans_T30-4|PITG_04714;Phytophthora_nicotianae_(Phytophthora_parasitica)|F443_15740;Phytophthora_betacei|PBET_00014455
cluster5981	6	O74690	GO:0000398; P:mRNA splicing, via spliceosome; IBA:GO_Central	Phytophthora_sojae|PHYSODRAFT_284090;Phytophthora_ramorum|Phyra71863;Phytophthora_infestans_RC1-10|PINF_RC1-10_00010892;Phytophthora_infestans_T30-4|PITG_19178;Phytophthora_nicotianae_(Phytophthora_parasitica)|F443_18376;Phytophthora_betacei|PBET_00021332
cluster5982	6	N/A	N/A	Phytophthora_sojae|PHYSODRAFT_416311;Phytophthora_infestans_RC1-10|PINF_RC1-10_00010150;Phytophthora_infestans_T30-4|PITG_11579;Phytophthora_nicotianae_(Phytophthora_parasitica)|F443_07123;Phytophthora_betacei|PBET_00009436;Phytophthora_ramorum|Phyra96515
cluster5983	6	P0CS51	GO:0015031; P:protein transport; IEA:UniProtKB-KW	Phytophthora_sojae|PHYSODRAFT_475312;Phytophthora_ramorum|Phyra76132;Phytophthora_infestans_RC1-10|PINF_RC1-10_00004169;Phytophthora_infestans_T30-4|PITG_03390;Phytophthora_nicotianae_(Phytophthora_parasitica)|F443_14130;Phytophthora_betacei|PBET_00001704
cluster5984	6	Q69TI0	GO:0031408; P:oxylipin biosynthetic process; IBA:GO_Central	Phytophthora_sojae|PHYSODRAFT_527374;Phytophthora_ramorum|Phyra71190;Phytophthora_infestans_RC1-10|PINF_RC1-10_00004151;Phytophthora_infestans_T30-4|PITG_04294;Phytophthora_nicotianae_(Phytophthora_parasitica)|F443_02983;Phytophthora_betacei|PBET_00007298
cluster5985	6	Q5REV9	GO:0006814; P:sodium ion transport; IEA:UniProtKB-KW	Phytophthora_sojae|PHYSODRAFT_475718;Phytophthora_ramorum|Phyra77685;Phytophthora_infestans_RC1-10|PINF_RC1-10_00002610;Phytophthora_infestans_T30-4|PITG_00831;Phytophthora_nicotianae_(Phytophthora_parasitica)|F443_08180;Phytophthora_betacei|PBET_00003448
cluster5988	6	P41128	GO:0006412; P:translation; IEA:InterPro	Phytophthora_sojae|PHYSODRAFT_356191;Phytophthora_ramorum|Phyra71316;Phytophthora_infestans_RC1-10|PINF_RC1-10_00001078;Phytophthora_infestans_T30-4|PITG_04843;Phytophthora_nicotianae_(Phytophthora_parasitica)|F443_15702;Phytophthora_betacei|PBET_00021556
cluster5989	6	Q9EQP2	GO:0030100; P:regulation of endocytosis; ISO:MGI	Phytophthora_sojae|PHYSODRAFT_475086;Phytophthora_ramorum|Phyra84256;Phytophthora_infestans_RC1-10|PINF_RC1-10_00004430;Phytophthora_infestans_T30-4|PITG_03877;Phytophthora_nicotianae_(Phytophthora_parasitica)|F443_15964;Phytophthora_betacei|PBET_00008706
cluster5990	6	Q8VZF6	GO:0006952; P:defense response; IEA:UniProtKB-KW	Phytophthora_sojae|PHYSODRAFT_528193;Phytophthora_ramorum|Phyra96266;Phytophthora_infestans_RC1-10|PINF_RC1-10_00006707;Phytophthora_infestans_T30-4|PITG_07868;Phytophthora_nicotianae_(Phytophthora_parasitica)|F443_03497;Phytophthora_betacei|PBET_00013362
cluster5991	6	N/A	N/A	Phytophthora_sojae|PHYSODRAFT_526562;Phytophthora_ramorum|Phyra74398;Phytophthora_infestans_RC1-10|PINF_RC1-10_00008923;Phytophthora_infestans_T30-4|PITG_04343;Phytophthora_nicotianae_(Phytophthora_parasitica)|F443_02951;Phytophthora_betacei|PBET_00007257
cluster5992	6	N/A	N/A	Phytophthora_sojae|PHYSODRAFT_471773;Phytophthora_ramorum|Phyra81366;Phytophthora_infestans_RC1-10|PINF_RC1-10_00001258;Phytophthora_infestans_T30-4|PITG_03529;Phytophthora_nicotianae_(Phytophthora_parasitica)|F443_07059;Phytophthora_betacei|PBET_00014666
cluster5995	6	Q556Z0	GO:0006325; P:chromatin organization; IEA:UniProtKB-KW	Phytophthora_sojae|PHYSODRAFT_487122;Phytophthora_ramorum|Phyra93899;Phytophthora_infestans_RC1-10|PINF_RC1-10_00000642;Phytophthora_infestans_T30-4|PITG_12223;Phytophthora_nicotianae_(Phytophthora_parasitica)|F443_17553;Phytophthora_betacei|PBET_00020739
cluster5996	6	P14646	GO:0007165; P:signal transduction; IEA:InterPro	Phytophthora_sojae|PHYSODRAFT_467129;Phytophthora_ramorum|Phyra95365;Phytophthora_infestans_RC1-10|PINF_RC1-10_00002791;Phytophthora_infestans_T30-4|PITG_02768;Phytophthora_nicotianae_(Phytophthora_parasitica)|F443_19450;Phytophthora_betacei|PBET_00017789
cluster5997	6	Q2YDE4	GO:0043161; P:proteasome-mediated ubiquitin-dependent protein catabolic process; IBA:GO_Central	Phytophthora_sojae|PHYSODRAFT_285915;Phytophthora_ramorum|Phyra71736;Phytophthora_infestans_RC1-10|PINF_RC1-10_00003418;Phytophthora_infestans_T30-4|PITG_10513;Phytophthora_nicotianae_(Phytophthora_parasitica)|F443_09944;Phytophthora_betacei|PBET_00014557
cluster5998	6	O21243	GO:0005507; F:copper ion binding; IEA:InterPro	Phytophthora_sojae|PHYSODRAFT_322923;Phytophthora_ramorum|Phyra53946;Phytophthora_infestans_RC1-10|PINF_RC1-10_00005736;Phytophthora_infestans_T30-4|PITG_10862;Phytophthora_nicotianae_(Phytophthora_parasitica)|F443_18735;Phytophthora_betacei|PBET_00006025
cluster5999	6	P66007	GO:0006739; P:NADP metabolic process; IEA:UniProtKB-UniRule	Phytophthora_sojae|PHYSODRAFT_562795;Phytophthora_ramorum|Phyra47253;Phytophthora_infestans_RC1-10|PINF_RC1-10_00013556;Phytophthora_infestans_T30-4|PITG_19065;Phytophthora_nicotianae_(Phytophthora_parasitica)|F443_04875;Phytophthora_betacei|PBET_00021080
cluster6000	6	N/A	N/A	Phytophthora_sojae|PHYSODRAFT_524234;Phytophthora_infestans_T30-4|PITG_09158;Phytophthora_nicotianae_(Phytophthora_parasitica)|F443_13480;Phytophthora_infestans_RC1-10|PINF_RC1-10_00004240;Phytophthora_betacei|PBET_00010692;Phytophthora_ramorum|Phyra78770
cluster6001	6	N/A	N/A	Phytophthora_sojae|PHYSODRAFT_563339;Phytophthora_ramorum|Phyra75977;Phytophthora_infestans_RC1-10|PINF_RC1-10_00000893;Phytophthora_infestans_T30-4|PITG_18328;Phytophthora_nicotianae_(Phytophthora_parasitica)|F443_00156;Phytophthora_betacei|PBET_00004007
cluster6002	6	N/A	N/A	Phytophthora_sojae|PHYSODRAFT_320252;Phytophthora_ramorum|Phyra94216;Phytophthora_infestans_RC1-10|PINF_RC1-10_00014421;Phytophthora_infestans_T30-4|PITG_19931;Phytophthora_nicotianae_(Phytophthora_parasitica)|F443_16250;Phytophthora_betacei|PBET_00015632
cluster6003	6	A6X2G8	GO:0019285; P:glycine betaine biosynthetic process from choline; IEA:UniProtKB-UniRule	Phytophthora_sojae|PHYSODRAFT_565529;Phytophthora_ramorum|Phyra72002;Phytophthora_infestans_RC1-10|PINF_RC1-10_00010203;Phytophthora_infestans_T30-4|PITG_07880;Phytophthora_nicotianae_(Phytophthora_parasitica)|F443_03486;Phytophthora_betacei|PBET_00013353
cluster6004	6	P54644	GO:0042542; P:response to hydrogen peroxide; IDA:dictyBase	Phytophthora_sojae|PHYSODRAFT_354246;Phytophthora_ramorum|Phyra96210;Phytophthora_infestans_RC1-10|PINF_RC1-10_00002641;Phytophthora_infestans_T30-4|PITG_10450;Phytophthora_nicotianae_(Phytophthora_parasitica)|F443_04447;Phytophthora_betacei|PBET_00020382
cluster6005	6	Q6KBA8	GO:0031929; P:TOR signaling; IMP:AspGD	Phytophthora_sojae|PHYSODRAFT_336386;Phytophthora_ramorum|Phyra95158;Phytophthora_infestans_RC1-10|PINF_RC1-10_00003265;Phytophthora_infestans_T30-4|PITG_12536;Phytophthora_nicotianae_(Phytophthora_parasitica)|F443_04787;Phytophthora_betacei|PBET_00017164
cluster6006	6	Q8H594	GO:0000463; P:maturation of LSU-rRNA from tricistronic rRNA transcript (SSU-rRNA, 58S rRNA, LSU-rRNA); IEA:UniProtKB-UniRule	Phytophthora_sojae|PHYSODRAFT_563571;Phytophthora_ramorum|Phyra80682;Phytophthora_infestans_RC1-10|PINF_RC1-10_00001382;Phytophthora_infestans_T30-4|PITG_08996;Phytophthora_nicotianae_(Phytophthora_parasitica)|F443_21394;Phytophthora_betacei|PBET_00001943
cluster6007	6	Q54DA8	GO:0006457; P:protein folding; ISS:dictyBase	Phytophthora_sojae|PHYSODRAFT_474721;Phytophthora_ramorum|Phyra97029;Phytophthora_infestans_RC1-10|PINF_RC1-10_00000550;Phytophthora_infestans_T30-4|PITG_03671;Phytophthora_nicotianae_(Phytophthora_parasitica)|F443_11439;Phytophthora_betacei|PBET_00010581
cluster6008	6	Q86AD7	GO:0004674; F:protein serine/threonine kinase activity; ISS:dictyBase	Phytophthora_sojae|PHYSODRAFT_562681;Phytophthora_ramorum|Phyra76622;Phytophthora_infestans_RC1-10|PINF_RC1-10_00003185;Phytophthora_infestans_T30-4|PITG_13130;Phytophthora_nicotianae_(Phytophthora_parasitica)|F443_09336;Phytophthora_betacei|PBET_00010981
cluster6009	6	N/A	N/A	Phytophthora_sojae|PHYSODRAFT_318769;Phytophthora_ramorum|Phyra78089;Phytophthora_infestans_RC1-10|PINF_RC1-10_00004518;Phytophthora_infestans_T30-4|PITG_09067;Phytophthora_nicotianae_(Phytophthora_parasitica)|F443_13314;Phytophthora_betacei|PBET_00013783
cluster6010	6	Q0IUU4	GO:0019722; P:calcium-mediated signaling; IBA:GO_Central	Phytophthora_sojae|PHYSODRAFT_521567;Phytophthora_ramorum|Phyra83553;Phytophthora_infestans_RC1-10|PINF_RC1-10_00001104;Phytophthora_infestans_T30-4|PITG_02551;Phytophthora_nicotianae_(Phytophthora_parasitica)|F443_02540;Phytophthora_betacei|PBET_00005901
cluster6011	6	N/A	N/A	Phytophthora_sojae|PHYSODRAFT_331200;Phytophthora_ramorum|Phyra76372;Phytophthora_infestans_RC1-10|PINF_RC1-10_00002701;Phytophthora_infestans_T30-4|PITG_01256;Phytophthora_nicotianae_(Phytophthora_parasitica)|F443_10090;Phytophthora_betacei|PBET_00015233
cluster6012	6	Q8I7J4	GO:0006744; P:ubiquinone biosynthetic process; IMP:WormBase	Phytophthora_sojae|PHYSODRAFT_309938;Phytophthora_ramorum|Phyra71815;Phytophthora_infestans_RC1-10|PINF_RC1-10_00002106;Phytophthora_infestans_T30-4|PITG_02846;Phytophthora_nicotianae_(Phytophthora_parasitica)|F443_19551;Phytophthora_betacei|PBET_00006859
cluster6014	6	Q9M291	GO:0006979; P:response to oxidative stress; IEP:TAIR	Phytophthora_sojae|PHYSODRAFT_250643;Phytophthora_ramorum|Phyra76609;Phytophthora_infestans_RC1-10|PINF_RC1-10_00003172;Phytophthora_infestans_T30-4|PITG_13151;Phytophthora_nicotianae_(Phytophthora_parasitica)|F443_09314;Phytophthora_betacei|PBET_00010969
cluster6015	6	Q9ZQ81	GO:0046872; F:metal ion binding; IEA:UniProtKB-KW	Phytophthora_sojae|PHYSODRAFT_353871;Phytophthora_ramorum|Phyra73195;Phytophthora_infestans_RC1-10|PINF_RC1-10_00000035;Phytophthora_infestans_T30-4|PITG_05502;Phytophthora_nicotianae_(Phytophthora_parasitica)|F443_06554;Phytophthora_betacei|PBET_00005445
cluster6016	6	Q54KM6	GO:0097053; P:L-kynurenine catabolic process; IEA:UniProtKB-UniPathway	Phytophthora_sojae|PHYSODRAFT_552309;Phytophthora_ramorum|Phyra97031;Phytophthora_infestans_RC1-10|PINF_RC1-10_00000546;Phytophthora_infestans_T30-4|PITG_03678;Phytophthora_nicotianae_(Phytophthora_parasitica)|F443_11446;Phytophthora_betacei|PBET_00010585
cluster6017	6	N/A	N/A	Phytophthora_sojae|PHYSODRAFT_560325;Phytophthora_ramorum|Phyra96091;Phytophthora_infestans_RC1-10|PINF_RC1-10_00003771;Phytophthora_infestans_T30-4|PITG_13757;Phytophthora_nicotianae_(Phytophthora_parasitica)|F443_05054;Phytophthora_betacei|PBET_00005345
cluster6018	6	N/A	N/A	Phytophthora_sojae|PHYSODRAFT_496656;Phytophthora_ramorum|Phyra76918;Phytophthora_infestans_RC1-10|PINF_RC1-10_00005263;Phytophthora_infestans_T30-4|PITG_09952;Phytophthora_nicotianae_(Phytophthora_parasitica)|F443_02063;Phytophthora_betacei|PBET_00002689
cluster6019	6	N/A	N/A	Phytophthora_sojae|PHYSODRAFT_294124;Phytophthora_ramorum|Phyra75290;Phytophthora_infestans_RC1-10|PINF_RC1-10_00000508;Phytophthora_infestans_T30-4|PITG_03746;Phytophthora_nicotianae_(Phytophthora_parasitica)|F443_11536;Phytophthora_betacei|PBET_00010623
cluster6020	6	Q10498	GO:0005634; C:nucleus; ISO:PomBase	Phytophthora_sojae|PHYSODRAFT_349797;Phytophthora_ramorum|Phyra74413;Phytophthora_infestans_RC1-10|PINF_RC1-10_00001556;Phytophthora_infestans_T30-4|PITG_17995;Phytophthora_nicotianae_(Phytophthora_parasitica)|F443_06385;Phytophthora_betacei|PBET_00018326
cluster6022	6	Q6ZFZ4	GO:0097264; P:self proteolysis; ISS:UniProtKB	Phytophthora_sojae|PHYSODRAFT_468163;Phytophthora_ramorum|Phyra77875;Phytophthora_infestans_RC1-10|PINF_RC1-10_00007416;Phytophthora_infestans_T30-4|PITG_02997;Phytophthora_nicotianae_(Phytophthora_parasitica)|F443_11215;Phytophthora_betacei|PBET_00010424
cluster6023	6	Q67UX7	GO:0004722; F:protein serine/threonine phosphatase activity; IEA:InterPro	Phytophthora_sojae|PHYSODRAFT_531875;Phytophthora_ramorum|Phyra96836;Phytophthora_infestans_RC1-10|PINF_RC1-10_00014149;Phytophthora_infestans_T30-4|PITG_21172;Phytophthora_nicotianae_(Phytophthora_parasitica)|F443_11105;Phytophthora_betacei|PBET_00023234
cluster6024	6	N/A	N/A	Phytophthora_sojae|PHYSODRAFT_354502;Phytophthora_ramorum|Phyra83903;Phytophthora_infestans_RC1-10|PINF_RC1-10_00002291;Phytophthora_infestans_T30-4|PITG_13307;Phytophthora_nicotianae_(Phytophthora_parasitica)|F443_17210;Phytophthora_betacei|PBET_00010148
cluster6025	6	N/A	N/A	Phytophthora_sojae|PHYSODRAFT_531258;Phytophthora_ramorum|Phyra84209;Phytophthora_infestans_RC1-10|PINF_RC1-10_00009771;Phytophthora_infestans_T30-4|PITG_13464;Phytophthora_nicotianae_(Phytophthora_parasitica)|F443_07675;Phytophthora_betacei|PBET_00009212
cluster6026	6	P36146	GO:0000470; P:maturation of LSU-rRNA; IMP:SGD	Phytophthora_sojae|PHYSODRAFT_553315;Phytophthora_ramorum|Phyra80440;Phytophthora_infestans_RC1-10|PINF_RC1-10_00012355;Phytophthora_infestans_T30-4|PITG_02240;Phytophthora_nicotianae_(Phytophthora_parasitica)|F443_18856;Phytophthora_betacei|PBET_00005555
cluster6027	6	P52009	GO:0006457; P:protein folding; IBA:GO_Central	Phytophthora_sojae|PHYSODRAFT_551007;Phytophthora_ramorum|Phyra84191;Phytophthora_infestans_RC1-10|PINF_RC1-10_00007475;Phytophthora_infestans_T30-4|PITG_13512;Phytophthora_nicotianae_(Phytophthora_parasitica)|F443_07635;Phytophthora_betacei|PBET_00009171
cluster6028	6	Q9SA18	GO:0009088; P:threonine biosynthetic process; IEA:UniProtKB-UniPathway	Phytophthora_sojae|PHYSODRAFT_347295;Phytophthora_ramorum|Phyra83828;Phytophthora_infestans_RC1-10|PINF_RC1-10_00003285;Phytophthora_infestans_T30-4|PITG_12514;Phytophthora_nicotianae_(Phytophthora_parasitica)|F443_04760;Phytophthora_betacei|PBET_00017184
cluster6029	6	N/A	N/A	Phytophthora_sojae|PHYSODRAFT_312945;Phytophthora_ramorum|Phyra82995;Phytophthora_infestans_RC1-10|PINF_RC1-10_00004269;Phytophthora_infestans_T30-4|PITG_19418;Phytophthora_nicotianae_(Phytophthora_parasitica)|F443_04665;Phytophthora_betacei|PBET_00019679
cluster6030	6	N/A	N/A	Phytophthora_sojae|PHYSODRAFT_472892;Phytophthora_ramorum|Phyra94100;Phytophthora_infestans_RC1-10|PINF_RC1-10_00000503;Phytophthora_infestans_T30-4|PITG_03753;Phytophthora_nicotianae_(Phytophthora_parasitica)|F443_11552;Phytophthora_betacei|PBET_00010630
cluster6031	6	Q00668	GO:0045461; P:sterigmatocystin biosynthetic process; IEA:UniProtKB-UniPathway	Phytophthora_sojae|PHYSODRAFT_320199;Phytophthora_ramorum|Phyra71319;Phytophthora_infestans_RC1-10|PINF_RC1-10_00001043;Phytophthora_infestans_T30-4|PITG_04900;Phytophthora_nicotianae_(Phytophthora_parasitica)|F443_15641;Phytophthora_betacei|PBET_00018257
cluster6032	6	N/A	N/A	Phytophthora_sojae|PHYSODRAFT_511812;Phytophthora_ramorum|Phyra75695;Phytophthora_infestans_RC1-10|PINF_RC1-10_00010606;Phytophthora_infestans_T30-4|PITG_14967;Phytophthora_nicotianae_(Phytophthora_parasitica)|F443_10599;Phytophthora_betacei|PBET_00003629
cluster6033	6	N/A	N/A	Phytophthora_sojae|PHYSODRAFT_513613;Phytophthora_ramorum|Phyra75240;Phytophthora_infestans_RC1-10|PINF_RC1-10_00010358;Phytophthora_infestans_T30-4|PITG_09473;Phytophthora_nicotianae_(Phytophthora_parasitica)|F443_16170;Phytophthora_betacei|PBET_00004478
cluster6035	6	Q5U5A6	GO:0007219; P:Notch signaling pathway; ISS:UniProtKB	Phytophthora_sojae|PHYSODRAFT_338974;Phytophthora_ramorum|Phyra83518;Phytophthora_infestans_RC1-10|PINF_RC1-10_00011622;Phytophthora_infestans_T30-4|PITG_18655;Phytophthora_nicotianae_(Phytophthora_parasitica)|F443_02591;Phytophthora_betacei|PBET_00022235
cluster6036	6	Q91WT9	GO:0019346; P:transsulfuration; ISO:MGI	Phytophthora_sojae|PHYSODRAFT_314387;Phytophthora_ramorum|Phyra72167;Phytophthora_infestans_RC1-10|PINF_RC1-10_00003474;Phytophthora_infestans_T30-4|PITG_13262;Phytophthora_nicotianae_(Phytophthora_parasitica)|F443_17161;Phytophthora_betacei|PBET_00010186
cluster6037	6	N/A	N/A	Phytophthora_sojae|PHYSODRAFT_493299;Phytophthora_ramorum|Phyra83496;Phytophthora_infestans_RC1-10|PINF_RC1-10_00003315;Phytophthora_infestans_T30-4|PITG_04418;Phytophthora_nicotianae_(Phytophthora_parasitica)|F443_02841;Phytophthora_betacei|PBET_00000932
cluster6038	6	Q17R06	GO:0032482; P:Rab protein signal transduction; IBA:GO_Central	Phytophthora_sojae|PHYSODRAFT_545378;Phytophthora_ramorum|Phyra82858;Phytophthora_infestans_RC1-10|PINF_RC1-10_00010644;Phytophthora_infestans_T30-4|PITG_15525;Phytophthora_nicotianae_(Phytophthora_parasitica)|F443_01946;Phytophthora_betacei|PBET_00022341
cluster6039	6	Q10051	GO:0070534; P:protein K63-linked ubiquitination; ISS:UniProtKB	Phytophthora_sojae|PHYSODRAFT_354295;Phytophthora_ramorum|Phyra72962;Phytophthora_infestans_RC1-10|PINF_RC1-10_00002737;Phytophthora_infestans_T30-4|PITG_16023;Phytophthora_nicotianae_(Phytophthora_parasitica)|F443_05503;Phytophthora_betacei|PBET_00007649
cluster6041	6	N/A	N/A	Phytophthora_sojae|PHYSODRAFT_528487;Phytophthora_ramorum|Phyra81331;Phytophthora_infestans_RC1-10|PINF_RC1-10_00008697;Phytophthora_infestans_T30-4|PITG_08040;Phytophthora_nicotianae_(Phytophthora_parasitica)|F443_12845;Phytophthora_betacei|PBET_00022457
cluster6042	6	P53569	GO:0045944; P:positive regulation of transcription by RNA polymerase II; ISO:MGI	Phytophthora_sojae|PHYSODRAFT_351404;Phytophthora_ramorum|Phyra73639;Phytophthora_infestans_RC1-10|PINF_RC1-10_00001500;Phytophthora_infestans_T30-4|PITG_18246;Phytophthora_nicotianae_(Phytophthora_parasitica)|F443_16692;Phytophthora_betacei|PBET_00004680
cluster6043	6	Q5JTH9	GO:0003723; F:RNA binding; HDA:UniProtKB	Phytophthora_sojae|PHYSODRAFT_344575;Phytophthora_ramorum|Phyra74431;Phytophthora_infestans_RC1-10|PINF_RC1-10_00001544;Phytophthora_infestans_T30-4|PITG_18014;Phytophthora_nicotianae_(Phytophthora_parasitica)|F443_06356;Phytophthora_betacei|PBET_00006951
cluster6046	6	Q6WIT9	GO:0006166; P:purine ribonucleoside salvage; ISS:UniProtKB	Phytophthora_sojae|PHYSODRAFT_354768;Phytophthora_ramorum|Phyra75431;Phytophthora_infestans_RC1-10|PINF_RC1-10_00013768;Phytophthora_infestans_T30-4|PITG_16856;Phytophthora_nicotianae_(Phytophthora_parasitica)|F443_15105;Phytophthora_betacei|PBET_00002247
cluster6047	6	Q9Y5Q9	GO:0042797; P:tRNA transcription by RNA polymerase III; IC:HGNC	Phytophthora_sojae|PHYSODRAFT_497432;Phytophthora_ramorum|Phyra94760;Phytophthora_infestans_RC1-10|PINF_RC1-10_00002369;Phytophthora_infestans_T30-4|PITG_01996;Phytophthora_nicotianae_(Phytophthora_parasitica)|F443_01368;Phytophthora_betacei|PBET_00015443
cluster6048	6	Q9ZS88	GO:0016021; C:integral component of membrane; IEA:UniProtKB-KW	Phytophthora_sojae|PHYSODRAFT_490756;Phytophthora_ramorum|Phyra73817;Phytophthora_infestans_RC1-10|PINF_RC1-10_00000366;Phytophthora_infestans_T30-4|PITG_01858;Phytophthora_nicotianae_(Phytophthora_parasitica)|F443_01206;Phytophthora_betacei|PBET_00016371
cluster6049	6	N/A	N/A	Phytophthora_sojae|PHYSODRAFT_310411;Phytophthora_ramorum|Phyra77607;Phytophthora_infestans_RC1-10|PINF_RC1-10_00004086;Phytophthora_infestans_T30-4|PITG_02477;Phytophthora_nicotianae_(Phytophthora_parasitica)|F443_19091;Phytophthora_betacei|PBET_00005852
cluster6052	6	N/A	N/A	Phytophthora_sojae|PHYSODRAFT_261391;Phytophthora_ramorum|Phyra83750;Phytophthora_infestans_RC1-10|PINF_RC1-10_00008053;Phytophthora_infestans_T30-4|PITG_15617;Phytophthora_nicotianae_(Phytophthora_parasitica)|F443_01835;Phytophthora_betacei|PBET_00013688
cluster6053	6	A7RX26	GO:0019557; P:histidine catabolic process to glutamate and formate; IEA:UniProtKB-UniPathway	Phytophthora_sojae|PHYSODRAFT_508196;Phytophthora_ramorum|Phyra71048;Phytophthora_infestans_RC1-10|PINF_RC1-10_00002991;Phytophthora_infestans_T30-4|PITG_00578;Phytophthora_nicotianae_(Phytophthora_parasitica)|F443_04154;Phytophthora_betacei|PBET_00000263
cluster6054	6	Q5ZMG1	GO:0071569; P:protein ufmylation; ISS:UniProtKB	Phytophthora_sojae|PHYSODRAFT_564932;Phytophthora_ramorum|Phyra80105;Phytophthora_infestans_RC1-10|PINF_RC1-10_00007901;Phytophthora_infestans_T30-4|PITG_09285;Phytophthora_nicotianae_(Phytophthora_parasitica)|F443_13682;Phytophthora_betacei|PBET_00005739
cluster6055	6	Q9UP52	GO:0033572; P:transferrin transport; IGI:BHF-UCL	Phytophthora_sojae|PHYSODRAFT_263158;Phytophthora_ramorum|Phyra72620;Phytophthora_infestans_RC1-10|PINF_RC1-10_00012007;Phytophthora_infestans_T30-4|PITG_00273;Phytophthora_nicotianae_(Phytophthora_parasitica)|F443_07922;Phytophthora_betacei|PBET_00000053
cluster6057	6	O50064	GO:0051639; P:actin filament network formation; IBA:GO_Central	Phytophthora_sojae|PHYSODRAFT_250795;Phytophthora_ramorum|Phyra76638;Phytophthora_infestans_RC1-10|PINF_RC1-10_00015037;Phytophthora_infestans_T30-4|PITG_13103;Phytophthora_nicotianae_(Phytophthora_parasitica)|F443_09367;Phytophthora_betacei|PBET_00011000
cluster6058	6	N/A	N/A	Phytophthora_sojae|PHYSODRAFT_533302;Phytophthora_ramorum|Phyra82309;Phytophthora_infestans_RC1-10|PINF_RC1-10_00001899;Phytophthora_infestans_T30-4|PITG_03957;Phytophthora_nicotianae_(Phytophthora_parasitica)|F443_15865;Phytophthora_betacei|PBET_00008747
cluster6059	6	P52178	GO:0022857; F:transmembrane transporter activity; IEA:InterPro	Phytophthora_sojae|PHYSODRAFT_344601;Phytophthora_ramorum|Phyra74487;Phytophthora_infestans_RC1-10|PINF_RC1-10_00002163;Phytophthora_infestans_T30-4|PITG_10987;Phytophthora_nicotianae_(Phytophthora_parasitica)|F443_06256;Phytophthora_betacei|PBET_00005008
cluster6060	6	Q96MG7	GO:0040008; P:regulation of growth; IEA:UniProtKB-KW	Phytophthora_sojae|PHYSODRAFT_474799;Phytophthora_ramorum|Phyra81394;Phytophthora_infestans_RC1-10|PINF_RC1-10_00001281;Phytophthora_infestans_T30-4|PITG_03563;Phytophthora_nicotianae_(Phytophthora_parasitica)|F443_07017;Phytophthora_betacei|PBET_00014691
cluster6062	6	Q9NZJ4	GO:0006457; P:protein folding; NAS:UniProtKB	Phytophthora_sojae|PHYSODRAFT_479380;Phytophthora_ramorum|Phyra74439;Phytophthora_infestans_RC1-10|PINF_RC1-10_00001530;Phytophthora_infestans_T30-4|PITG_10921;Phytophthora_nicotianae_(Phytophthora_parasitica)|F443_06336;Phytophthora_betacei|PBET_00006933
cluster6063	6	Q13685	GO:0014909; P:smooth muscle cell migration; IEP:UniProtKB	Phytophthora_sojae|PHYSODRAFT_551235;Phytophthora_ramorum|Phyra82278;Phytophthora_infestans_RC1-10|PINF_RC1-10_00006752;Phytophthora_infestans_T30-4|PITG_04000;Phytophthora_nicotianae_(Phytophthora_parasitica)|F443_15817;Phytophthora_betacei|PBET_00008774
cluster6064	6	A7YE96	GO:0018095; P:protein polyglutamylation; IMP:UniProtKB	Phytophthora_sojae|PHYSODRAFT_288703;Phytophthora_ramorum|Phyra71775;Phytophthora_infestans_RC1-10|PINF_RC1-10_00008500;Phytophthora_infestans_T30-4|PITG_09209;Phytophthora_nicotianae_(Phytophthora_parasitica)|F443_13544;Phytophthora_betacei|PBET_00010739
cluster6065	6	N/A	N/A	Phytophthora_sojae|PHYSODRAFT_527111;Phytophthora_ramorum|Phyra83983;Phytophthora_infestans_RC1-10|PINF_RC1-10_00004767;Phytophthora_infestans_T30-4|PITG_04067;Phytophthora_nicotianae_(Phytophthora_parasitica)|F443_14827;Phytophthora_betacei|PBET_00019992
cluster6067	6	N/A	N/A	Phytophthora_sojae|PHYSODRAFT_513112;Phytophthora_ramorum|Phyra75710;Phytophthora_infestans_RC1-10|PINF_RC1-10_00003896;Phytophthora_infestans_T30-4|PITG_10194;Phytophthora_nicotianae_(Phytophthora_parasitica)|F443_10551;Phytophthora_betacei|PBET_00003656
cluster6068	6	Q9CPW2	GO:0046872; F:metal ion binding; IEA:UniProtKB-KW	Phytophthora_sojae|PHYSODRAFT_354317;Phytophthora_ramorum|Phyra96170;Phytophthora_infestans_RC1-10|PINF_RC1-10_00011575;Phytophthora_infestans_T30-4|PITG_19814;Phytophthora_nicotianae_(Phytophthora_parasitica)|F443_00773;Phytophthora_betacei|PBET_00022940
cluster6069	6	N/A	N/A	Phytophthora_sojae|PHYSODRAFT_538588;Phytophthora_ramorum|Phyra77559;Phytophthora_infestans_RC1-10|PINF_RC1-10_00001102;Phytophthora_infestans_T30-4|PITG_02553;Phytophthora_nicotianae_(Phytophthora_parasitica)|F443_19188;Phytophthora_betacei|PBET_00005903
cluster6070	6	Q09764	GO:1902358; P:sulfate transmembrane transport; ISM:PomBase	Phytophthora_sojae|PHYSODRAFT_495964;Phytophthora_ramorum|Phyra84292;Phytophthora_infestans_RC1-10|PINF_RC1-10_00002414;Phytophthora_infestans_T30-4|PITG_10302;Phytophthora_nicotianae_(Phytophthora_parasitica)|F443_00611;Phytophthora_betacei|PBET_00008530
cluster6072	6	A9UQN0	N/A	Phytophthora_sojae|PHYSODRAFT_471955;Phytophthora_ramorum|Phyra77708;Phytophthora_infestans_RC1-10|PINF_RC1-10_00002629;Phytophthora_infestans_T30-4|PITG_00866;Phytophthora_nicotianae_(Phytophthora_parasitica)|F443_19640;Phytophthora_betacei|PBET_00016071
cluster6074	6	Q9LSU1	GO:0043161; P:proteasome-mediated ubiquitin-dependent protein catabolic process; IBA:GO_Central	Phytophthora_sojae|PHYSODRAFT_354158;Phytophthora_ramorum|Phyra71231;Phytophthora_infestans_RC1-10|PINF_RC1-10_00006493;Phytophthora_infestans_T30-4|PITG_12122;Phytophthora_nicotianae_(Phytophthora_parasitica)|F443_17455;Phytophthora_betacei|PBET_00016299
cluster6075	6	P48598	GO:0006413; P:translational initiation; IDA:UniProtKB	Phytophthora_sojae|PHYSODRAFT_566314;Phytophthora_ramorum|Phyra82279;Phytophthora_infestans_RC1-10|PINF_RC1-10_00006751;Phytophthora_infestans_T30-4|PITG_03999;Phytophthora_nicotianae_(Phytophthora_parasitica)|F443_15818;Phytophthora_betacei|PBET_00008773
cluster6076	6	Q54TM7	GO:0004674; F:protein serine/threonine kinase activity; IEA:UniProtKB-KW	Phytophthora_sojae|PHYSODRAFT_499386;Phytophthora_ramorum|Phyra81631;Phytophthora_infestans_RC1-10|PINF_RC1-10_00006222;Phytophthora_infestans_T30-4|PITG_17495;Phytophthora_nicotianae_(Phytophthora_parasitica)|F443_04982;Phytophthora_betacei|PBET_00020835
cluster6077	6	Q54K57	GO:0070413; P:trehalose metabolism in response to stress; IBA:GO_Central	Phytophthora_sojae|PHYSODRAFT_461147;Phytophthora_ramorum|Phyra81662;Phytophthora_infestans_RC1-10|PINF_RC1-10_00003751;Phytophthora_infestans_T30-4|PITG_13721;Phytophthora_nicotianae_(Phytophthora_parasitica)|F443_05016;Phytophthora_betacei|PBET_00005366
cluster6080	6	N/A	N/A	Phytophthora_sojae|PHYSODRAFT_342022;Phytophthora_ramorum|Phyra86957;Phytophthora_nicotianae_(Phytophthora_parasitica)|F443_15812;Phytophthora_betacei|PBET_00017451;Phytophthora_infestans_T30-4|PITG_20128;Phytophthora_infestans_RC1-10|PINF_RC1-10_00005356
cluster6081	6	Q9ZTS1	GO:0006431; P:methionyl-tRNA aminoacylation; IEA:InterPro	Phytophthora_sojae|PHYSODRAFT_473468;Phytophthora_ramorum|Phyra45820;Phytophthora_infestans_RC1-10|PINF_RC1-10_00003818;Phytophthora_infestans_T30-4|PITG_00967;Phytophthora_nicotianae_(Phytophthora_parasitica)|F443_05813;Phytophthora_betacei|PBET_00003538
cluster6082	6	N/A	N/A	Phytophthora_sojae|PHYSODRAFT_354367;Phytophthora_ramorum|Phyra73831;Phytophthora_infestans_RC1-10|PINF_RC1-10_00000355;Phytophthora_infestans_T30-4|PITG_01845;Phytophthora_nicotianae_(Phytophthora_parasitica)|F443_01180;Phytophthora_betacei|PBET_00021222
cluster6084	6	Q3E9C0	GO:0080092; P:regulation of pollen tube growth; IMP:TAIR	Phytophthora_sojae|PHYSODRAFT_499668;Phytophthora_ramorum|Phyra76793;Phytophthora_infestans_RC1-10|PINF_RC1-10_00010785;Phytophthora_infestans_T30-4|PITG_13934;Phytophthora_nicotianae_(Phytophthora_parasitica)|F443_22126;Phytophthora_betacei|PBET_00010310
cluster6085	6	N/A	N/A	Phytophthora_sojae|PHYSODRAFT_510265;Phytophthora_ramorum|Phyra93381;Phytophthora_infestans_RC1-10|PINF_RC1-10_00000604;Phytophthora_infestans_T30-4|PITG_00657;Phytophthora_nicotianae_(Phytophthora_parasitica)|F443_04069;Phytophthora_betacei|PBET_00000331
cluster6087	6	N/A	N/A	Phytophthora_sojae|PHYSODRAFT_515856;Phytophthora_ramorum|Phyra85005;Phytophthora_infestans_RC1-10|PINF_RC1-10_00007662;Phytophthora_infestans_T30-4|PITG_12441;Phytophthora_nicotianae_(Phytophthora_parasitica)|F443_19722;Phytophthora_betacei|PBET_00014013
cluster6089	6	N/A	N/A	Phytophthora_sojae|PHYSODRAFT_475454;Phytophthora_ramorum|Phyra80612;Phytophthora_infestans_RC1-10|PINF_RC1-10_00002808;Phytophthora_infestans_T30-4|PITG_02790;Phytophthora_nicotianae_(Phytophthora_parasitica)|F443_19486;Phytophthora_betacei|PBET_00017808
cluster6090	6	Q14186	GO:0000083; P:regulation of transcription involved in G1/S transition of mitotic cell cycle; TAS:Reactome	Phytophthora_sojae|PHYSODRAFT_560046;Phytophthora_ramorum|Phyra95502;Phytophthora_infestans_RC1-10|PINF_RC1-10_00003398;Phytophthora_infestans_T30-4|PITG_20195;Phytophthora_nicotianae_(Phytophthora_parasitica)|F443_09923;Phytophthora_betacei|PBET_00014538
cluster6091	6	N/A	N/A	Phytophthora_sojae|PHYSODRAFT_440831;Phytophthora_ramorum|Phyra72990;Phytophthora_infestans_RC1-10|PINF_RC1-10_00002762;Phytophthora_infestans_T30-4|PITG_16058;Phytophthora_nicotianae_(Phytophthora_parasitica)|F443_05464;Phytophthora_betacei|PBET_00007675
cluster6093	6	N/A	N/A	Phytophthora_sojae|PHYSODRAFT_465324;Phytophthora_ramorum|Phyra75532;Phytophthora_infestans_RC1-10|PINF_RC1-10_00001039;Phytophthora_infestans_T30-4|PITG_04909;Phytophthora_nicotianae_(Phytophthora_parasitica)|F443_15624;Phytophthora_betacei|PBET_00018251
cluster6094	6	O77033	GO:0005634; C:nucleus; IEA:UniProtKB-SubCell	Phytophthora_sojae|PHYSODRAFT_553749;Phytophthora_ramorum|Phyra82490;Phytophthora_infestans_RC1-10|PINF_RC1-10_00000162;Phytophthora_infestans_T30-4|PITG_01031;Phytophthora_nicotianae_(Phytophthora_parasitica)|F443_05734;Phytophthora_betacei|PBET_00004418
cluster6095	6	O94830	GO:0008542; P:visual learning; IEA:Ensembl	Phytophthora_sojae|PHYSODRAFT_562784;Phytophthora_ramorum|Phyra78512;Phytophthora_infestans_RC1-10|PINF_RC1-10_00015529;Phytophthora_infestans_T30-4|PITG_01386;Phytophthora_nicotianae_(Phytophthora_parasitica)|F443_04889;Phytophthora_betacei|PBET_00023426
cluster6096	6	A0JPQ9	GO:0045087; P:innate immune response; IEA:UniProtKB-KW	Phytophthora_sojae|PHYSODRAFT_501649;Phytophthora_ramorum|Phyra81663;Phytophthora_infestans_RC1-10|PINF_RC1-10_00003752;Phytophthora_infestans_T30-4|PITG_13722;Phytophthora_nicotianae_(Phytophthora_parasitica)|F443_05017;Phytophthora_betacei|PBET_00005365
cluster6098	6	N/A	N/A	Phytophthora_sojae|PHYSODRAFT_353395;Phytophthora_ramorum|Phyra84737;Phytophthora_infestans_RC1-10|PINF_RC1-10_00015233;Phytophthora_infestans_T30-4|PITG_20307;Phytophthora_nicotianae_(Phytophthora_parasitica)|F443_05581;Phytophthora_betacei|PBET_00013844
cluster6099	6	N/A	N/A	Phytophthora_sojae|PHYSODRAFT_496979;Phytophthora_ramorum|Phyra93751;Phytophthora_infestans_RC1-10|PINF_RC1-10_00003364;Phytophthora_infestans_T30-4|PITG_01728;Phytophthora_nicotianae_(Phytophthora_parasitica)|F443_01042;Phytophthora_betacei|PBET_00016379
cluster6100	6	N/A	N/A	Phytophthora_sojae|PHYSODRAFT_250839;Phytophthora_ramorum|Phyra78509;Phytophthora_infestans_RC1-10|PINF_RC1-10_00014561;Phytophthora_infestans_T30-4|PITG_20265;Phytophthora_nicotianae_(Phytophthora_parasitica)|F443_04895;Phytophthora_betacei|PBET_00023005
cluster6101	6	Q9C5L3	GO:0055062; P:phosphate ion homeostasis; IEP:TAIR	Phytophthora_sojae|PHYSODRAFT_506804;Phytophthora_ramorum|Phyra82740;Phytophthora_infestans_RC1-10|PINF_RC1-10_00005466;Phytophthora_infestans_T30-4|PITG_00772;Phytophthora_nicotianae_(Phytophthora_parasitica)|F443_03927;Phytophthora_betacei|PBET_00012714
cluster6102	6	Q56WF8	GO:0051603; P:proteolysis involved in cellular protein catabolic process; IBA:GO_Central	Phytophthora_sojae|PHYSODRAFT_320033;Phytophthora_ramorum|Phyra94159;Phytophthora_infestans_RC1-10|PINF_RC1-10_00004877;Phytophthora_infestans_T30-4|PITG_04724;Phytophthora_nicotianae_(Phytophthora_parasitica)|F443_15731;Phytophthora_betacei|PBET_00014460
cluster6103	6	Q5R8X2	GO:0035335; P:peptidyl-tyrosine dephosphorylation; ISS:UniProtKB	Phytophthora_sojae|PHYSODRAFT_315023;Phytophthora_ramorum|Phyra81669;Phytophthora_infestans_RC1-10|PINF_RC1-10_00003758;Phytophthora_infestans_T30-4|PITG_13732;Phytophthora_nicotianae_(Phytophthora_parasitica)|F443_05025;Phytophthora_betacei|PBET_00005358
cluster6104	6	N/A	N/A	Phytophthora_sojae|PHYSODRAFT_445056;Phytophthora_ramorum|Phyra76125;Phytophthora_infestans_RC1-10|PINF_RC1-10_00004176;Phytophthora_infestans_T30-4|PITG_03397;Phytophthora_nicotianae_(Phytophthora_parasitica)|F443_14122;Phytophthora_betacei|PBET_00001709
cluster6105	6	N/A	N/A	Phytophthora_sojae|PHYSODRAFT_321084;Phytophthora_ramorum|Phyra84751;Phytophthora_infestans_RC1-10|PINF_RC1-10_00012156;Phytophthora_infestans_T30-4|PITG_01156;Phytophthora_nicotianae_(Phytophthora_parasitica)|F443_05597;Phytophthora_betacei|PBET_00013847
cluster6107	6	N/A	N/A	Phytophthora_sojae|PHYSODRAFT_457987;Phytophthora_ramorum|Phyra75527;Phytophthora_infestans_RC1-10|PINF_RC1-10_00001041;Phytophthora_infestans_T30-4|PITG_04904;Phytophthora_nicotianae_(Phytophthora_parasitica)|F443_15635;Phytophthora_betacei|PBET_00018254
cluster6108	6	Q9GSB0	GO:0015238; F:drug transmembrane transporter activity; IEA:InterPro	Phytophthora_sojae|PHYSODRAFT_351613;Phytophthora_ramorum|Phyra72785;Phytophthora_infestans_RC1-10|PINF_RC1-10_00009872;Phytophthora_infestans_T30-4|PITG_00494;Phytophthora_nicotianae_(Phytophthora_parasitica)|F443_04284;Phytophthora_betacei|PBET_00000211
cluster6109	6	Q6NYF0	GO:0090502; P:RNA phosphodiester bond hydrolysis, endonucleolytic; ISS:UniProtKB	Phytophthora_sojae|PHYSODRAFT_553768;Phytophthora_ramorum|Phyra82476;Phytophthora_infestans_RC1-10|PINF_RC1-10_00000151;Phytophthora_infestans_T30-4|PITG_01046;Phytophthora_nicotianae_(Phytophthora_parasitica)|F443_05719;Phytophthora_betacei|PBET_00004430
cluster6110	6	N/A	N/A	Phytophthora_sojae|PHYSODRAFT_480320;Phytophthora_ramorum|Phyra97011;Phytophthora_infestans_RC1-10|PINF_RC1-10_00000693;Phytophthora_infestans_T30-4|PITG_12308;Phytophthora_nicotianae_(Phytophthora_parasitica)|F443_17635;Phytophthora_betacei|PBET_00021816
cluster6111	6	P43297	GO:0051603; P:proteolysis involved in cellular protein catabolic process; IBA:GO_Central	Phytophthora_sojae|PHYSODRAFT_353435;Phytophthora_ramorum|Phyra77898;Phytophthora_infestans_RC1-10|PINF_RC1-10_00007402;Phytophthora_infestans_T30-4|PITG_03020;Phytophthora_nicotianae_(Phytophthora_parasitica)|F443_11190;Phytophthora_betacei|PBET_00010408
cluster6112	6	P0DJH7	GO:0000712; P:resolution of meiotic recombination intermediates; IBA:GO_Central	Phytophthora_sojae|PHYSODRAFT_533390;Phytophthora_ramorum|Phyra82338;Phytophthora_infestans_RC1-10|PINF_RC1-10_00001874;Phytophthora_infestans_T30-4|PITG_03918;Phytophthora_nicotianae_(Phytophthora_parasitica)|F443_15912;Phytophthora_betacei|PBET_00008722
cluster6114	6	N/A	N/A	Phytophthora_sojae|PHYSODRAFT_327975;Phytophthora_ramorum|Phyra82070;Phytophthora_infestans_RC1-10|PINF_RC1-10_00002657;Phytophthora_infestans_T30-4|PITG_10421;Phytophthora_nicotianae_(Phytophthora_parasitica)|F443_04406;Phytophthora_betacei|PBET_00014381
cluster6115	6	Q0CEX9	GO:0030245; P:cellulose catabolic process; IEA:UniProtKB-UniPathway	Phytophthora_sojae|PHYSODRAFT_558708;Phytophthora_ramorum|Phyra81535;Phytophthora_infestans_RC1-10|PINF_RC1-10_00006875;Phytophthora_infestans_T30-4|PITG_17411;Phytophthora_nicotianae_(Phytophthora_parasitica)|F443_06803;Phytophthora_betacei|PBET_00020324
cluster6116	6	Q59VL7	GO:0006493; P:protein O-linked glycosylation; IBA:GO_Central	Phytophthora_sojae|PHYSODRAFT_545111;Phytophthora_ramorum|Phyra77038;Phytophthora_infestans_RC1-10|PINF_RC1-10_00002942;Phytophthora_infestans_T30-4|PITG_06738;Phytophthora_nicotianae_(Phytophthora_parasitica)|F443_08690;Phytophthora_betacei|PBET_00012209
cluster6117	6	Q4R6T3	GO:0006413; P:translational initiation; ISS:UniProtKB	Phytophthora_sojae|PHYSODRAFT_356058;Phytophthora_ramorum|Phyra82194;Phytophthora_infestans_RC1-10|PINF_RC1-10_00010032;Phytophthora_infestans_T30-4|PITG_07839;Phytophthora_nicotianae_(Phytophthora_parasitica)|F443_21901;Phytophthora_betacei|PBET_00013380
cluster6118	6	Q59VW6	GO:0031505; P:fungal-type cell wall organization; IBA:GO_Central	Phytophthora_sojae|PHYSODRAFT_304442;Phytophthora_ramorum|Phyra80685;Phytophthora_infestans_RC1-10|PINF_RC1-10_00001385;Phytophthora_infestans_T30-4|PITG_08999;Phytophthora_nicotianae_(Phytophthora_parasitica)|F443_21391;Phytophthora_betacei|PBET_00001940
cluster6119	6	Q9GZS1	GO:0006361; P:transcription initiation from RNA polymerase I promoter; TAS:Reactome	Phytophthora_sojae|PHYSODRAFT_500692;Phytophthora_ramorum|Phyra78377;Phytophthora_infestans_RC1-10|PINF_RC1-10_00007101;Phytophthora_infestans_T30-4|PITG_11365;Phytophthora_nicotianae_(Phytophthora_parasitica)|F443_08945;Phytophthora_betacei|PBET_00010783
cluster6122	6	N/A	N/A	Phytophthora_sojae|PHYSODRAFT_507909;Phytophthora_ramorum|Phyra75392;Phytophthora_infestans_RC1-10|PINF_RC1-10_00009069;Phytophthora_infestans_T30-4|PITG_16920;Phytophthora_nicotianae_(Phytophthora_parasitica)|F443_09217;Phytophthora_betacei|PBET_00019398
cluster6123	6	F4J8K6	GO:0006364; P:rRNA processing; IMP:TAIR	Phytophthora_sojae|PHYSODRAFT_490560;Phytophthora_ramorum|Phyra73026;Phytophthora_infestans_RC1-10|PINF_RC1-10_00004698;Phytophthora_infestans_T30-4|PITG_16107;Phytophthora_nicotianae_(Phytophthora_parasitica)|F443_05409;Phytophthora_betacei|PBET_00005680
cluster6124	6	N/A	N/A	Phytophthora_sojae|PHYSODRAFT_344278;Phytophthora_ramorum|Phyra77610;Phytophthora_infestans_RC1-10|PINF_RC1-10_00004083;Phytophthora_infestans_T30-4|PITG_02480;Phytophthora_nicotianae_(Phytophthora_parasitica)|F443_19094;Phytophthora_betacei|PBET_00005855
cluster6125	6	P28178	GO:0031288; P:sorocarp morphogenesis; IMP:dictyBase	Phytophthora_sojae|PHYSODRAFT_288412;Phytophthora_ramorum|Phyra78040;Phytophthora_infestans_RC1-10|PINF_RC1-10_00006118;Phytophthora_infestans_T30-4|PITG_15089;Phytophthora_nicotianae_(Phytophthora_parasitica)|F443_14947;Phytophthora_betacei|PBET_00008047
cluster6126	6	Q09543	GO:0006470; P:protein dephosphorylation; IEA:GOC	Phytophthora_sojae|PHYSODRAFT_343869;Phytophthora_ramorum|Phyra72274;Phytophthora_infestans_RC1-10|PINF_RC1-10_00009930;Phytophthora_infestans_T30-4|PITG_03653;Phytophthora_nicotianae_(Phytophthora_parasitica)|F443_11420;Phytophthora_betacei|PBET_00010571
cluster6127	6	N/A	N/A	Phytophthora_sojae|PHYSODRAFT_388190;Phytophthora_ramorum|Phyra78052;Phytophthora_infestans_RC1-10|PINF_RC1-10_00006109;Phytophthora_infestans_T30-4|PITG_15101;Phytophthora_nicotianae_(Phytophthora_parasitica)|F443_14923;Phytophthora_betacei|PBET_00008037
cluster6128	6	O60069	GO:0006612; P:protein targeting to membrane; IBA:GO_Central	Phytophthora_sojae|PHYSODRAFT_565515;Phytophthora_ramorum|Phyra82255;Phytophthora_infestans_RC1-10|PINF_RC1-10_00001357;Phytophthora_infestans_T30-4|PITG_07892;Phytophthora_nicotianae_(Phytophthora_parasitica)|F443_03528;Phytophthora_betacei|PBET_00008604
cluster6129	6	Q5R754	GO:0004693; F:cyclin-dependent protein serine/threonine kinase activity; IEA:UniProtKB-EC	Phytophthora_sojae|PHYSODRAFT_495533;Phytophthora_ramorum|Phyra44042;Phytophthora_infestans_RC1-10|PINF_RC1-10_00002760;Phytophthora_infestans_T30-4|PITG_16056;Phytophthora_nicotianae_(Phytophthora_parasitica)|F443_05466;Phytophthora_betacei|PBET_00007673
cluster6130	6	P72926	GO:0005886; C:plasma membrane; IEA:UniProtKB-SubCell	Phytophthora_sojae|PHYSODRAFT_540712;Phytophthora_ramorum|Phyra77136;Phytophthora_infestans_RC1-10|PINF_RC1-10_00003978;Phytophthora_infestans_T30-4|PITG_07291;Phytophthora_nicotianae_(Phytophthora_parasitica)|F443_17759;Phytophthora_betacei|PBET_00014066
cluster6131	6	Q9VRV7	GO:0000398; P:mRNA splicing, via spliceosome; IBA:GO_Central	Phytophthora_sojae|PHYSODRAFT_312714;Phytophthora_ramorum|Phyra72211;Phytophthora_infestans_RC1-10|PINF_RC1-10_00011351;Phytophthora_infestans_T30-4|PITG_10282;Phytophthora_nicotianae_(Phytophthora_parasitica)|F443_00581;Phytophthora_betacei|PBET_00008508
cluster6132	6	O82568	GO:0006646; P:phosphatidylethanolamine biosynthetic process; IBA:GO_Central	Phytophthora_sojae|PHYSODRAFT_296179;Phytophthora_ramorum|Phyra74422;Phytophthora_infestans_RC1-10|PINF_RC1-10_00001547;Phytophthora_infestans_T30-4|PITG_18007;Phytophthora_nicotianae_(Phytophthora_parasitica)|F443_06373;Phytophthora_betacei|PBET_00006954
cluster6135	6	P81178	GO:0006068; P:ethanol catabolic process; IEA:UniProtKB-UniPathway	Phytophthora_sojae|PHYSODRAFT_353899;Phytophthora_ramorum|Phyra71205;Phytophthora_infestans_RC1-10|PINF_RC1-10_00001518;Phytophthora_infestans_T30-4|PITG_10940;Phytophthora_betacei|PBET_00006919;Phytophthora_nicotianae_(Phytophthora_parasitica)|F443_06317
cluster6136	6	A8N0V8	GO:0045048; P:protein insertion into ER membrane; IEA:UniProtKB-UniRule	Phytophthora_sojae|PHYSODRAFT_563420;Phytophthora_ramorum|Phyra71380;Phytophthora_infestans_RC1-10|PINF_RC1-10_00005821;Phytophthora_infestans_T30-4|PITG_17787;Phytophthora_nicotianae_(Phytophthora_parasitica)|F443_00052;Phytophthora_betacei|PBET_00017882
cluster6137	6	Q9JLT2	GO:0005993; P:trehalose catabolic process; ISS:UniProtKB	Phytophthora_sojae|PHYSODRAFT_478968;Phytophthora_ramorum|Phyra82922;Phytophthora_infestans_RC1-10|PINF_RC1-10_00001847;Phytophthora_infestans_T30-4|PITG_06808;Phytophthora_nicotianae_(Phytophthora_parasitica)|F443_21230;Phytophthora_betacei|PBET_00019014
cluster6160	6	N/A	N/A	Phytophthora_sojae|PHYSODRAFT_361686;Phytophthora_infestans_RC1-10|PINF_RC1-10_00001712;Phytophthora_infestans_T30-4|PITG_08832;Phytophthora_nicotianae_(Phytophthora_parasitica)|F443_21598;Phytophthora_betacei|PBET_00002069;Phytophthora_ramorum|Phyra79711
cluster6162	6	Q3MBA3	GO:0009098; P:leucine biosynthetic process; IEA:UniProtKB-UniRule	Phytophthora_sojae|PHYSODRAFT_552331;Phytophthora_ramorum|Phyra75281;Phytophthora_infestans_RC1-10|PINF_RC1-10_00000512;Phytophthora_infestans_T30-4|PITG_03738;Phytophthora_nicotianae_(Phytophthora_parasitica)|F443_11525;Phytophthora_betacei|PBET_00010619
cluster6163	6	N/A	N/A	Phytophthora_sojae|PHYSODRAFT_249130;Phytophthora_ramorum|Phyra82383;Phytophthora_infestans_RC1-10|PINF_RC1-10_00011631;Phytophthora_infestans_T30-4|PITG_19300;Phytophthora_nicotianae_(Phytophthora_parasitica)|F443_00547;Phytophthora_betacei|PBET_00016492
cluster6164	6	N/A	N/A	Phytophthora_sojae|PHYSODRAFT_551182;Phytophthora_ramorum|Phyra82326;Phytophthora_infestans_RC1-10|PINF_RC1-10_00001887;Phytophthora_infestans_T30-4|PITG_03938;Phytophthora_nicotianae_(Phytophthora_parasitica)|F443_15885;Phytophthora_betacei|PBET_00008736
cluster6165	6	N/A	N/A	Phytophthora_sojae|PHYSODRAFT_539769;Phytophthora_ramorum|Phyra73412;Phytophthora_infestans_RC1-10|PINF_RC1-10_00000247;Phytophthora_infestans_T30-4|PITG_02139;Phytophthora_nicotianae_(Phytophthora_parasitica)|F443_14272;Phytophthora_betacei|PBET_00009706
cluster6166	6	N/A	N/A	Phytophthora_sojae|PHYSODRAFT_354314;Phytophthora_ramorum|Phyra81945;Phytophthora_infestans_RC1-10|PINF_RC1-10_00008876;Phytophthora_infestans_T30-4|PITG_16800;Phytophthora_nicotianae_(Phytophthora_parasitica)|F443_22273;Phytophthora_betacei|PBET_00016838
cluster6167	6	Q8N7X0	GO:0019825; F:oxygen binding; IEA:InterPro	Phytophthora_sojae|PHYSODRAFT_251591;Phytophthora_ramorum|Phyra96298;Phytophthora_infestans_RC1-10|PINF_RC1-10_00001893;Phytophthora_infestans_T30-4|PITG_03945;Phytophthora_nicotianae_(Phytophthora_parasitica)|F443_15877;Phytophthora_betacei|PBET_00008742
cluster6168	6	Q5R4M7	GO:0016567; P:protein ubiquitination; IEA:UniProtKB-UniPathway	Phytophthora_sojae|PHYSODRAFT_471049;Phytophthora_ramorum|Phyra75352;Phytophthora_infestans_RC1-10|PINF_RC1-10_00006999;Phytophthora_infestans_T30-4|PITG_03831;Phytophthora_nicotianae_(Phytophthora_parasitica)|F443_21827;Phytophthora_betacei|PBET_00021179
cluster6169	6	Q6TUF2	GO:0006105; P:succinate metabolic process; IBA:GO_Central	Phytophthora_sojae|PHYSODRAFT_515660;Phytophthora_ramorum|Phyra84619;Phytophthora_infestans_RC1-10|PINF_RC1-10_00007726;Phytophthora_infestans_T30-4|PITG_02974;Phytophthora_nicotianae_(Phytophthora_parasitica)|F443_15199;Phytophthora_betacei|PBET_00006788
cluster6170	6	Q9H2C0	GO:0016567; P:protein ubiquitination; IDA:UniProtKB	Phytophthora_sojae|PHYSODRAFT_552565;Phytophthora_ramorum|Phyra81913;Phytophthora_infestans_RC1-10|PINF_RC1-10_00008193;Phytophthora_infestans_T30-4|PITG_10648;Phytophthora_nicotianae_(Phytophthora_parasitica)|F443_11598;Phytophthora_betacei|PBET_00013549
cluster6172	6	Q5FW17	GO:0007004; P:telomere maintenance via telomerase; IBA:GO_Central	Phytophthora_sojae|PHYSODRAFT_556228;Phytophthora_ramorum|Phyra73061;Phytophthora_infestans_RC1-10|PINF_RC1-10_00003663;Phytophthora_infestans_T30-4|PITG_05679;Phytophthora_nicotianae_(Phytophthora_parasitica)|F443_06750;Phytophthora_betacei|PBET_00018386
cluster6173	6	Q558Z3	GO:0006369; P:termination of RNA polymerase II transcription; IBA:GO_Central	Phytophthora_sojae|PHYSODRAFT_353833;Phytophthora_ramorum|Phyra73588;Phytophthora_infestans_RC1-10|PINF_RC1-10_00007375;Phytophthora_infestans_T30-4|PITG_04941;Phytophthora_nicotianae_(Phytophthora_parasitica)|F443_15589;Phytophthora_betacei|PBET_00020600
cluster6174	6	N/A	N/A	Phytophthora_sojae|PHYSODRAFT_482632;Phytophthora_ramorum|Phyra77074;Phytophthora_infestans_RC1-10|PINF_RC1-10_00011772;Phytophthora_infestans_T30-4|PITG_07212;Phytophthora_nicotianae_(Phytophthora_parasitica)|F443_17838;Phytophthora_betacei|PBET_00007149
cluster6176	6	Q9SB50	GO:0016192; P:vesicle-mediated transport; IEA:InterPro	Phytophthora_sojae|PHYSODRAFT_557715;Phytophthora_ramorum|Phyra71473;Phytophthora_infestans_RC1-10|PINF_RC1-10_00007450;Phytophthora_infestans_T30-4|PITG_09875;Phytophthora_nicotianae_(Phytophthora_parasitica)|F443_22165;Phytophthora_betacei|PBET_00002741
cluster6177	6	Q1ZXD9	GO:0006665; P:sphingolipid metabolic process; IEA:UniProtKB-UniPathway	Phytophthora_sojae|PHYSODRAFT_562922;Phytophthora_ramorum|Phyra83821;Phytophthora_infestans_RC1-10|PINF_RC1-10_00003293;Phytophthora_infestans_T30-4|PITG_12503;Phytophthora_nicotianae_(Phytophthora_parasitica)|F443_04754;Phytophthora_betacei|PBET_00017191
cluster6178	6	Q9CF42	GO:0019303; P:D-ribose catabolic process; IEA:UniProtKB-UniRule	Phytophthora_sojae|PHYSODRAFT_551144;Phytophthora_ramorum|Phyra82337;Phytophthora_infestans_RC1-10|PINF_RC1-10_00001875;Phytophthora_infestans_T30-4|PITG_03919;Phytophthora_nicotianae_(Phytophthora_parasitica)|F443_15911;Phytophthora_betacei|PBET_00008723
cluster6181	6	N/A	N/A	Phytophthora_sojae|PHYSODRAFT_517562;Phytophthora_ramorum|Phyra81802;Phytophthora_infestans_RC1-10|PINF_RC1-10_00001616;Phytophthora_infestans_T30-4|PITG_05965;Phytophthora_nicotianae_(Phytophthora_parasitica)|F443_16608;Phytophthora_betacei|PBET_00019480
cluster6182	6	Q3T0X6	GO:0006412; P:translation; IEA:InterPro	Phytophthora_sojae|PHYSODRAFT_355047;Phytophthora_ramorum|Phyra71337;Phytophthora_infestans_RC1-10|PINF_RC1-10_00005184;Phytophthora_infestans_T30-4|PITG_14913;Phytophthora_nicotianae_(Phytophthora_parasitica)|F443_10650;Phytophthora_betacei|PBET_00018066
cluster6183	6	N/A	N/A	Phytophthora_sojae|PHYSODRAFT_502527;Phytophthora_ramorum|Phyra81501;Phytophthora_infestans_RC1-10|PINF_RC1-10_00004616;Phytophthora_infestans_T30-4|PITG_13428;Phytophthora_nicotianae_(Phytophthora_parasitica)|F443_20254;Phytophthora_betacei|PBET_00017910
cluster6184	6	P59481	GO:0015031; P:protein transport; ISS:UniProtKB	Phytophthora_sojae|PHYSODRAFT_539858;Phytophthora_ramorum|Phyra73324;Phytophthora_infestans_RC1-10|PINF_RC1-10_00012931;Phytophthora_infestans_T30-4|PITG_11704;Phytophthora_nicotianae_(Phytophthora_parasitica)|F443_03242;Phytophthora_betacei|PBET_00012535
cluster6185	6	N/A	N/A	Phytophthora_sojae|PHYSODRAFT_316525;Phytophthora_ramorum|Phyra75071;Phytophthora_infestans_RC1-10|PINF_RC1-10_00002470;Phytophthora_infestans_T30-4|PITG_14622;Phytophthora_nicotianae_(Phytophthora_parasitica)|F443_12304;Phytophthora_betacei|PBET_00015071
cluster6186	6	Q9DE27	GO:0006281; P:DNA repair; IEA:UniProtKB-KW	Phytophthora_sojae|PHYSODRAFT_490136;Phytophthora_ramorum|Phyra71494;Phytophthora_infestans_RC1-10|PINF_RC1-10_00004053;Phytophthora_infestans_T30-4|PITG_02047;Phytophthora_nicotianae_(Phytophthora_parasitica)|F443_08558;Phytophthora_betacei|PBET_00019919
cluster6188	6	N/A	N/A	Phytophthora_sojae|PHYSODRAFT_470405;Phytophthora_ramorum|Phyra79219;Phytophthora_infestans_RC1-10|PINF_RC1-10_00001182;Phytophthora_infestans_T30-4|PITG_02685;Phytophthora_nicotianae_(Phytophthora_parasitica)|F443_19350;Phytophthora_betacei|PBET_00018358
cluster6189	6	P48495	GO:0006096; P:glycolytic process; IEA:UniProtKB-UniPathway	Phytophthora_sojae|PHYSODRAFT_285741;Phytophthora_ramorum|Phyra71172;Phytophthora_infestans_RC1-10|PINF_RC1-10_00011581;Phytophthora_infestans_T30-4|PITG_13116;Phytophthora_nicotianae_(Phytophthora_parasitica)|F443_09351;Phytophthora_betacei|PBET_00010988
cluster6190	6	N/A	N/A	Phytophthora_sojae|PHYSODRAFT_330115;Phytophthora_ramorum|Phyra96557;Phytophthora_infestans_RC1-10|PINF_RC1-10_00005963;Phytophthora_infestans_T30-4|PITG_08444;Phytophthora_nicotianae_(Phytophthora_parasitica)|F443_12027;Phytophthora_betacei|PBET_00008996
cluster6191	6	A8I4E9	GO:2000574; P:regulation of microtubule motor activity; IMP:UniProtKB	Phytophthora_sojae|PHYSODRAFT_330169;Phytophthora_ramorum|Phyra74051;Phytophthora_infestans_RC1-10|PINF_RC1-10_00013548;Phytophthora_infestans_T30-4|PITG_08395;Phytophthora_nicotianae_(Phytophthora_parasitica)|F443_12073;Phytophthora_betacei|PBET_00009026
cluster6192	6	N/A	N/A	Phytophthora_sojae|PHYSODRAFT_302812;Phytophthora_ramorum|Phyra75036;Phytophthora_infestans_RC1-10|PINF_RC1-10_00006353;Phytophthora_infestans_T30-4|PITG_12891;Phytophthora_nicotianae_(Phytophthora_parasitica)|F443_02443;Phytophthora_betacei|PBET_00007908
cluster6193	6	Q5XF06	GO:0006626; P:protein targeting to mitochondrion; TAS:TAIR	Phytophthora_sojae|PHYSODRAFT_310143;Phytophthora_ramorum|Phyra76896;Phytophthora_infestans_RC1-10|PINF_RC1-10_00008673;Phytophthora_infestans_T30-4|PITG_19164;Phytophthora_nicotianae_(Phytophthora_parasitica)|F443_20124;Phytophthora_betacei|PBET_00016915
cluster6194	6	Q5F8F6	GO:0006400; P:tRNA modification; IEA:UniProtKB-UniRule	Phytophthora_sojae|PHYSODRAFT_497846;Phytophthora_ramorum|Phyra82059;Phytophthora_infestans_RC1-10|PINF_RC1-10_00002644;Phytophthora_infestans_T30-4|PITG_10444;Phytophthora_nicotianae_(Phytophthora_parasitica)|F443_04441;Phytophthora_betacei|PBET_00020380
cluster6196	6	Q9LDK9	GO:0016192; P:vesicle-mediated transport; IEA:InterPro	Phytophthora_sojae|PHYSODRAFT_536781;Phytophthora_ramorum|Phyra80017;Phytophthora_infestans_RC1-10|PINF_RC1-10_00006653;Phytophthora_infestans_T30-4|PITG_17287;Phytophthora_nicotianae_(Phytophthora_parasitica)|F443_08132;Phytophthora_betacei|PBET_00003414
cluster6197	6	Q9JJJ3	GO:0006833; P:water transport; ISO:MGI	Phytophthora_sojae|PHYSODRAFT_355937;Phytophthora_ramorum|Phyra71778;Phytophthora_infestans_RC1-10|PINF_RC1-10_00013368;Phytophthora_infestans_T30-4|PITG_09197;Phytophthora_nicotianae_(Phytophthora_parasitica)|F443_13539;Phytophthora_betacei|PBET_00010732
cluster6198	6	Q9FKS4	GO:0007004; P:telomere maintenance via telomerase; IMP:TAIR	Phytophthora_sojae|PHYSODRAFT_295319;Phytophthora_ramorum|Phyra94850;Phytophthora_infestans_RC1-10|PINF_RC1-10_00001144;Phytophthora_infestans_T30-4|PITG_02495;Phytophthora_nicotianae_(Phytophthora_parasitica)|F443_19122;Phytophthora_betacei|PBET_00005865
cluster6199	6	F4I443	GO:0009934; P:regulation of meristem structural organization; IMP:TAIR	Phytophthora_sojae|PHYSODRAFT_553932;Phytophthora_ramorum|Phyra81091;Phytophthora_infestans_RC1-10|PINF_RC1-10_00006404;Phytophthora_infestans_T30-4|PITG_18462;Phytophthora_nicotianae_(Phytophthora_parasitica)|F443_18355;Phytophthora_betacei|PBET_00017843
cluster6200	6	N/A	N/A	Phytophthora_sojae|PHYSODRAFT_549598;Phytophthora_ramorum|Phyra78140;Phytophthora_infestans_RC1-10|PINF_RC1-10_00005234;Phytophthora_infestans_T30-4|PITG_11971;Phytophthora_nicotianae_(Phytophthora_parasitica)|F443_13140;Phytophthora_betacei|PBET_00002987
cluster6201	6	O95405	GO:0007179; P:transforming growth factor beta receptor signaling pathway; IMP:UniProtKB	Phytophthora_sojae|PHYSODRAFT_483477;Phytophthora_ramorum|Phyra74967;Phytophthora_infestans_RC1-10|PINF_RC1-10_00014895;Phytophthora_infestans_T30-4|PITG_19596;Phytophthora_nicotianae_(Phytophthora_parasitica)|F443_21023;Phytophthora_betacei|PBET_00019540
cluster6202	6	Q94AS5	GO:0010296; F:prenylcysteine methylesterase activity; IDA:TAIR	Phytophthora_sojae|PHYSODRAFT_560850;Phytophthora_ramorum|Phyra75381;Phytophthora_infestans_RC1-10|PINF_RC1-10_00014827;Phytophthora_infestans_T30-4|PITG_16930;Phytophthora_nicotianae_(Phytophthora_parasitica)|F443_09240;Phytophthora_betacei|PBET_00019893
cluster6203	6	N/A	N/A	Phytophthora_sojae|PHYSODRAFT_498554;Phytophthora_ramorum|Phyra76486;Phytophthora_infestans_RC1-10|PINF_RC1-10_00001960;Phytophthora_infestans_T30-4|PITG_01387;Phytophthora_nicotianae_(Phytophthora_parasitica)|F443_09524;Phytophthora_betacei|PBET_00016801
cluster6204	6	P42593	GO:0033543; P:fatty acid beta-oxidation, unsaturated, even number, reductase/isomerase pathway; IMP:EcoCyc	Phytophthora_sojae|PHYSODRAFT_507629;Phytophthora_ramorum|Phyra72196;Phytophthora_infestans_RC1-10|PINF_RC1-10_00000572;Phytophthora_infestans_T30-4|PITG_00703;Phytophthora_nicotianae_(Phytophthora_parasitica)|F443_04009;Phytophthora_betacei|PBET_00000366
cluster6206	6	Q8RWQ5	GO:0016021; C:integral component of membrane; IEA:UniProtKB-KW	Phytophthora_sojae|PHYSODRAFT_507393;Phytophthora_ramorum|Phyra83326;Phytophthora_infestans_T30-4|PITG_11529;Phytophthora_nicotianae_(Phytophthora_parasitica)|F443_16922;Phytophthora_betacei|PBET_00022901;Phytophthora_infestans_RC1-10|PINF_RC1-10_00011033
cluster6207	6	Q8TF28	GO:0008235; F:metalloexopeptidase activity; IEA:InterPro	Phytophthora_sojae|PHYSODRAFT_288972;Phytophthora_ramorum|Phyra83074;Phytophthora_infestans_RC1-10|PINF_RC1-10_00009501;Phytophthora_infestans_T30-4|PITG_11569;Phytophthora_nicotianae_(Phytophthora_parasitica)|F443_07130;Phytophthora_betacei|PBET_00005173
cluster6208	6	Q9LT17	GO:0016567; P:protein ubiquitination; ISS:UniProtKB	Phytophthora_sojae|PHYSODRAFT_360474;Phytophthora_ramorum|Phyra95480;Phytophthora_infestans_RC1-10|PINF_RC1-10_00010265;Phytophthora_infestans_T30-4|PITG_01183;Phytophthora_nicotianae_(Phytophthora_parasitica)|F443_09994;Phytophthora_betacei|PBET_00020781
cluster6209	6	Q9HBJ2	GO:0006805; P:xenobiotic metabolic process; NAS:UniProtKB	Phytophthora_sojae|PHYSODRAFT_525117;Phytophthora_ramorum|Phyra78183;Phytophthora_infestans_RC1-10|PINF_RC1-10_00007972;Phytophthora_infestans_T30-4|PITG_11922;Phytophthora_nicotianae_(Phytophthora_parasitica)|F443_13054;Phytophthora_betacei|PBET_00011465
cluster6210	6	Q91YQ5	GO:0018279; P:protein N-linked glycosylation via asparagine; ISO:MGI	Phytophthora_sojae|PHYSODRAFT_261542;Phytophthora_ramorum|Phyra94954;Phytophthora_infestans_RC1-10|PINF_RC1-10_00006147;Phytophthora_infestans_T30-4|PITG_18053;Phytophthora_nicotianae_(Phytophthora_parasitica)|F443_11303;Phytophthora_betacei|PBET_00010473
[truncated: 1,141 more rows]
