# Supplementary material for: A whole genome duplication drives the genome evolution of Phytophthora betacei, a closely related species to Phytophthora infestans
Source: BMC Genomics. 2021 Nov 5;22:795. doi: 10.1186/s12864-021-08079-y (PMC8571832; doi:10.1186/s12864-021-08079-y)
Supplement: Supplementary file 13 — Additional file 13 [file 12864_2021_8079_MOESM13_ESM.xlsx]

## Sheet: Phytophthora_CoreGenomeOrtholog
cluster_name	Phytophthora_infestans_T30-4	Phytophthora_nicotianae	Phytophthora_ramorum	Phytophthora_sojae	Phytophthora_betacei	Phytophthora_infestans_RC1
cluster2	32	42	48	50	65	34
cluster5	18	18	19	21	31	18
cluster11	4	1	1	50	10	2
cluster15	9	11	8	8	14	5
cluster16	7	6	9	8	14	10
cluster20	12	12	7	11	3	1
cluster21	7	9	7	9	10	4
cluster23	5	5	6	13	11	4
cluster31	1	1	4	24	3	3
cluster32	5	8	4	7	6	6
cluster39	6	6	5	7	6	2
cluster40	3	8	5	10	3	2
cluster42	3	5	10	3	7	3
cluster45	3	5	3	13	3	2
cluster53	13	3	4	2	3	2
cluster54	3	8	8	5	1	2
cluster55	4	4	4	4	7	4
cluster60	5	4	1	8	6	2
cluster61	5	3	4	5	5	4
cluster63	2	2	18	1	2	1
cluster67	3	7	1	9	3	2
cluster71	2	2	6	6	6	3
cluster74	2	1	1	16	2	2
cluster77	3	3	4	6	5	2
cluster81	1	3	14	1	3	1
cluster87	3	3	2	4	7	3
cluster88	2	1	4	8	5	2
cluster89	4	5	3	2	5	3
cluster92	2	5	4	6	2	2
cluster97	3	3	3	3	6	3
cluster98	2	4	5	3	5	2
cluster99	3	2	2	2	5	7
cluster101	2	3	3	6	3	3
cluster103	1	2	11	3	1	2
cluster104	3	4	4	4	4	1
cluster111	3	3	2	2	6	3
cluster112	4	3	3	4	2	3
cluster114	2	4	1	2	6	4
cluster124	3	2	4	4	3	2
cluster126	3	2	1	1	8	3
cluster128	12	1	1	1	2	1
cluster129	13	1	1	1	1	1
cluster130	2	2	6	3	3	2
cluster142	3	2	1	7	1	3
cluster143	2	3	4	4	2	2
cluster145	3	2	4	4	2	2
cluster146	1	4	1	2	8	1
cluster147	2	2	2	1	9	1
cluster149	1	4	5	4	2	1
cluster150	4	2	3	3	3	2
cluster157	1	1	1	7	4	2
cluster160	1	2	3	3	4	3
cluster163	3	2	2	3	4	2
cluster167	2	3	1	3	5	2
cluster168	3	2	3	2	3	3
cluster169	3	2	2	3	3	3
cluster170	2	4	2	2	4	2
cluster171	2	3	2	3	4	2
cluster172	1	3	3	3	3	3
cluster182	1	2	2	6	3	1
cluster187	3	1	1	3	4	3
cluster188	1	4	1	2	3	4
cluster191	2	2	2	2	4	3
cluster193	1	2	4	5	2	1
cluster194	3	3	3	3	2	1
cluster197	1	2	2	3	5	2
cluster198	2	2	2	2	4	3
cluster199	4	1	3	2	3	2
cluster200	6	2	1	3	2	1
cluster201	3	4	3	2	2	1
cluster203	2	3	4	2	3	1
cluster206	2	2	3	2	3	3
cluster208	2	2	2	2	4	3
cluster209	3	3	2	2	4	1
cluster210	2	2	2	2	4	3
cluster214	1	1	2	7	2	1
cluster216	1	1	4	6	1	1
cluster217	2	2	2	2	4	2
cluster220	3	3	2	3	2	1
cluster226	1	5	2	3	2	1
cluster227	2	3	2	3	2	2
cluster228	2	2	2	2	4	2
cluster230	2	3	3	3	2	1
cluster232	2	3	3	2	3	1
cluster233	2	1	2	4	3	2
cluster234	1	1	1	2	6	3
cluster238	2	2	2	2	4	2
cluster239	1	2	4	3	3	1
cluster242	2	3	2	3	2	2
cluster244	2	2	2	2	4	2
cluster245	2	2	4	3	2	1
cluster247	1	3	3	1	4	2
cluster257	1	2	3	3	2	2
cluster262	1	1	3	2	3	3
cluster263	2	2	1	2	4	2
cluster265	4	1	1	3	3	1
cluster269	2	2	1	3	3	2
cluster270	3	1	3	4	1	1
cluster271	2	4	1	1	3	2
cluster272	3	2	1	3	2	2
cluster273	2	2	2	2	4	1
cluster275	2	2	2	3	3	1
cluster287	3	2	2	2	2	2
cluster289	2	1	1	4	3	2
cluster290	3	2	2	3	2	1
cluster291	3	4	3	1	1	1
cluster292	2	2	2	2	4	1
cluster294	3	2	1	3	3	1
cluster295	2	2	1	2	4	2
cluster297	2	2	2	2	4	1
cluster298	3	3	2	3	1	1
cluster299	2	2	2	2	4	1
cluster300	2	2	3	2	2	2
cluster301	2	1	1	2	5	2
cluster302	3	2	3	2	2	1
cluster304	2	2	2	1	4	2
cluster305	2	2	2	2	3	2
cluster307	3	1	1	1	2	5
cluster316	3	1	4	2	1	1
cluster321	2	3	3	2	1	1
cluster323	1	2	3	2	3	1
cluster325	1	2	2	4	2	1
cluster327	1	3	1	3	2	2
cluster328	2	1	2	4	1	2
cluster331	2	2	1	3	2	2
cluster334	1	2	1	2	4	2
cluster339	1	2	1	4	2	2
cluster340	2	2	2	2	3	1
cluster341	2	2	2	2	2	2
cluster343	2	2	1	2	3	2
cluster344	3	2	2	2	2	1
cluster346	2	1	1	4	3	1
cluster347	2	2	2	2	2	2
cluster348	2	2	1	3	2	2
cluster349	2	2	2	2	3	1
cluster351	2	2	2	2	3	1
cluster352	2	2	2	2	2	2
cluster353	2	2	2	2	2	2
cluster356	4	2	1	1	3	1
cluster357	1	1	1	2	3	4
cluster358	2	2	2	2	2	2
cluster359	1	2	1	2	3	3
cluster361	2	2	2	2	2	2
cluster362	1	2	2	2	3	2
cluster363	2	3	1	2	2	2
cluster364	2	2	3	2	2	1
cluster365	1	3	2	1	4	1
cluster366	1	1	1	1	7	1
cluster367	2	1	2	1	4	2
cluster368	2	3	1	2	2	2
cluster370	1	4	2	1	2	2
cluster371	3	2	2	2	2	1
cluster379	2	2	2	2	2	1
cluster382	2	2	1	2	2	2
cluster386	1	2	1	3	2	2
cluster387	2	2	2	2	2	1
cluster388	3	1	2	1	2	2
cluster389	2	1	4	2	1	1
cluster391	1	2	3	1	2	2
cluster399	1	1	4	2	2	1
cluster400	1	1	1	5	2	1
cluster402	2	1	3	3	1	1
cluster406	2	1	2	2	3	1
cluster407	1	1	4	2	2	1
cluster411	2	2	1	3	2	1
cluster413	1	1	2	3	3	1
cluster415	2	2	2	2	2	1
cluster417	2	2	2	2	1	2
cluster418	2	2	1	3	2	1
cluster419	1	2	2	2	3	1
cluster421	2	2	1	2	2	2
cluster423	1	2	2	2	3	1
cluster424	2	2	2	2	2	1
cluster427	1	2	1	4	2	1
cluster428	2	2	2	3	1	1
cluster429	1	2	3	1	3	1
cluster431	2	2	2	2	2	1
cluster432	1	2	2	1	3	2
cluster435	1	1	1	4	2	2
cluster437	1	1	3	2	3	1
cluster438	2	2	1	2	3	1
cluster439	1	2	2	1	4	1
cluster440	1	2	2	2	3	1
cluster441	2	2	2	1	2	2
cluster442	3	3	1	2	1	1
cluster443	1	2	2	2	1	3
cluster444	2	1	2	2	3	1
cluster445	2	2	2	2	1	2
cluster446	2	2	2	1	2	2
cluster448	1	4	3	1	1	1
cluster449	2	3	2	2	1	1
cluster451	2	2	2	2	2	1
cluster452	3	2	1	1	2	2
cluster454	3	1	1	3	2	1
cluster457	2	1	1	1	4	2
cluster458	2	1	1	1	4	2
cluster459	2	1	2	1	2	3
cluster460	3	2	1	1	3	1
cluster462	2	1	1	2	4	1
cluster465	1	1	3	3	2	1
cluster466	1	2	1	2	3	2
cluster469	2	1	3	2	2	1
cluster470	2	2	2	1	3	1
cluster471	1	2	4	1	1	2
cluster472	2	2	2	2	2	1
cluster474	2	1	1	1	3	3
cluster475	1	2	3	1	3	1
cluster476	2	3	1	1	2	2
cluster477	2	2	1	1	4	1
cluster478	2	1	1	1	4	2
cluster479	2	2	1	1	3	2
cluster480	3	1	2	2	2	1
cluster482	1	3	1	2	3	1
cluster483	2	2	3	1	2	1
cluster484	2	1	1	1	3	3
cluster495	2	2	2	2	1	1
cluster499	1	1	3	3	1	1
cluster501	1	1	4	2	1	1
cluster505	2	2	2	2	1	1
cluster508	2	1	1	2	2	2
cluster509	2	2	2	2	1	1
cluster510	2	2	1	2	1	2
cluster511	2	2	2	2	1	1
cluster512	1	4	1	2	1	1
cluster513	2	2	1	1	2	2
cluster514	1	2	1	4	1	1
cluster516	1	2	2	2	2	1
cluster517	2	2	1	2	2	1
cluster518	1	2	3	2	1	1
cluster519	2	2	2	2	1	1
cluster523	1	2	2	2	2	1
cluster529	2	2	1	2	2	1
cluster530	1	1	2	2	2	2
cluster535	1	1	2	3	2	1
cluster538	1	1	3	3	1	1
cluster541	1	2	3	2	1	1
cluster543	2	1	2	3	1	1
cluster547	1	1	3	2	2	1
cluster548	2	2	1	3	1	1
cluster550	2	2	1	2	2	1
cluster551	1	1	2	3	2	1
cluster553	1	1	3	2	2	1
cluster554	2	2	1	2	2	1
cluster557	1	2	2	2	2	1
cluster558	2	2	1	2	2	1
cluster560	1	3	2	2	1	1
cluster561	1	1	1	4	2	1
cluster562	2	1	2	2	2	1
cluster563	2	2	1	1	2	2
cluster564	1	2	1	1	3	2
cluster565	2	2	2	2	1	1
cluster566	1	1	5	1	1	1
cluster568	3	2	1	2	1	1
cluster569	2	2	2	2	1	1
cluster570	1	1	1	1	4	2
cluster572	2	2	1	1	2	2
cluster573	1	2	1	1	2	3
cluster574	2	1	2	2	1	2
cluster575	2	1	2	2	1	2
cluster577	2	2	2	2	1	1
cluster578	2	1	1	2	2	2
cluster580	2	1	1	1	2	3
cluster581	1	1	3	1	3	1
cluster582	4	1	1	1	2	1
cluster583	2	1	2	2	2	1
cluster584	2	2	1	2	2	1
cluster585	2	2	2	1	1	2
cluster586	1	1	2	2	3	1
cluster589	2	1	3	2	1	1
cluster590	1	2	2	2	2	1
cluster591	1	1	1	1	4	2
cluster595	2	2	1	2	2	1
cluster596	2	2	1	2	2	1
cluster597	2	2	1	1	2	2
cluster598	2	1	2	1	2	2
cluster599	2	2	1	2	2	1
cluster600	1	1	3	1	2	2
cluster601	2	2	1	2	2	1
cluster603	2	2	1	2	2	1
cluster604	1	2	3	1	2	1
cluster606	2	1	1	1	3	2
cluster607	1	2	2	2	1	2
cluster609	1	1	2	2	3	1
cluster610	2	1	1	2	2	2
cluster611	1	2	2	2	1	2
cluster613	2	2	1	2	2	1
cluster614	2	1	2	2	1	2
cluster615	1	1	2	2	2	2
cluster616	1	2	2	2	2	1
cluster617	1	2	3	2	1	1
cluster618	2	1	1	2	2	2
cluster620	2	2	1	2	1	2
cluster621	2	2	1	2	2	1
cluster622	1	2	3	1	2	1
cluster623	1	2	2	2	2	1
cluster624	2	2	1	1	3	1
cluster625	3	1	3	1	1	1
cluster628	1	2	2	2	2	1
cluster629	1	2	2	1	2	2
cluster632	1	3	1	1	3	1
cluster633	1	1	2	2	3	1
cluster634	2	1	1	1	3	2
cluster635	2	2	2	2	1	1
cluster636	2	1	2	2	2	1
cluster638	2	1	2	1	2	2
cluster639	2	1	3	2	1	1
cluster640	1	3	1	1	2	2
cluster641	1	2	2	1	2	2
cluster642	2	1	1	1	3	2
cluster643	2	2	2	2	1	1
cluster644	2	1	1	2	3	1
cluster645	2	2	2	1	2	1
cluster648	2	1	1	1	3	2
cluster650	1	3	1	1	2	2
cluster651	1	1	3	1	2	2
cluster653	1	1	1	1	4	2
cluster654	2	1	1	1	3	2
cluster655	2	1	3	1	2	1
cluster663	1	2	1	2	2	1
cluster675	1	1	1	3	2	1
cluster679	1	2	1	2	2	1
cluster680	2	2	1	1	2	1
cluster681	2	1	1	2	2	1
cluster683	1	2	2	2	1	1
cluster694	1	1	2	2	2	1
cluster695	1	1	2	2	2	1
cluster698	1	1	1	2	2	2
cluster705	1	1	1	3	2	1
cluster707	1	1	2	3	1	1
cluster709	1	2	2	2	1	1
cluster711	1	2	2	2	1	1
cluster712	1	1	1	3	2	1
cluster714	1	1	1	2	2	2
cluster717	1	1	1	2	2	2
cluster718	1	1	1	3	2	1
cluster720	1	1	2	2	2	1
cluster730	1	1	3	2	1	1
cluster737	2	1	1	3	1	1
cluster738	1	1	1	3	2	1
cluster740	1	1	1	2	2	2
cluster742	1	2	1	2	2	1
cluster743	1	2	2	2	1	1
cluster745	2	1	2	2	1	1
cluster746	1	2	1	2	2	1
cluster747	3	1	1	1	2	1
cluster748	1	1	1	1	4	1
cluster749	1	1	1	1	2	3
cluster750	2	1	1	2	2	1
cluster751	1	2	2	1	2	1
cluster752	1	1	1	1	2	3
cluster753	3	1	1	1	2	1
cluster754	2	2	1	2	1	1
cluster755	1	1	1	1	3	2
cluster756	1	1	1	3	2	1
cluster757	2	1	2	1	2	1
cluster758	1	2	2	1	2	1
cluster760	1	2	1	1	3	1
cluster761	1	1	1	1	2	3
cluster762	1	1	4	1	1	1
cluster765	1	2	1	2	2	1
cluster767	1	1	1	1	2	3
cluster768	1	1	4	1	1	1
cluster769	2	2	1	2	1	1
cluster770	2	1	1	1	3	1
cluster772	1	2	2	1	1	2
cluster773	1	2	2	1	2	1
cluster774	2	2	1	2	1	1
cluster777	2	2	1	2	1	1
cluster778	2	1	1	2	2	1
cluster779	1	1	1	1	2	3
cluster780	2	2	1	1	2	1
cluster781	1	1	3	1	2	1
cluster783	1	2	1	1	3	1
cluster784	2	2	1	1	2	1
cluster785	1	1	3	1	2	1
cluster786	2	1	1	1	2	2
cluster787	2	2	2	1	1	1
cluster789	1	2	2	2	1	1
cluster791	1	2	1	1	3	1
cluster792	1	2	1	2	2	1
cluster794	1	3	1	2	1	1
cluster796	2	1	1	1	1	3
cluster797	2	1	1	2	2	1
cluster798	1	1	2	1	3	1
cluster799	1	1	1	1	4	1
cluster801	1	2	1	1	2	2
cluster802	2	2	1	2	1	1
cluster803	1	2	1	1	2	2
cluster805	1	2	2	1	2	1
cluster806	1	1	1	1	4	1
cluster807	2	1	1	2	2	1
cluster808	2	1	2	1	2	1
cluster809	2	1	1	1	2	2
cluster810	2	1	2	1	2	1
cluster812	1	2	1	2	2	1
cluster814	1	3	1	2	1	1
cluster815	1	1	2	1	3	1
cluster816	2	2	1	1	2	1
cluster818	2	2	1	1	2	1
cluster819	1	2	2	1	2	1
cluster820	1	1	3	1	1	2
cluster821	2	1	1	1	2	2
cluster824	1	2	2	2	1	1
cluster825	1	3	1	1	1	2
cluster826	1	1	1	1	4	1
cluster827	2	1	2	2	1	1
cluster828	1	1	1	2	2	2
cluster829	2	1	1	2	2	1
cluster830	2	1	1	1	2	2
cluster831	1	1	3	1	2	1
cluster832	1	2	1	2	2	1
cluster833	2	1	2	1	2	1
cluster834	1	2	1	1	2	2
cluster836	1	1	2	1	2	2
cluster837	2	1	1	1	2	2
cluster839	1	1	3	1	1	2
cluster840	1	1	1	1	4	1
cluster842	1	2	1	1	2	2
cluster843	1	1	1	1	4	1
cluster844	2	2	1	1	2	1
cluster847	2	1	1	1	2	2
cluster850	2	1	1	2	2	1
cluster851	1	1	2	2	2	1
cluster853	2	1	2	2	1	1
cluster854	1	1	1	2	2	2
cluster855	1	2	1	3	1	1
cluster856	1	1	2	2	2	1
cluster858	1	1	3	2	1	1
cluster859	1	1	2	3	1	1
cluster860	1	2	1	2	2	1
cluster862	1	2	1	2	2	1
cluster863	1	1	2	1	2	2
cluster864	2	2	1	1	2	1
cluster865	2	1	1	2	2	1
cluster866	3	1	1	1	2	1
cluster867	1	1	3	1	2	1
cluster868	3	1	1	1	2	1
cluster871	2	1	2	2	1	1
cluster872	2	1	1	1	2	2
cluster873	1	2	1	1	2	2
cluster876	1	1	2	1	3	1
cluster877	1	2	1	2	2	1
cluster878	2	2	1	2	1	1
cluster879	2	2	1	2	1	1
cluster880	2	1	1	1	2	2
cluster881	2	2	1	2	1	1
cluster882	2	1	1	1	3	1
cluster883	1	1	2	2	2	1
cluster884	1	1	1	2	3	1
cluster885	1	2	1	2	1	2
cluster886	1	2	3	1	1	1
cluster887	2	1	1	1	2	2
cluster888	1	1	2	1	3	1
cluster889	1	2	1	2	2	1
cluster890	2	1	1	1	3	1
cluster891	2	2	2	1	1	1
cluster892	1	1	3	1	2	1
cluster893	2	1	2	1	2	1
cluster894	1	1	1	1	2	3
cluster895	2	2	1	1	2	1
cluster896	1	2	1	2	2	1
cluster897	1	1	1	1	2	3
cluster898	1	1	1	1	2	3
cluster899	1	2	2	1	2	1
cluster900	2	1	1	1	2	2
cluster901	1	1	2	2	2	1
cluster902	1	1	2	1	2	2
cluster904	1	1	3	1	2	1
cluster905	1	1	2	1	3	1
cluster907	2	1	1	1	3	1
cluster908	1	2	2	1	2	1
cluster909	2	2	1	2	1	1
cluster910	2	2	1	1	2	1
cluster911	2	1	2	1	2	1
cluster912	1	2	2	1	2	1
cluster913	2	1	1	2	2	1
cluster914	1	2	1	1	2	2
cluster916	1	1	1	1	4	1
cluster917	1	1	4	1	1	1
cluster918	1	2	2	1	2	1
cluster919	1	1	1	1	2	3
cluster920	3	2	1	1	1	1
cluster921	1	1	3	1	2	1
cluster922	2	1	1	1	2	2
cluster923	2	1	1	1	3	1
cluster924	1	3	1	1	2	1
cluster926	1	1	1	1	4	1
cluster927	1	1	1	1	2	3
cluster929	1	1	1	1	2	3
cluster931	2	1	2	1	2	1
cluster942	1	1	1	2	2	1
cluster944	1	1	1	2	2	1
cluster951	1	1	1	2	2	1
cluster952	1	1	1	2	2	1
cluster955	1	1	1	2	2	1
cluster956	1	1	1	2	2	1
cluster958	1	1	1	2	2	1
cluster960	1	1	1	3	1	1
cluster962	1	1	1	1	2	2
cluster963	2	1	1	1	1	2
cluster964	2	1	2	1	1	1
cluster966	2	1	1	1	2	1
cluster967	1	1	1	1	2	2
cluster968	1	1	1	1	1	3
cluster969	1	1	2	1	1	2
cluster971	1	1	1	1	2	2
cluster972	1	1	2	1	2	1
cluster973	1	1	1	1	3	1
cluster974	1	1	1	1	3	1
cluster977	1	1	1	1	3	1
cluster978	1	1	1	1	2	2
cluster979	2	1	1	2	1	1
cluster980	1	1	1	1	2	2
cluster981	1	2	2	1	1	1
cluster982	1	1	1	2	2	1
cluster983	1	1	1	1	2	2
cluster985	1	2	1	2	1	1
cluster986	1	1	1	1	3	1
cluster987	1	1	2	1	2	1
cluster988	1	1	2	1	2	1
cluster989	1	1	2	1	2	1
cluster990	1	1	1	1	3	1
cluster991	1	1	2	1	2	1
cluster996	1	1	2	2	1	1
cluster998	1	1	1	2	2	1
cluster999	1	1	1	2	2	1
cluster1001	1	1	1	2	2	1
cluster1002	1	1	1	2	2	1
cluster1007	1	1	1	3	1	1
cluster1008	1	1	1	2	2	1
cluster1013	1	1	1	2	2	1
cluster1016	2	1	1	2	1	1
cluster1021	1	1	1	2	2	1
cluster1023	1	1	1	2	2	1
cluster1024	1	1	2	2	1	1
cluster1031	1	1	1	2	2	1
cluster1033	1	1	1	2	2	1
cluster1034	1	1	1	2	2	1
cluster1037	1	1	1	2	2	1
cluster1038	1	1	1	2	2	1
cluster1039	1	1	1	2	2	1
cluster1041	1	1	1	3	1	1
cluster1045	1	1	2	2	1	1
cluster1047	1	1	1	2	2	1
cluster1050	1	1	1	3	1	1
cluster1051	1	1	1	2	2	1
cluster1052	1	1	1	3	1	1
cluster1054	1	1	1	2	2	1
cluster1056	1	1	1	2	2	1
cluster1057	2	1	1	2	1	1
cluster1066	1	1	2	2	1	1
cluster1072	1	1	1	2	2	1
cluster1073	1	1	1	2	2	1
cluster1074	1	1	1	2	2	1
cluster1077	1	1	1	2	2	1
cluster1078	1	1	1	2	2	1
cluster1079	1	1	1	2	2	1
cluster1080	1	1	1	2	1	2
cluster1082	1	1	1	1	2	2
cluster1084	1	1	2	1	1	2
cluster1085	2	1	1	1	1	2
cluster1086	3	1	1	1	1	1
cluster1087	1	1	2	1	2	1
cluster1088	1	2	1	1	2	1
cluster1089	1	1	1	1	2	2
cluster1090	2	1	1	1	1	2
cluster1091	1	1	1	1	3	1
cluster1093	1	1	1	1	3	1
cluster1094	1	1	1	1	2	2
cluster1095	2	1	1	1	2	1
cluster1096	1	1	2	1	1	2
cluster1097	1	1	2	1	2	1
cluster1098	2	1	1	1	1	2
cluster1099	2	1	1	1	2	1
cluster1100	1	1	1	1	3	1
cluster1101	1	1	2	1	2	1
cluster1102	1	1	1	1	2	2
cluster1103	1	1	1	1	2	2
cluster1104	1	1	1	2	2	1
cluster1105	1	1	1	1	2	2
cluster1106	2	1	2	1	1	1
cluster1107	2	1	1	1	2	1
cluster1108	2	1	1	1	2	1
cluster1109	2	1	1	2	1	1
cluster1110	1	1	1	1	3	1
cluster1111	1	1	2	1	2	1
cluster1112	1	1	3	1	1	1
cluster1113	2	1	1	1	2	1
cluster1114	2	1	1	2	1	1
cluster1115	1	1	3	1	1	1
cluster1116	1	1	1	1	2	2
cluster1118	1	1	1	1	3	1
cluster1119	1	1	1	2	2	1
cluster1120	2	1	1	1	2	1
cluster1121	1	1	2	1	2	1
cluster1122	1	1	1	1	2	2
cluster1123	1	1	2	1	2	1
cluster1124	1	2	1	1	2	1
cluster1126	1	1	1	1	2	2
cluster1127	1	1	1	1	2	2
cluster1128	1	1	1	3	1	1
cluster1129	2	1	2	1	1	1
cluster1130	1	2	1	2	1	1
cluster1131	1	1	2	2	1	1
cluster1132	1	1	1	2	2	1
cluster1133	2	1	1	1	1	2
cluster1135	2	1	1	2	1	1
cluster1137	1	1	2	1	2	1
cluster1138	2	2	1	1	1	1
cluster1139	1	1	1	1	2	2
cluster1140	1	1	1	1	3	1
cluster1141	1	1	2	1	2	1
cluster1142	1	2	2	1	1	1
cluster1143	1	1	1	1	3	1
cluster1144	2	1	1	1	2	1
cluster1145	1	2	1	2	1	1
cluster1146	1	1	2	1	2	1
cluster1147	1	1	2	1	2	1
cluster1148	1	1	1	1	2	2
cluster1149	1	1	1	2	2	1
cluster1150	1	1	1	1	2	2
cluster1152	1	1	1	1	3	1
cluster1154	2	1	1	1	1	2
cluster1155	1	1	1	1	2	2
cluster1157	1	1	1	1	3	1
cluster1158	1	1	3	1	1	1
cluster1162	1	2	1	1	2	1
cluster1165	1	2	1	1	2	1
cluster1166	2	1	1	1	2	1
cluster1167	1	1	2	1	2	1
cluster1168	2	1	1	1	2	1
cluster1170	1	1	1	1	2	2
cluster1172	1	1	2	1	2	1
cluster1174	2	1	1	1	2	1
cluster1175	1	1	1	1	2	2
cluster1176	1	1	1	1	2	2
cluster1177	1	1	2	1	2	1
cluster1178	1	2	1	1	1	2
cluster1179	2	2	1	1	1	1
cluster1180	1	1	1	1	2	2
cluster1181	1	1	1	1	2	2
cluster1182	1	2	1	1	2	1
cluster1183	1	1	2	1	2	1
cluster1184	1	1	1	1	3	1
cluster1186	1	1	2	1	2	1
cluster1187	2	2	1	1	1	1
cluster1188	1	1	2	1	2	1
cluster1189	1	1	2	1	2	1
cluster1190	2	1	1	1	1	2
cluster1191	2	2	1	1	1	1
cluster1192	1	1	1	1	2	2
cluster1193	1	1	1	1	2	2
cluster1194	1	2	1	1	2	1
cluster1195	1	1	2	2	1	1
cluster1196	2	1	1	2	1	1
cluster1197	1	1	1	1	2	2
cluster1198	1	1	2	1	1	2
cluster1200	1	1	2	1	2	1
cluster1201	1	1	1	1	3	1
cluster1202	1	1	1	1	2	2
cluster1203	2	1	1	1	2	1
cluster1204	1	1	1	1	2	2
cluster1205	1	1	1	1	2	2
cluster1206	1	1	1	1	3	1
cluster1207	1	1	1	1	2	2
cluster1208	2	1	1	1	2	1
cluster1210	1	1	1	1	2	2
cluster1211	2	1	1	1	2	1
cluster1213	2	1	1	1	2	1
cluster1214	1	1	1	2	2	1
cluster1215	1	1	1	1	2	2
cluster1216	1	1	1	1	2	2
cluster1217	1	1	2	1	2	1
cluster1218	1	2	1	1	2	1
cluster1219	1	1	2	1	2	1
cluster1220	1	1	1	1	2	2
cluster1221	1	1	2	1	2	1
cluster1224	1	1	1	1	2	2
cluster1225	1	1	1	1	2	2
cluster1226	2	1	1	1	2	1
cluster1228	1	1	2	1	2	1
cluster1229	1	1	2	1	2	1
cluster1230	1	1	1	1	1	3
cluster1231	1	1	2	1	2	1
cluster1232	1	1	1	1	3	1
cluster1233	1	2	1	1	1	2
cluster1234	2	1	1	1	2	1
cluster1235	1	1	1	1	2	2
cluster1236	1	1	1	2	2	1
cluster1237	1	1	2	1	2	1
cluster1238	1	2	1	1	2	1
cluster1239	1	1	1	1	2	2
cluster1240	1	1	1	1	2	2
cluster1241	1	1	1	1	3	1
cluster1242	2	1	1	2	1	1
cluster1243	1	1	1	3	1	1
cluster1244	2	1	1	1	2	1
cluster1245	1	2	1	1	2	1
cluster1246	2	1	1	1	2	1
cluster1247	1	2	2	1	1	1
cluster1248	1	1	1	1	2	2
cluster1249	1	1	2	1	2	1
cluster1250	1	1	1	2	2	1
cluster1251	1	1	1	1	2	2
cluster1252	1	1	1	1	2	2
cluster1253	1	1	2	1	2	1
cluster1255	1	1	1	1	2	2
cluster1256	1	1	1	1	2	2
cluster1257	1	1	1	2	2	1
cluster1258	1	1	1	1	2	2
cluster1259	2	1	1	1	2	1
cluster1260	1	2	2	1	1	1
cluster1261	1	1	1	1	3	1
cluster1262	1	1	2	1	2	1
cluster1263	1	1	1	1	2	2
cluster1265	1	1	1	1	2	2
cluster1266	1	1	2	1	2	1
cluster1267	2	1	1	1	2	1
cluster1268	1	2	1	1	2	1
cluster1269	1	1	2	1	1	2
cluster1270	2	1	1	1	2	1
cluster1271	1	1	2	1	2	1
cluster1272	2	1	1	1	2	1
cluster1273	1	1	1	1	3	1
cluster1274	1	1	1	1	3	1
cluster1276	2	1	1	2	1	1
cluster1277	2	1	1	1	2	1
cluster1278	1	1	1	1	2	2
cluster1279	2	1	1	1	2	1
cluster1280	1	2	1	1	2	1
cluster1282	2	1	1	1	2	1
cluster1283	2	1	1	2	1	1
cluster1284	1	1	2	1	2	1
cluster1285	1	1	1	1	2	2
cluster1286	1	1	1	1	3	1
cluster1289	1	2	1	1	1	2
cluster1290	1	1	3	1	1	1
cluster1291	1	1	1	1	2	2
cluster1292	1	1	1	1	3	1
cluster1293	1	1	1	1	2	2
cluster1294	1	2	1	1	2	1
cluster1295	1	1	2	1	2	1
cluster1296	1	1	1	2	2	1
cluster1297	1	1	1	1	2	2
cluster1298	2	1	1	1	2	1
cluster1299	1	1	1	1	3	1
cluster1300	1	1	2	1	2	1
cluster1301	1	1	1	2	2	1
cluster1302	3	1	1	1	1	1
cluster1303	1	1	2	1	2	1
cluster1305	1	1	1	1	2	2
cluster1306	2	1	1	2	1	1
cluster1307	1	2	1	1	2	1
cluster1308	2	2	1	1	1	1
cluster1309	1	1	2	1	2	1
cluster1310	1	1	1	1	2	2
cluster1311	1	2	1	1	2	1
cluster1312	2	1	1	1	2	1
cluster1313	2	1	2	1	1	1
cluster1314	2	1	1	1	2	1
cluster1315	1	1	1	1	2	2
cluster1316	1	1	1	1	2	2
cluster1318	1	1	1	1	2	2
cluster1320	1	2	2	1	1	1
cluster1321	1	1	1	1	2	2
cluster1322	1	1	3	1	1	1
cluster1323	1	1	1	1	2	2
cluster1324	1	1	1	2	2	1
cluster1325	1	1	2	1	2	1
cluster1326	1	1	1	1	2	2
cluster1327	1	1	1	1	2	2
cluster1328	2	1	1	1	2	1
cluster1329	1	1	2	1	2	1
cluster1330	1	1	1	1	2	2
cluster1331	1	1	1	1	3	1
cluster1332	1	1	1	1	3	1
cluster1334	1	1	1	1	2	2
cluster1335	1	1	1	1	2	2
cluster1337	2	1	2	1	1	1
cluster1338	1	1	1	1	2	2
cluster1339	1	1	1	1	2	2
cluster1340	1	1	2	1	2	1
cluster1341	1	1	1	1	2	2
cluster1343	1	1	1	1	2	2
cluster1344	1	1	1	1	3	1
cluster1345	1	1	1	1	2	2
cluster1346	1	1	1	1	3	1
cluster1347	2	1	1	1	2	1
cluster1348	1	1	1	1	2	2
cluster1349	1	1	1	1	3	1
cluster1350	1	1	2	1	2	1
cluster1351	1	2	1	2	1	1
cluster1353	1	2	1	1	2	1
cluster1356	1	1	1	2	2	1
cluster1357	1	1	1	2	2	1
cluster1358	1	1	2	2	1	1
cluster1359	1	1	1	2	2	1
cluster1360	1	2	1	2	1	1
cluster1361	1	1	1	2	1	2
cluster1362	1	1	1	3	1	1
cluster1363	1	1	1	2	2	1
cluster1364	1	1	2	2	1	1
cluster1366	1	1	1	2	2	1
cluster1367	1	1	1	2	2	1
cluster1368	1	1	2	2	1	1
cluster1369	1	1	1	2	2	1
cluster1370	1	1	1	1	2	2
cluster1371	2	1	1	1	2	1
cluster1372	1	1	1	1	2	2
cluster1373	2	1	1	1	2	1
cluster1374	1	1	1	1	2	2
cluster1375	1	1	2	1	2	1
cluster1376	1	1	2	1	2	1
cluster1377	1	1	2	1	2	1
cluster1379	1	1	2	1	2	1
cluster1381	2	1	1	1	2	1
cluster1382	1	1	2	1	2	1
cluster1383	1	1	1	1	3	1
cluster1384	1	1	1	2	2	1
cluster1385	1	1	1	1	2	2
cluster1386	1	1	1	1	2	2
cluster1387	1	2	1	1	2	1
cluster1390	1	1	2	1	1	2
cluster1391	2	1	1	1	2	1
cluster1392	1	1	1	1	3	1
cluster1393	1	1	2	1	1	2
cluster1395	1	1	1	1	2	2
cluster1396	1	2	1	1	2	1
cluster1397	2	1	1	1	2	1
cluster1398	1	1	1	1	2	2
cluster1399	2	1	1	2	1	1
cluster1400	1	1	2	1	2	1
cluster1401	2	1	1	2	1	1
cluster1402	1	1	1	1	3	1
cluster1403	1	1	1	1	2	2
cluster1404	2	1	1	1	2	1
cluster1405	1	1	2	1	2	1
cluster1406	1	2	1	1	2	1
cluster1408	1	1	1	1	2	2
cluster1409	1	1	1	1	3	1
cluster1410	1	1	1	1	1	3
cluster1411	1	1	1	1	3	1
cluster1412	1	1	2	1	2	1
cluster1413	1	2	1	1	2	1
cluster1414	1	1	1	1	3	1
cluster1415	1	2	1	1	2	1
cluster1416	2	1	1	2	1	1
cluster1417	1	1	1	1	2	2
cluster1418	1	1	1	1	2	2
cluster1420	1	2	1	1	2	1
cluster1421	1	1	2	1	2	1
cluster1422	1	2	1	1	2	1
cluster1423	1	1	1	1	3	1
cluster1424	1	2	1	2	1	1
cluster1425	1	1	2	1	2	1
cluster1428	1	1	2	1	2	1
cluster1429	1	2	1	1	2	1
cluster1431	1	1	2	1	2	1
cluster1432	1	2	1	1	2	1
cluster1433	1	1	1	2	1	2
cluster1434	1	1	1	2	2	1
cluster1435	1	1	1	1	3	1
cluster1436	2	1	1	1	2	1
cluster1437	2	1	2	1	1	1
cluster1441	1	1	1	1	2	2
cluster1442	2	1	2	1	1	1
cluster1443	2	2	1	1	1	1
cluster1444	1	1	1	1	3	1
cluster1445	1	1	2	1	1	2
cluster1446	1	2	1	1	2	1
cluster1447	1	1	2	1	2	1
cluster1448	2	1	1	1	2	1
cluster1449	1	1	1	1	2	2
cluster1450	1	1	1	1	2	2
cluster1451	2	1	1	1	2	1
cluster1452	2	1	1	1	2	1
cluster1453	2	1	1	1	2	1
cluster1454	1	1	1	1	3	1
cluster1455	1	1	1	1	3	1
cluster1457	2	1	1	2	1	1
cluster1458	1	2	1	1	2	1
cluster1459	1	1	1	2	1	2
cluster1460	2	1	1	1	2	1
cluster1461	1	1	2	2	1	1
cluster1462	1	1	3	1	1	1
cluster1463	1	1	1	1	3	1
cluster1464	1	1	1	1	2	2
cluster1465	1	1	1	1	2	2
cluster1466	1	1	1	1	3	1
cluster1467	3	1	1	1	1	1
cluster1468	2	1	1	1	2	1
cluster1469	1	1	1	1	2	2
cluster1470	1	1	1	1	3	1
cluster1471	2	1	1	1	2	1
cluster1472	1	1	1	1	2	2
cluster1473	1	1	2	1	2	1
cluster1474	1	1	1	1	2	2
cluster1476	1	1	1	1	2	2
cluster1478	1	2	1	1	2	1
cluster1479	1	1	1	1	3	1
cluster1480	1	1	2	1	2	1
cluster1481	1	2	1	1	2	1
cluster1482	2	1	1	1	2	1
cluster1483	1	1	2	1	2	1
cluster1484	1	1	1	1	2	2
cluster1485	2	1	1	1	1	2
cluster1486	1	1	1	1	2	2
cluster1487	1	1	1	1	2	2
cluster1488	1	1	1	1	3	1
cluster1489	1	1	1	1	2	2
cluster1490	1	1	2	1	2	1
cluster1491	1	1	1	1	2	2
cluster1492	2	1	1	1	2	1
cluster1493	1	1	2	1	2	1
cluster1495	1	1	2	1	2	1
cluster1496	1	1	1	1	2	2
cluster1497	2	1	1	1	2	1
cluster1498	1	1	2	1	2	1
cluster1500	1	1	1	1	2	2
cluster1501	2	1	1	2	1	1
cluster1502	1	1	2	1	2	1
cluster1503	1	1	1	1	2	2
cluster1504	1	1	2	1	2	1
cluster1505	2	2	1	1	1	1
cluster1506	1	1	2	1	2	1
cluster1507	1	1	1	1	3	1
cluster1508	1	2	2	1	1	1
cluster1509	1	1	1	1	2	2
cluster1510	1	1	1	1	2	2
cluster1511	1	1	1	1	3	1
cluster1512	1	2	1	1	2	1
cluster1513	2	1	1	1	2	1
cluster1514	1	1	1	1	2	2
cluster1515	1	1	1	1	2	2
cluster1516	2	1	1	1	1	2
cluster1517	1	1	2	1	2	1
cluster1518	2	2	1	1	1	1
cluster1519	1	1	2	1	2	1
cluster1520	1	2	1	2	1	1
cluster1521	2	1	1	1	2	1
cluster1522	2	1	1	1	2	1
cluster1523	1	1	2	1	2	1
cluster1524	1	1	2	1	2	1
cluster1525	1	1	1	1	3	1
cluster1526	1	1	2	1	2	1
cluster1527	1	1	1	1	2	2
cluster1528	2	1	1	1	2	1
cluster1529	1	1	2	1	2	1
cluster1530	1	2	2	1	1	1
cluster1531	2	1	1	1	2	1
cluster1532	1	1	1	1	3	1
cluster1533	1	1	1	1	2	2
cluster1534	1	2	1	1	2	1
cluster1535	2	1	1	1	2	1
cluster1536	1	1	1	1	2	2
cluster1537	1	1	1	1	2	2
cluster1538	2	1	1	1	2	1
cluster1539	1	1	2	1	2	1
cluster1540	1	1	2	1	2	1
cluster1541	1	2	1	1	2	1
cluster1542	1	2	1	1	2	1
cluster1543	1	1	1	1	3	1
cluster1544	1	1	1	1	2	2
cluster1545	1	1	1	1	2	2
cluster1546	1	1	1	1	2	2
cluster1547	1	1	1	2	2	1
cluster1548	1	1	1	1	2	2
cluster1549	1	1	2	1	2	1
cluster1550	1	1	1	1	3	1
cluster1551	2	1	1	1	2	1
cluster1552	1	2	1	1	2	1
cluster1553	1	1	1	1	2	2
cluster1554	2	1	1	1	2	1
cluster1555	1	1	2	1	2	1
cluster1556	2	1	1	1	2	1
cluster1557	2	1	1	1	2	1
cluster1558	1	2	2	1	1	1
cluster1559	1	1	2	1	2	1
cluster1560	1	1	1	1	2	2
cluster1561	1	1	1	1	3	1
cluster1562	1	2	1	1	2	1
cluster1563	1	1	1	1	2	2
cluster1564	2	1	1	1	2	1
cluster1565	1	1	2	1	2	1
cluster1566	1	1	1	1	2	2
cluster1567	1	1	1	1	3	1
cluster1568	1	2	1	1	2	1
cluster1569	1	1	1	1	2	2
cluster1570	1	1	2	1	2	1
cluster1571	1	1	1	1	2	2
cluster1572	1	2	1	1	2	1
cluster1573	2	2	1	1	1	1
cluster1574	2	1	1	1	2	1
cluster1575	1	1	2	1	2	1
cluster1576	1	1	1	1	2	2
cluster1577	1	1	1	1	2	2
cluster1578	1	1	2	1	2	1
cluster1579	1	1	2	1	2	1
cluster1580	2	1	1	1	2	1
cluster1581	1	1	2	1	2	1
cluster1582	1	1	1	1	2	2
cluster1583	1	1	1	1	2	2
cluster1584	1	1	3	1	1	1
cluster1585	1	1	1	1	2	2
cluster1586	1	1	1	1	2	2
cluster1587	1	1	1	1	2	2
cluster1588	1	1	2	1	2	1
cluster1589	1	1	1	1	2	2
cluster1590	1	1	1	1	3	1
cluster1591	1	1	2	1	2	1
cluster1592	1	1	1	1	3	1
cluster1593	1	2	2	1	1	1
cluster1594	1	1	1	1	3	1
cluster1595	1	1	1	1	2	2
cluster1596	1	1	1	1	3	1
cluster1597	2	1	1	1	2	1
cluster1598	1	1	1	1	2	2
cluster1600	1	1	2	1	2	1
cluster1601	1	1	1	1	2	2
cluster1602	1	2	1	1	2	1
cluster1603	2	1	1	1	2	1
cluster1604	1	1	2	1	2	1
cluster1605	1	1	1	1	2	2
cluster1606	1	1	1	1	2	2
cluster1607	2	1	1	1	2	1
cluster1608	1	2	1	1	2	1
cluster1609	1	2	1	1	2	1
cluster1610	2	1	1	1	2	1
cluster1612	1	1	1	1	2	2
cluster1613	1	1	1	1	2	2
cluster1614	1	1	1	1	3	1
cluster1615	1	2	1	1	2	1
cluster1616	1	1	1	1	3	1
cluster1617	1	1	2	1	2	1
cluster1618	1	1	1	1	2	2
cluster1619	1	1	2	1	2	1
cluster1621	1	1	1	1	2	2
cluster1622	1	1	2	1	1	2
cluster1623	1	1	2	1	2	1
cluster1625	1	1	1	1	2	2
cluster1626	1	1	2	1	2	1
cluster1627	2	1	1	1	2	1
cluster1628	2	1	1	1	1	2
cluster1629	2	1	1	1	2	1
cluster1630	1	1	1	1	3	1
cluster1631	1	1	1	1	3	1
cluster1656	1	1	1	2	1	1
cluster1662	1	1	1	2	1	1
cluster1666	1	1	1	2	1	1
cluster1678	1	1	1	1	1	2
cluster1679	1	1	1	1	2	1
cluster1680	1	1	1	1	2	1
cluster1681	1	1	1	1	2	1
cluster1682	1	2	1	1	1	1
cluster1683	1	1	1	1	2	1
cluster1684	1	1	1	1	2	1
cluster1685	1	1	1	1	2	1
cluster1686	1	1	1	1	2	1
cluster1687	1	1	1	1	2	1
cluster1688	1	1	1	1	2	1
cluster1689	1	1	1	1	2	1
cluster1690	1	1	1	1	2	1
cluster1691	1	1	1	1	1	2
cluster1692	1	1	1	1	2	1
cluster1693	1	1	1	1	2	1
cluster1694	1	1	1	1	2	1
cluster1695	1	1	1	1	2	1
cluster1696	1	1	1	1	2	1
cluster1697	1	1	1	1	2	1
cluster1698	1	1	1	1	2	1
cluster1699	1	1	1	1	2	1
cluster1700	1	1	1	1	2	1
cluster1701	1	1	1	1	2	1
cluster1702	1	1	1	1	2	1
cluster1703	1	1	1	1	2	1
cluster1704	1	1	1	1	2	1
cluster1705	1	1	1	1	2	1
cluster1706	1	1	1	1	2	1
cluster1707	1	1	1	1	2	1
cluster1708	1	1	1	1	2	1
cluster1711	1	1	1	1	1	2
cluster1712	1	1	1	1	2	1
cluster1713	1	1	1	1	2	1
cluster1714	1	2	1	1	1	1
cluster1715	1	1	1	1	2	1
cluster1716	1	1	1	1	2	1
cluster1717	1	1	1	1	2	1
cluster1718	1	1	1	1	1	2
cluster1719	1	1	1	1	2	1
cluster1720	1	1	1	1	2	1
cluster1721	1	1	1	1	2	1
cluster1722	1	1	1	1	2	1
cluster1723	1	1	1	1	2	1
cluster1724	1	1	1	1	2	1
cluster1726	1	1	1	1	2	1
cluster1727	1	1	1	1	1	2
cluster1728	1	1	1	1	2	1
cluster1729	1	2	1	1	1	1
cluster1730	1	1	1	1	2	1
cluster1731	1	1	1	1	2	1
cluster1732	1	1	1	1	2	1
cluster1733	1	1	1	1	2	1
cluster1734	1	1	1	1	2	1
cluster1735	1	1	1	1	2	1
cluster1736	1	1	1	1	2	1
cluster1737	2	1	1	1	1	1
cluster1739	1	1	1	1	2	1
cluster1740	1	1	1	1	2	1
cluster1741	1	1	1	1	2	1
cluster1742	1	1	1	1	2	1
cluster1743	1	1	1	1	2	1
cluster1744	1	1	1	1	2	1
cluster1745	2	1	1	1	1	1
cluster1746	1	1	1	1	2	1
cluster1749	1	1	1	1	2	1
cluster1750	1	2	1	1	1	1
cluster1751	1	1	1	1	2	1
cluster1752	1	1	1	1	2	1
cluster1753	1	1	1	1	2	1
cluster1755	1	1	1	1	2	1
cluster1756	1	1	1	1	2	1
cluster1757	1	1	1	1	2	1
cluster1758	1	1	1	1	2	1
cluster1759	1	1	1	1	2	1
cluster1760	1	1	1	1	2	1
cluster1761	1	1	1	1	2	1
cluster1762	1	1	1	1	2	1
cluster1763	1	1	1	1	2	1
cluster1764	1	1	1	1	2	1
cluster1765	1	1	1	1	2	1
cluster1766	1	2	1	1	1	1
cluster1767	1	1	1	1	2	1
cluster1768	1	1	1	1	2	1
cluster1769	1	1	1	1	2	1
cluster1770	1	1	1	1	2	1
cluster1771	1	1	1	1	2	1
cluster1772	1	1	1	1	2	1
cluster1773	1	1	1	1	2	1
cluster1774	1	1	1	1	2	1
cluster1776	1	1	2	1	1	1
cluster1777	1	1	1	1	2	1
cluster1778	1	1	1	1	1	2
cluster1779	1	1	1	1	2	1
cluster1780	1	1	1	1	2	1
cluster1781	1	1	1	1	2	1
cluster1782	1	1	1	1	2	1
cluster1783	1	1	1	1	2	1
cluster1784	1	1	1	1	2	1
cluster1785	1	1	1	1	2	1
cluster1786	1	1	1	1	2	1
cluster1787	1	1	1	1	2	1
cluster1788	1	1	1	1	2	1
cluster1789	1	1	1	1	2	1
cluster1790	1	1	1	1	1	2
cluster1791	1	1	1	1	2	1
cluster1792	1	1	1	1	2	1
cluster1793	1	1	1	1	1	2
cluster1794	1	1	1	1	2	1
cluster1795	1	1	1	1	2	1
cluster1796	2	1	1	1	1	1
cluster1798	1	1	1	1	2	1
cluster1799	1	1	1	1	2	1
cluster1800	1	1	1	1	2	1
cluster1801	1	1	1	1	2	1
cluster1802	1	1	1	1	2	1
cluster1803	1	1	1	1	2	1
cluster1804	1	1	1	1	2	1
cluster1805	1	1	1	1	2	1
cluster1806	1	1	1	1	2	1
cluster1807	1	1	1	1	2	1
cluster1808	1	1	1	1	2	1
cluster1810	1	1	1	1	2	1
cluster1811	1	1	1	1	2	1
cluster1813	1	1	1	1	2	1
cluster1814	1	1	1	1	2	1
cluster1815	1	1	1	1	2	1
cluster1816	1	1	1	1	2	1
cluster1817	1	1	1	1	2	1
cluster1818	1	1	1	1	2	1
cluster1819	1	1	1	1	2	1
cluster1820	1	1	1	1	2	1
cluster1835	1	1	1	2	1	1
cluster1838	1	1	1	2	1	1
cluster1845	1	1	1	2	1	1
cluster1847	1	1	1	2	1	1
cluster1851	1	1	1	2	1	1
cluster1854	1	1	1	2	1	1
cluster1855	1	1	1	2	1	1
cluster1858	1	1	1	2	1	1
cluster1860	1	1	1	2	1	1
cluster1861	1	1	1	2	1	1
cluster1868	1	1	1	2	1	1
cluster1873	1	1	1	2	1	1
cluster1874	1	1	1	2	1	1
cluster1878	1	1	1	2	1	1
cluster1879	1	1	1	2	1	1
cluster1882	1	1	1	2	1	1
cluster1884	1	1	1	2	1	1
cluster1887	1	1	1	2	1	1
cluster1888	1	1	1	2	1	1
cluster1890	1	1	1	2	1	1
cluster1897	1	1	1	2	1	1
cluster1898	1	1	1	2	1	1
cluster1899	1	1	1	2	1	1
cluster1904	1	1	1	2	1	1
cluster1905	1	1	1	2	1	1
cluster1907	1	1	1	2	1	1
cluster1912	1	1	1	2	1	1
cluster1918	1	1	1	2	1	1
cluster1922	1	1	1	2	1	1
cluster1928	1	1	1	2	1	1
cluster1932	1	1	1	1	2	1
cluster1933	1	1	1	1	2	1
cluster1934	1	1	1	1	2	1
cluster1935	1	1	1	1	2	1
cluster1936	1	1	1	1	2	1
cluster1937	1	1	1	1	2	1
cluster1938	1	1	1	1	2	1
cluster1939	1	1	1	1	2	1
cluster1941	1	1	1	1	2	1
cluster1942	1	1	1	1	2	1
cluster1943	1	1	1	1	2	1
cluster1944	1	1	1	1	2	1
cluster1945	1	1	1	1	2	1
cluster1946	1	1	1	1	2	1
cluster1947	1	1	1	1	2	1
cluster1948	1	1	1	1	2	1
cluster1949	1	1	1	1	2	1
cluster1950	1	1	1	1	2	1
cluster1951	1	1	1	1	2	1
cluster1954	1	1	2	1	1	1
cluster1955	1	1	1	1	2	1
cluster1956	1	1	2	1	1	1
cluster1958	1	1	1	1	2	1
cluster1959	1	1	1	1	2	1
cluster1960	1	1	1	1	2	1
cluster1961	1	1	1	1	2	1
cluster1962	1	1	1	1	2	1
cluster1963	1	1	1	1	2	1
cluster1964	1	1	1	1	2	1
cluster1965	1	1	1	1	2	1
cluster1966	1	1	1	1	2	1
cluster1967	1	1	1	1	2	1
cluster1968	2	1	1	1	1	1
cluster1969	1	1	1	1	2	1
cluster1970	1	1	1	1	2	1
cluster1971	1	1	1	1	2	1
cluster1972	1	1	1	2	1	1
cluster1973	1	1	1	1	2	1
cluster1974	1	2	1	1	1	1
cluster1975	1	1	1	2	1	1
cluster1977	1	1	1	1	2	1
cluster1978	1	1	1	1	2	1
cluster1979	1	1	1	1	2	1
cluster1980	1	1	1	1	2	1
cluster1981	1	1	1	1	2	1
cluster1982	1	1	1	1	2	1
cluster1983	1	1	1	1	2	1
cluster1984	1	1	1	1	2	1
cluster1985	1	1	1	1	2	1
cluster1986	1	1	1	1	2	1
cluster1987	1	1	1	1	2	1
cluster1988	1	1	1	1	2	1
cluster1989	1	1	1	1	2	1
cluster1990	1	1	1	1	2	1
cluster1991	1	1	1	1	2	1
cluster1992	1	1	1	1	2	1
cluster1993	1	1	1	1	2	1
cluster1995	2	1	1	1	1	1
cluster1996	1	1	1	1	2	1
cluster1997	1	1	1	1	2	1
cluster1998	1	1	1	1	2	1
cluster1999	1	1	1	1	2	1
cluster2000	1	1	1	1	2	1
cluster2001	1	1	1	1	2	1
cluster2002	1	1	1	1	2	1
cluster2003	1	1	1	1	2	1
cluster2004	1	1	1	1	1	2
cluster2006	1	1	1	1	2	1
cluster2007	1	1	1	1	1	2
cluster2008	1	1	1	1	2	1
cluster2009	1	1	1	1	2	1
cluster2010	1	1	1	1	2	1
cluster2011	1	1	1	1	2	1
cluster2013	1	1	1	1	2	1
cluster2014	1	1	1	1	2	1
cluster2015	1	1	1	1	2	1
cluster2016	1	1	1	1	2	1
cluster2017	1	1	1	1	2	1
cluster2018	1	1	1	1	2	1
cluster2019	2	1	1	1	1	1
cluster2020	1	1	1	1	2	1
cluster2021	1	1	1	1	2	1
cluster2022	1	1	1	1	2	1
cluster2023	1	1	1	1	2	1
cluster2024	2	1	1	1	1	1
cluster2025	1	1	1	1	2	1
cluster2026	1	1	1	1	2	1
cluster2027	1	1	1	1	1	2
cluster2028	1	1	1	1	2	1
cluster2029	1	1	1	1	2	1
cluster2030	1	1	1	1	2	1
cluster2031	1	1	1	1	2	1
cluster2032	1	1	2	1	1	1
cluster2033	1	1	1	1	2	1
cluster2034	1	1	1	1	2	1
cluster2035	1	1	1	1	2	1
cluster2037	1	1	1	1	2	1
cluster2038	1	1	1	1	2	1
cluster2039	1	1	1	1	2	1
cluster2040	1	1	1	1	2	1
cluster2041	1	1	1	1	2	1
cluster2042	1	1	1	1	2	1
cluster2043	1	1	1	1	2	1
cluster2044	1	1	1	1	2	1
cluster2045	1	2	1	1	1	1
cluster2046	1	1	1	1	2	1
cluster2047	1	1	1	1	2	1
cluster2048	1	1	1	1	2	1
cluster2049	1	1	1	1	2	1
cluster2050	1	1	1	1	2	1
cluster2052	1	1	1	1	2	1
cluster2053	1	1	1	1	2	1
cluster2054	1	1	1	1	2	1
cluster2055	1	1	1	1	2	1
cluster2056	1	1	1	1	2	1
cluster2057	1	1	1	1	2	1
cluster2058	1	1	1	1	2	1
cluster2059	1	1	1	1	2	1
cluster2060	1	1	1	2	1	1
cluster2061	1	1	1	1	2	1
cluster2062	1	1	1	1	2	1
cluster2063	1	1	1	1	2	1
cluster2064	1	1	1	1	1	2
cluster2065	1	1	1	1	2	1
cluster2066	1	1	1	1	2	1
cluster2068	1	1	1	2	1	1
cluster2069	1	1	1	1	2	1
cluster2070	1	1	1	1	2	1
cluster2071	1	1	1	1	2	1
cluster2072	1	1	1	1	2	1
cluster2073	1	1	1	1	2	1
cluster2074	1	1	1	1	2	1
cluster2076	2	1	1	1	1	1
cluster2077	1	1	1	1	1	2
cluster2078	1	1	1	1	2	1
cluster2079	1	1	1	1	1	2
cluster2080	1	1	1	1	2	1
cluster2081	1	1	1	1	2	1
cluster2082	1	1	1	1	2	1
cluster2083	1	1	1	1	2	1
cluster2084	1	1	1	1	2	1
cluster2085	1	1	1	1	2	1
cluster2086	1	1	1	1	2	1
cluster2087	1	1	1	1	2	1
cluster2088	1	1	1	1	2	1
cluster2089	1	1	1	1	2	1
cluster2090	1	1	1	1	2	1
cluster2091	1	1	1	1	2	1
cluster2092	1	1	1	1	2	1
cluster2093	1	1	1	1	2	1
cluster2094	1	1	1	1	2	1
cluster2095	1	1	1	1	2	1
cluster2096	1	1	1	1	2	1
cluster2097	1	1	2	1	1	1
cluster2098	1	2	1	1	1	1
cluster2099	1	1	1	1	2	1
cluster2100	1	1	1	1	2	1
cluster2101	1	1	1	1	2	1
cluster2102	1	1	1	1	2	1
cluster2103	1	1	1	1	1	2
cluster2104	1	1	1	1	2	1
cluster2105	1	1	1	1	2	1
cluster2106	1	1	1	1	2	1
cluster2107	1	1	1	1	2	1
cluster2108	1	1	1	1	2	1
cluster2109	1	1	1	1	2	1
cluster2110	1	1	1	1	2	1
cluster2112	1	1	1	1	2	1
cluster2114	1	1	1	1	2	1
cluster2115	1	1	1	1	2	1
cluster2116	1	1	1	1	2	1
cluster2117	1	1	1	1	2	1
cluster2118	1	1	1	1	2	1
cluster2119	1	2	1	1	1	1
cluster2120	1	1	1	1	2	1
cluster2121	1	1	1	1	2	1
cluster2122	1	1	1	1	2	1
cluster2123	1	1	1	1	2	1
cluster2124	1	1	1	1	2	1
cluster2125	1	1	1	1	2	1
cluster2126	1	1	1	1	2	1
cluster2128	1	1	1	1	2	1
cluster2129	1	1	1	1	2	1
cluster2130	1	1	1	1	2	1
cluster2131	1	1	1	1	2	1
cluster2132	1	1	1	1	2	1
cluster2133	1	1	1	1	2	1
cluster2134	1	2	1	1	1	1
cluster2135	1	1	1	1	2	1
cluster2136	1	1	1	1	2	1
cluster2137	1	1	1	1	2	1
cluster2138	1	1	1	1	2	1
cluster2139	1	1	1	1	2	1
cluster2141	1	1	1	1	2	1
cluster2142	1	1	1	1	2	1
cluster2143	1	1	1	1	2	1
cluster2144	1	1	1	1	2	1
cluster2145	1	1	1	1	2	1
cluster2146	1	1	1	1	2	1
cluster2147	1	1	1	1	2	1
cluster2148	1	1	1	1	2	1
cluster2149	1	1	1	1	2	1
cluster2152	1	1	1	1	2	1
cluster2154	1	1	1	1	2	1
cluster2155	1	1	1	1	2	1
cluster2156	1	1	1	1	2	1
cluster2157	1	1	1	1	2	1
cluster2158	1	1	1	1	2	1
cluster2159	1	1	1	1	2	1
cluster2160	1	1	1	1	2	1
cluster2162	2	1	1	1	1	1
cluster2163	1	1	1	1	2	1
cluster2164	1	1	1	1	2	1
cluster2165	1	1	1	1	2	1
cluster2166	1	1	1	1	2	1
cluster2167	1	1	2	1	1	1
cluster2168	1	1	1	1	2	1
cluster2169	2	1	1	1	1	1
cluster2170	2	1	1	1	1	1
cluster2171	1	1	1	1	2	1
cluster2172	1	1	1	1	2	1
cluster2173	1	1	1	1	2	1
cluster2174	1	1	1	1	2	1
cluster2175	1	1	1	1	2	1
cluster2176	1	2	1	1	1	1
cluster2177	1	1	1	1	2	1
cluster2178	1	1	1	1	2	1
cluster2179	1	1	1	1	2	1
cluster2180	1	1	1	1	2	1
cluster2181	1	1	1	1	2	1
cluster2182	1	1	1	1	2	1
cluster2183	1	1	1	1	1	2
cluster2184	1	1	1	1	2	1
cluster2185	1	1	1	1	2	1
cluster2187	1	1	1	1	2	1
cluster2188	1	1	1	1	2	1
cluster2189	1	1	1	1	2	1
cluster2190	1	1	1	1	2	1
cluster2191	1	1	1	1	2	1
cluster2192	1	1	2	1	1	1
cluster2193	1	1	1	1	2	1
cluster2194	1	1	1	1	2	1
cluster2195	1	1	1	1	2	1
cluster2197	1	1	1	2	1	1
cluster2198	1	1	1	1	2	1
cluster2199	1	1	1	1	2	1
cluster2200	1	1	1	1	2	1
cluster2201	1	1	1	1	2	1
cluster2202	2	1	1	1	1	1
cluster2203	1	1	1	1	2	1
cluster2205	1	1	1	1	2	1
cluster2206	1	1	1	1	2	1
cluster2207	1	1	1	1	1	2
cluster2208	1	1	1	1	2	1
cluster2209	1	1	1	1	2	1
cluster2210	1	1	2	1	1	1
cluster2211	1	1	1	1	2	1
cluster2212	1	1	1	1	2	1
cluster2213	1	1	1	1	2	1
cluster2214	1	1	1	1	2	1
cluster2215	1	1	1	1	2	1
cluster2216	1	1	1	1	2	1
cluster2217	1	1	1	1	2	1
cluster2218	1	1	1	1	2	1
cluster2219	1	1	1	1	2	1
cluster2220	1	1	1	1	2	1
cluster2221	1	1	1	1	2	1
cluster2222	1	1	1	1	2	1
cluster2223	1	1	1	1	2	1
cluster2224	1	1	1	1	2	1
cluster2225	1	1	1	1	2	1
cluster2226	1	1	1	1	2	1
cluster2227	1	1	1	1	2	1
cluster2228	1	1	2	1	1	1
cluster2229	1	1	1	1	2	1
cluster2231	1	1	1	1	2	1
cluster2232	1	1	1	1	2	1
cluster2233	1	1	1	1	2	1
cluster2234	1	1	1	1	2	1
cluster2235	1	1	1	1	2	1
cluster2236	1	1	1	1	2	1
cluster2237	1	1	1	1	2	1
cluster2238	1	1	1	1	2	1
cluster2239	1	2	1	1	1	1
cluster2240	1	1	1	1	2	1
cluster2241	1	1	1	1	2	1
cluster2242	1	1	1	1	2	1
cluster2243	1	1	1	1	2	1
cluster2244	1	1	1	1	2	1
cluster2245	1	1	1	1	2	1
cluster2246	1	1	1	1	2	1
cluster2247	1	1	1	1	2	1
cluster2248	1	1	1	1	1	2
cluster2249	1	1	1	1	2	1
cluster2250	1	1	1	1	2	1
cluster2251	1	1	1	1	2	1
cluster2252	1	1	1	1	2	1
cluster2253	1	1	1	1	2	1
cluster2254	1	1	1	1	2	1
cluster2255	1	1	1	1	2	1
cluster2256	1	1	1	1	2	1
cluster2257	1	1	1	1	2	1
cluster2258	1	1	1	1	2	1
cluster2259	1	2	1	1	1	1
cluster2260	1	1	1	1	2	1
cluster2261	1	1	1	1	2	1
cluster2262	1	1	1	1	2	1
cluster2263	1	1	1	1	2	1
cluster2264	1	1	1	1	2	1
cluster2265	1	2	1	1	1	1
cluster2266	1	1	1	1	2	1
cluster2267	1	1	1	1	2	1
cluster2268	1	1	1	1	1	2
cluster2269	1	1	1	1	2	1
cluster2270	1	1	1	1	2	1
cluster2271	1	1	1	1	2	1
cluster2272	1	1	1	1	2	1
cluster2273	1	1	1	1	2	1
cluster2275	1	1	1	1	2	1
cluster2276	1	1	1	1	2	1
cluster2277	1	1	1	1	2	1
cluster2278	1	1	1	1	2	1
cluster2279	1	1	1	1	2	1
cluster2280	1	1	1	1	2	1
cluster2281	1	1	1	1	2	1
cluster2282	1	1	1	1	2	1
cluster2283	1	1	1	1	2	1
cluster2284	2	1	1	1	1	1
cluster2285	1	1	1	1	2	1
cluster2286	1	1	1	1	2	1
cluster2287	1	1	1	1	2	1
cluster2288	1	1	1	1	2	1
cluster2289	1	1	1	1	2	1
cluster2290	1	1	1	1	2	1
cluster2291	1	1	1	1	2	1
cluster2292	1	1	1	1	2	1
cluster2293	1	1	1	1	2	1
cluster2294	1	1	1	1	2	1
cluster2295	1	1	1	1	2	1
cluster2296	1	1	1	1	2	1
cluster2297	2	1	1	1	1	1
cluster2298	1	1	1	1	2	1
cluster2299	1	1	1	1	2	1
cluster2300	1	1	1	1	2	1
cluster2303	1	1	1	1	2	1
cluster2304	1	1	2	1	1	1
cluster2305	1	1	1	1	2	1
cluster2306	1	1	1	1	2	1
cluster2307	1	1	1	1	2	1
cluster2308	1	1	1	1	2	1
cluster2309	1	1	1	1	2	1
cluster2311	1	1	1	1	2	1
cluster2313	1	1	1	1	2	1
cluster2315	1	1	1	1	2	1
cluster2317	1	1	1	1	2	1
cluster2319	1	1	1	1	2	1
cluster2320	1	1	1	1	2	1
cluster2321	1	1	1	1	2	1
cluster2323	1	1	1	1	2	1
cluster2324	1	1	1	1	2	1
cluster2325	1	1	1	1	2	1
cluster2326	1	1	1	1	2	1
cluster2327	1	1	1	1	2	1
cluster2328	1	1	1	1	2	1
cluster2329	1	1	1	1	2	1
cluster2330	1	2	1	1	1	1
cluster2331	1	1	1	1	2	1
cluster2332	2	1	1	1	1	1
cluster2333	1	1	1	1	2	1
cluster2334	1	1	1	1	2	1
cluster2335	1	1	1	1	2	1
cluster2336	1	1	1	1	2	1
cluster2337	1	1	1	1	2	1
cluster2338	1	1	1	1	2	1
cluster2339	1	1	1	1	2	1
cluster2340	1	1	1	1	2	1
cluster2341	2	1	1	1	1	1
cluster2342	1	1	1	1	2	1
cluster2343	2	1	1	1	1	1
cluster2345	1	1	1	1	2	1
cluster2346	2	1	1	1	1	1
cluster2347	1	1	1	1	2	1
cluster2348	1	1	1	1	2	1
cluster2349	1	1	1	1	2	1
cluster2350	1	1	1	1	2	1
cluster2351	1	1	2	1	1	1
cluster2352	2	1	1	1	1	1
cluster2353	1	1	1	1	1	2
cluster2354	1	1	1	1	2	1
cluster2355	1	1	1	1	2	1
cluster2356	1	1	1	1	1	2
cluster2357	1	1	1	1	2	1
cluster2358	1	2	1	1	1	1
cluster2359	1	1	1	1	2	1
cluster2360	1	1	1	1	2	1
cluster2361	1	1	1	1	2	1
cluster2362	1	1	1	1	2	1
cluster2363	1	1	1	1	2	1
cluster2364	1	1	1	1	2	1
cluster2365	1	1	2	1	1	1
cluster2366	1	1	1	1	2	1
cluster2367	1	1	1	1	2	1
cluster2368	1	1	1	1	2	1
cluster2369	1	1	2	1	1	1
cluster2370	1	1	1	1	2	1
cluster2371	1	1	1	1	2	1
cluster2372	1	1	1	1	2	1
cluster2373	1	1	1	1	2	1
cluster2374	2	1	1	1	1	1
cluster2375	1	1	1	1	2	1
cluster2376	1	1	1	1	2	1
cluster2378	1	1	1	1	2	1
cluster2379	1	1	1	1	2	1
cluster2380	1	1	1	1	2	1
cluster2381	1	1	1	1	2	1
cluster2382	1	1	1	1	2	1
cluster2383	1	1	1	1	2	1
cluster2384	1	1	1	1	2	1
cluster2385	1	1	1	1	2	1
cluster2388	1	1	1	1	2	1
cluster2389	1	1	1	1	2	1
cluster2390	1	1	1	1	2	1
cluster2391	1	1	1	1	2	1
cluster2393	1	1	1	1	2	1
cluster2394	1	1	1	1	2	1
cluster2395	1	1	1	1	2	1
cluster2396	1	1	1	1	2	1
cluster2399	1	1	1	1	2	1
cluster2400	1	1	1	1	2	1
cluster2402	1	1	1	1	2	1
cluster2403	1	1	1	1	2	1
cluster2404	1	1	1	1	2	1
cluster2405	1	1	1	1	2	1
cluster2406	2	1	1	1	1	1
cluster2407	1	1	1	1	2	1
cluster2408	1	1	2	1	1	1
cluster2409	1	1	1	1	2	1
cluster2410	1	1	1	1	2	1
cluster2411	1	1	1	1	2	1
cluster2413	1	1	1	1	2	1
cluster2414	1	1	1	1	2	1
cluster2415	2	1	1	1	1	1
cluster2416	1	1	1	1	2	1
cluster2417	1	1	1	1	2	1
cluster2418	1	1	1	1	2	1
cluster2419	2	1	1	1	1	1
cluster2420	1	1	1	1	2	1
cluster2421	1	1	1	1	2	1
cluster2422	1	1	1	1	2	1
cluster2423	1	1	1	1	2	1
cluster2424	1	1	1	1	2	1
cluster2426	1	1	1	1	2	1
cluster2427	1	1	1	1	2	1
cluster2428	1	1	1	1	2	1
cluster2429	1	1	1	1	2	1
cluster2430	1	1	1	1	2	1
cluster2431	1	1	1	1	2	1
cluster2432	1	1	1	1	2	1
cluster2433	1	1	1	1	2	1
cluster2434	1	1	1	1	2	1
cluster2435	1	1	1	1	1	2
cluster2436	1	1	1	1	2	1
cluster2438	1	1	2	1	1	1
cluster2439	1	1	1	1	2	1
cluster2441	1	1	1	1	2	1
cluster2442	1	1	1	1	2	1
cluster2443	1	1	1	1	2	1
cluster2444	1	1	1	1	1	2
cluster2445	1	1	1	1	2	1
cluster2446	1	1	1	1	2	1
cluster2447	1	1	1	1	2	1
cluster2448	1	1	1	1	2	1
cluster2449	1	1	1	1	2	1
cluster2451	1	1	1	1	2	1
cluster2452	1	1	1	1	2	1
cluster2453	1	1	1	1	2	1
cluster2454	1	1	1	1	2	1
cluster2455	2	1	1	1	1	1
cluster2456	1	1	1	1	2	1
cluster2457	1	1	1	1	1	2
cluster2458	1	1	1	1	2	1
cluster2459	2	1	1	1	1	1
cluster2460	1	1	1	1	2	1
cluster2461	1	1	1	1	2	1
cluster2462	1	1	1	1	2	1
cluster2463	1	1	1	1	2	1
cluster2464	1	1	1	1	2	1
cluster2465	1	1	1	1	2	1
cluster2466	1	1	1	1	2	1
cluster2467	1	1	1	1	1	2
cluster2468	1	1	1	1	2	1
cluster2469	1	1	1	1	2	1
cluster2470	1	1	1	1	2	1
cluster2471	1	1	1	1	2	1
cluster2473	1	1	1	1	2	1
cluster2474	1	1	1	1	2	1
cluster2475	1	1	1	1	2	1
cluster2476	1	1	1	1	2	1
cluster2477	1	1	1	1	2	1
cluster2478	2	1	1	1	1	1
cluster2479	1	1	1	1	2	1
cluster2480	1	1	1	1	2	1
cluster2481	1	1	1	1	2	1
cluster2482	1	1	1	1	2	1
cluster2483	1	1	1	1	2	1
cluster2484	1	1	1	1	2	1
cluster2486	1	1	1	2	1	1
cluster2487	1	1	1	1	2	1
cluster2488	2	1	1	1	1	1
cluster2489	1	1	1	1	2	1
cluster2490	1	2	1	1	1	1
cluster2491	1	1	1	1	2	1
cluster2493	1	1	1	1	2	1
cluster2495	1	1	1	1	2	1
cluster2496	1	1	1	1	2	1
cluster2497	1	1	1	1	1	2
cluster2498	1	1	1	1	2	1
cluster2499	1	1	1	1	2	1
cluster2500	1	1	1	1	2	1
cluster2501	1	1	1	1	2	1
cluster2502	1	1	1	1	2	1
cluster2503	1	1	1	1	2	1
cluster2504	2	1	1	1	1	1
cluster2505	1	1	1	1	2	1
cluster2506	1	1	1	1	2	1
cluster2507	1	1	1	1	2	1
cluster2508	1	1	1	1	2	1
cluster2509	1	1	1	1	2	1
cluster2510	1	1	1	1	2	1
cluster2511	1	2	1	1	1	1
cluster2512	1	1	1	1	2	1
cluster2513	1	1	1	1	2	1
cluster2514	1	1	1	1	2	1
cluster2515	1	1	2	1	1	1
cluster2516	1	1	1	1	2	1
cluster2517	1	1	1	1	2	1
cluster2518	1	1	1	1	1	2
cluster2519	1	1	1	1	2	1
cluster2520	1	1	1	1	2	1
cluster2521	1	1	1	1	2	1
cluster2522	1	1	2	1	1	1
cluster2523	1	1	1	1	2	1
cluster2524	1	1	1	1	2	1
cluster2525	1	1	1	1	2	1
cluster2526	1	1	1	1	2	1
cluster2527	1	1	1	1	2	1
cluster2528	1	1	1	1	2	1
cluster2529	1	1	1	1	2	1
cluster2530	1	1	1	1	2	1
cluster2531	1	1	1	1	1	2
cluster2532	1	1	1	1	2	1
cluster2533	1	1	1	1	2	1
cluster2534	1	1	1	1	2	1
cluster2535	1	1	1	1	2	1
cluster2536	1	1	1	1	2	1
cluster2537	1	1	1	1	2	1
cluster2538	1	1	1	1	2	1
cluster2539	1	1	1	1	2	1
cluster2540	1	1	1	1	2	1
cluster2541	1	1	1	1	2	1
cluster2542	1	1	1	1	2	1
cluster2544	1	1	1	1	2	1
cluster2545	1	1	1	1	2	1
cluster2547	1	1	1	1	2	1
cluster2548	1	1	1	1	2	1
cluster2549	1	1	1	1	2	1
cluster2550	1	1	1	1	2	1
cluster2551	1	1	1	1	2	1
cluster2552	1	1	2	1	1	1
cluster2554	1	1	2	1	1	1
cluster2557	1	1	1	1	2	1
cluster2558	1	1	1	1	2	1
cluster2559	1	1	1	1	2	1
cluster2560	1	1	1	1	2	1
cluster2561	1	1	1	1	2	1
cluster2562	1	1	1	1	2	1
cluster2563	1	1	1	1	1	2
cluster2564	1	1	1	1	2	1
cluster2565	1	1	1	1	2	1
cluster2566	1	1	1	1	2	1
cluster2567	1	1	1	1	2	1
cluster2568	1	1	1	1	2	1
cluster2569	1	1	1	1	2	1
cluster2570	1	1	1	1	2	1
cluster2572	1	1	1	1	2	1
cluster2573	1	1	1	1	1	2
cluster2574	1	2	1	1	1	1
cluster2575	1	1	1	1	2	1
cluster2576	1	1	1	1	2	1
cluster2577	1	1	1	1	2	1
cluster2578	1	1	2	1	1	1
cluster2579	1	1	1	1	2	1
cluster2580	1	1	1	1	2	1
cluster2581	1	1	1	1	2	1
cluster2582	1	1	1	1	2	1
cluster2583	1	1	1	1	2	1
cluster2584	1	1	1	1	2	1
cluster2585	2	1	1	1	1	1
cluster2586	1	1	1	1	1	2
cluster2587	1	1	1	1	2	1
cluster2589	1	1	1	1	2	1
cluster2590	1	1	2	1	1	1
cluster2591	1	1	1	2	1	1
cluster2593	1	1	1	1	2	1
cluster2594	1	1	1	1	2	1
cluster2595	1	1	1	1	2	1
cluster2596	1	1	1	1	2	1
cluster2597	1	1	1	1	2	1
cluster2598	1	1	1	1	2	1
cluster2599	1	1	1	1	2	1
cluster2600	1	1	1	1	1	2
cluster2601	1	1	1	1	2	1
cluster2602	1	1	1	1	2	1
cluster2603	1	1	1	1	2	1
cluster2604	1	1	1	1	2	1
cluster2605	1	1	1	1	2	1
cluster2607	1	1	1	1	2	1
cluster2608	1	1	1	1	2	1
cluster2610	1	1	1	1	1	2
cluster2611	1	1	1	1	2	1
cluster2612	1	1	1	1	2	1
cluster2613	1	1	1	1	2	1
cluster2614	1	1	1	1	2	1
cluster2615	1	1	1	1	2	1
cluster2617	1	1	1	1	1	2
cluster2618	1	1	1	1	2	1
cluster2619	1	1	1	1	2	1
cluster2620	1	1	1	1	2	1
cluster2621	1	1	1	1	2	1
cluster2622	1	1	1	1	2	1
cluster2623	1	1	1	1	2	1
cluster2624	1	1	1	1	2	1
cluster2625	1	1	1	1	2	1
cluster2626	1	1	1	1	2	1
cluster2627	1	1	1	1	2	1
cluster2628	1	1	1	1	2	1
cluster2629	1	1	1	1	2	1
cluster2630	1	1	1	1	2	1
cluster2631	1	1	1	1	2	1
cluster2632	1	1	1	1	2	1
cluster2633	1	1	1	1	2	1
cluster2634	1	1	1	1	2	1
cluster2636	1	1	1	1	2	1
cluster2637	1	1	1	1	2	1
cluster2638	1	1	1	1	2	1
cluster2639	1	1	1	1	1	2
cluster2640	1	1	2	1	1	1
cluster2641	1	1	1	1	2	1
cluster2642	1	1	1	1	2	1
cluster2643	1	1	1	1	2	1
cluster2645	1	1	1	1	2	1
cluster2646	1	1	1	1	2	1
cluster2647	1	1	1	1	2	1
cluster2648	1	1	1	1	2	1
cluster2649	1	1	1	1	2	1
cluster2650	1	1	1	1	2	1
cluster2651	1	1	1	1	2	1
cluster2652	1	1	1	1	2	1
cluster2653	1	1	1	1	2	1
cluster2654	1	1	2	1	1	1
cluster2655	1	1	1	1	2	1
cluster2656	1	1	1	1	2	1
cluster2657	1	1	1	1	2	1
cluster2658	1	1	1	1	2	1
cluster2659	2	1	1	1	1	1
cluster2660	1	1	1	1	2	1
cluster2661	1	1	1	1	2	1
cluster2662	1	1	1	1	2	1
cluster2663	1	1	1	1	2	1
cluster2664	1	1	1	1	2	1
cluster2665	1	1	1	1	2	1
cluster2666	1	1	1	1	2	1
cluster2667	1	1	1	1	2	1
cluster2668	1	2	1	1	1	1
cluster2669	1	1	1	1	2	1
cluster2670	1	1	1	1	2	1
cluster2671	1	1	1	1	2	1
cluster2672	1	1	1	1	2	1
cluster2673	1	1	1	1	2	1
cluster2674	1	1	1	1	2	1
cluster2675	1	1	1	1	2	1
cluster2677	1	1	1	1	2	1
cluster2678	1	1	1	1	2	1
cluster2679	1	1	1	1	2	1
cluster2681	1	1	1	1	2	1
cluster2682	1	1	1	1	2	1
cluster2683	1	1	1	1	2	1
cluster2684	1	1	1	1	2	1
cluster2686	1	1	1	1	2	1
cluster2687	1	1	1	1	2	1
cluster2688	1	1	1	1	2	1
cluster2689	1	1	1	1	2	1
cluster2690	1	1	1	1	2	1
cluster2691	1	1	1	1	2	1
cluster2692	1	1	1	1	2	1
cluster2693	1	1	1	1	2	1
cluster2694	1	1	1	1	2	1
cluster2695	1	1	1	1	2	1
cluster2696	2	1	1	1	1	1
cluster2697	1	1	1	1	2	1
cluster2698	1	1	1	1	2	1
cluster2699	1	1	1	1	2	1
cluster2700	1	1	1	1	2	1
cluster2701	1	1	1	1	2	1
cluster2702	1	1	1	1	2	1
cluster2703	1	1	1	1	2	1
cluster2704	1	1	1	1	2	1
cluster2705	1	1	1	1	2	1
cluster2706	1	1	1	1	2	1
cluster2707	1	1	1	1	2	1
cluster2708	2	1	1	1	1	1
cluster2709	1	1	1	1	1	2
cluster2710	1	1	1	1	2	1
cluster2711	1	1	1	2	1	1
cluster2712	1	1	1	1	2	1
cluster2713	1	1	1	1	2	1
cluster2714	1	1	1	1	2	1
cluster2715	1	1	1	1	2	1
cluster2716	1	1	1	1	2	1
cluster2717	1	1	1	1	2	1
cluster2718	1	1	1	2	1	1
cluster2719	2	1	1	1	1	1
cluster2720	1	1	1	1	2	1
cluster2721	1	1	1	1	2	1
cluster2723	1	1	1	1	2	1
cluster2724	1	1	1	1	2	1
cluster2726	1	1	1	1	2	1
cluster2727	1	1	1	1	2	1
cluster2728	1	1	1	1	2	1
cluster2729	1	1	1	1	2	1
cluster2730	1	1	1	1	2	1
cluster2731	2	1	1	1	1	1
cluster2732	1	1	1	1	2	1
cluster2734	1	1	1	1	2	1
cluster2735	1	1	1	1	2	1
cluster2736	1	1	1	1	2	1
cluster2737	1	1	1	1	2	1
cluster2738	1	1	1	1	2	1
cluster2739	1	2	1	1	1	1
cluster2740	1	1	1	1	2	1
cluster2741	1	1	1	1	2	1
cluster2742	1	1	1	1	2	1
cluster2743	1	1	1	1	1	2
cluster2744	1	1	1	1	2	1
cluster2745	1	1	1	1	2	1
cluster2746	1	1	1	1	2	1
cluster2747	1	1	1	1	2	1
cluster2748	1	1	1	1	2	1
cluster2749	1	1	1	1	2	1
cluster2751	1	1	1	1	2	1
cluster2752	1	1	1	1	2	1
cluster2753	1	1	1	1	2	1
cluster2754	1	1	1	1	2	1
cluster2755	1	1	1	1	2	1
cluster2756	1	1	1	1	2	1
cluster2757	1	1	1	1	2	1
cluster2758	1	1	2	1	1	1
cluster2760	1	1	1	1	2	1
cluster2761	1	1	1	1	2	1
cluster2763	1	1	1	1	2	1
cluster2764	1	1	1	1	2	1
cluster2765	1	1	2	1	1	1
cluster2766	1	1	1	1	2	1
cluster2767	1	1	1	1	2	1
cluster2768	1	1	1	1	2	1
cluster2769	1	1	1	1	2	1
cluster2770	1	1	1	1	1	2
cluster2771	1	1	1	1	2	1
cluster2772	1	1	1	1	2	1
cluster2774	1	1	1	1	2	1
cluster2775	1	1	1	1	2	1
cluster2776	1	1	1	1	2	1
cluster2777	1	1	1	1	2	1
cluster2778	1	1	1	1	2	1
cluster2779	1	1	1	1	2	1
cluster2780	1	1	1	1	2	1
cluster2781	1	1	1	1	2	1
cluster2782	1	1	1	1	2	1
cluster2783	1	1	1	1	2	1
cluster2784	1	1	1	1	2	1
cluster2785	1	1	1	1	2	1
cluster2786	1	1	1	1	2	1
cluster2787	1	1	1	1	2	1
cluster2789	1	1	1	1	2	1
cluster2790	1	1	1	1	2	1
cluster2791	2	1	1	1	1	1
cluster2792	1	1	1	1	2	1
cluster2793	1	1	1	1	2	1
[truncated: 3,882 more rows]
