# Supplementary material for: A whole genome duplication drives the genome evolution of Phytophthora betacei, a closely related species to Phytophthora infestans
Source: BMC Genomics. 2021 Nov 5;22:795. doi: 10.1186/s12864-021-08079-y (PMC8571832; doi:10.1186/s12864-021-08079-y)
Supplement: Supplementary file 14 — Additional file 14 [file 12864_2021_8079_MOESM14_ESM.xlsx]

## Sheet: Table_4_TE_elements_TEdenovo_st
Element type		P. betacei P8084	P. infestans RC1-10	P. infestans T30-4
Retrotransposons (Class I elements)
	Class I - Uncategorized order	0 (0.00%)	2 (0.05%)	0 (0.00%)
	Class I - Classified in one order	145 (19.44%)	1,809 (42.84%)	181 (32.73%)
	Class I - Classified in several orders	1 (0.13%)	6 (0.14%)	0 (0.00%)
	Class I - Potential chimeric elements	26 (3.49%)	268 (6.35%)	20 (3.62%)
	Class I - Number of total elements (RXX)	146 (19.57%)	1,817 (43.03%)	181 (32.73%)
	DIRS - Complete elements	4 (0.54%)	18 (0.43%)	0 (0.00%)
	DIRS - Incomplete elements	4 (0.54%)	91 (2.15%)	4 (0.72%)
	DIRS - Potential chimeric elements	2 (0.27%)	86 (2.04%)	3 (0.54%)
	DIRS - Total number of elements (RYX)	8 (1.07%)	109 (2.58%)	4 (0.72%)
	LARD - Potential chimeric elements	0 (0.00%)	6 (0.14%)	0 (0.00%)
	LARD - Total number of elements (RXX-LARD)	1 (0.13%)	106 (2.51%)	2 (0.36%)
	LINE - Complete elements	4 (0.54%)	17 (0.40%)	0 (0.00%)
	LINE - Incomplete elements	3 (0.40%)	38 (0.90%)	2 (0.36%)
	LINE - Potential chimeric elements	0 (0.00%)	5 (0.12%)	0 (0.00%)
	LINE - Total number of elements (RIX)	7 (0.94%)	55 (1.30%)	2 (0.36%)
	LTR - Complete elements	42 (5.63%)	122 (2.89%)	33 (5.97%)
	LTR - Incomplete elements	82 (10.99%)	1,286 (30.45%)	128 (23.15%)
	LTR - Potential chimeric elements	23 (3.08%)	150 (3.55%)	17 (3.07%)
	LTR - Total number of elements (RLX)	124 (16.62%)	1,408 (33.34%)	161 (29.11%)
	SINE - Incomplete elements	1 (0.13%)	1 (0.02%)	0 (0.00%)
	SINE - Total number of elements (RSX)	1 (0.13%)	1 (0.02%)	0 (0.00%)
	TRIM - Potential chimeric elements	0 (0.00%)	15 (0.36%)	0 (0.00%)
	TRIM - Total number of elements (RXX-TRIM)	4 (0.54%)	130 (3.08%)	0 (0.00%)
DNA transposons (Class I elements)
	Class II - Uncategorized order	7 (0.94%)	22 (0.52%)	5 (0.90%)
	Class II - Classified in one order	384 (51.47%)	1,621 (38.39%)	343 (62.03%)
	Class II - Classified in several orders	0 (0.00%)	0 (0.00%)	0 (0.00%)
	Class II - Potential chimeric elements	41 (5.50%)	283 (6.70%)	34 (6.15%)
	Class II - Number of total elements (DXX)	391 (52.41%)	1,643 (38.91%)	348 (62.93%)
	Crypton - Complete elements	11 (1.47%)	51 (1.21%)	7 (1.27%)
	Crypton - Incomplete elements	9 (1.21%)	36 (0.85%)	6 (1.08%)
	Crypton - Potential chimeric elements	4 (0.54%)	22 (0.52%)	3 (0.54%)
	Crypton - Total number of elements (DYX)	20 (2.68%)	87 (2.06%)	13 (2.35%)
	Helitron - Complete elements	0 (0.00%)	98 (2.32%)	1 (0.18%)
	Helitron - Incomplete elements	4 (0.54%)	246 (5.83%)	7 (1.27%)
	Helitron - Potential chimeric elements	0 (0.00%)	27 (0.64%)	0 (0.00%)
	Helitron - Total number of elements (DHX)	4 (0.54%)	344 (8.15%)	8 (1.45%)
	MITE - Potential chimeric elements	1 (0.13%)	4 (0.09%)	1 (0.18%)
	MITE - Total number of elements (DXX-MITE)	23 (3.08%)	36 (0.85%)	27 (4.88%)
	Maverick - Incomplete elements	2 (0.27%)	52 (1.23%)	4 (0.72%)
	Maverick - Potential chimeric elements	0 (0.00%)	12 (0.28%)	0 (0.00%)
	Maverick - Total number of elements (DMX)	2 (0.27%)	52 (1.23%)	4 (0.72%)
	TIR - Complete elements	145 (19.44%)	246 (5.83%)	78 (14.10%)
	TIR - Incomplete elements	190 (25.47%)	856 (20.27%)	213 (38.52%)
	TIR - Potential chimeric elements	36 (4.83%)	218 (5.16%)	30 (5.42%)
	TIR - Total number of elements (DTX)	335 (44.91%)	1,102 (26.10%)	291 (52.62%)
Total number of elements identified as Potential Host Genes		65 (8.71%)	92 (2.18%)	21 (3.80%)
SSRs - Total number of regions predicted		25009	16210	15563
SSRs - Cummulative coverage (bp)		989754	665789	694404
Low Complexity Regions - Total number of regions predicted		2316	1809	1609
Low Complexity Regions - Cummulative coverage (bp)		99841	78528	70505
SSR and Low Complexity Regions - Total combined number of regions		27325	18019	17172
SSR and Low Complexity Regions - Total combined cummulative coverage (bp)		1089595	744317	764909
Unidentified class with several orders		0 (0.00%)	42 (0.99%)	0 (0.00%)
Total of elements of several orders		1 (0.13%)	48 (1.14%)	0 (0.00%)
Total number of potential chimeric elements		67 (8.98%)	593 (14.04%)	54 (9.76%)
Number of uncategorized elements at class and order levels (noCat)		144 (19.30%)	628 (14.87%)	3 (0.54%)
